# Supplementary material for: Crystal structure of trans-diammine(1,4,8,11-tetra­aza­cyclo­tetra­decane-κ4 N)chromium(III) tetra­chlorido­zincate chloride monohydrate from synchrotron data
Source: Acta Crystallogr E Crystallogr Commun. 2016 Mar 4;72(Pt 4):456–9. doi: 10.1107/S205698901600356X (PMC4910319; doi:10.1107/S205698901600356X)
Supplement: Supplementary file 1 [file e-72-00456-sup1.cif]

##############################################################################
#                                                                            #
# This CIF contains the data in a paper accepted for publication in          #
# Acta Crystallographica Section E. It conforms to the requirements of       #
# Notes for Authors for Acta Crystallographica Section E, and has been       #
# peer reviewed under the auspices of the IUCr Commission on Journals.       #
#                                                                            #
# Full details of the Crystallographic Information File format               #
# are given in the paper "The Crystallographic Information File (CIF):       #
# a New Standard Archive File for Crystallography" by S. R. Hall, F. H.      #
# Allen and I. D. Brown [Acta Cryst. (1991), A47, 655-685].                  #
#                                                                            #
# The current version of the core CIF dictionary is obtainable from          #
# ftp://ftp.iucr.org/pub/cif_core.dic.                                       #
#                                                                            #
# Software is freely available for graphical display of the structure(s)     #
# in this CIF. For information consult the CIF software page                 #
# http://www.iucr.org/resources/cif/software.                                #
#                                                                            #
# This file may be used for bona fide research purposes within the           #
# scientific community so long as proper attribution is given to the journal # 
# article from which it was obtained.                                        #
#                                                                            #
##############################################################################
data_I
_database_code_depnum_ccdc_archive 'CCDC 1456673'
_audit_creation_method     'SHELXL-2014/7'
_journal_date_recd_electronic     2016-02-04
_journal_date_accepted     2016-03-01
_journal_name_full     'Acta Crystallographica, Section E'
_journal_year     2016
_journal_volume     72
_journal_issue      4
_journal_page_first     456
_journal_page_last     459
_journal_paper_category     GM
_journal_paper_doi     10.1107/S205698901600356X
_journal_coeditor_code     WM5272
_publ_contact_author_name     'Jong-Ha Choi'
_publ_contact_author_address
;
Department of Chemistry, Andong National University,
Andong 36729, Republic of Korea.
;
_publ_contact_author_email     jhchoi@anu.ac.kr
_publ_contact_author_fax     '82 54 820 5452'
_publ_contact_author_phone     '+82-54-820-5458'
_publ_section_title
;\
Crystal structure of
<i>trans</i>-diammine(1,4,8,11-tetraazacyclotetradecane-\k^4^<i>N</i>)\
chromium(III) tetrachloridozincate chloride monohydrate from synchrotron
data
;
_publ_section_title_footnote     .
loop_
    _publ_author_name
    _publ_author_footnote
    _publ_author_address
    'Moon, Dohyun' .
;
Pohang Accelerator Laboratory, POSTECH, Pohang 37673, Republic of Korea
;
    'Choi, Jong-Ha' .
;
Department of Chemistry, Andong National University, Andong 36729,
Republic of Korea
;
_publ_section_synopsis
;
Four independent Cr^III^ ions are present in the title structure, each situated
on an inversion centre and with a distorted octahedral coordination sphere by
six N atoms (four from a cyclam ligand in the equatorial plane and two in
axial positions). The crystal packing is stabilized by extensive
hydrogen-bonding interactions between the molecular and ionic moieties.
;
_chemical_name_systematic
;\
<i>trans</i>-Diammine(1,4,8,11-tetraazacyclotetradecane-\
\k<i>N</i>^4^)chromium(III) tetrachloridozincate chloride monohydrate
;
_chemical_name_common     ?
_chemical_formula_moiety     'C10 H30 Cr N6 Zn Cl4, Cl, H2 O '
_chemical_formula_sum     'C10 H32 Cl5 Cr N6 O Zn'
_chemical_formula_iupac     '[Cr (C10 H24 N4) (N H3)2] [Zn Cl4] Cl, H2 O '
_chemical_formula_weight     547.
_chemical_melting_point     ?
_shelx_space_group_comment
;
The symmetry employed for this shelxl refinement is uniquely defined
by the following loop, which should always be used as a source of
symmetry information in preference to the above space-group names.
They are only intended as comments.
;
_space_group_crystal_system     triclinic
_space_group_name_H-M_alt     'P -1'
_space_group_name_Hall     '-P 1'
loop_
    _space_group_symop_operation_xyz
    'x, y, z'
    '-x, -y, -z'
_cell_length_a     9.3980(19)
_cell_length_b     14.876(3)
_cell_length_c     17.981(4)
_cell_angle_alpha     66.03(3)
_cell_angle_beta     76.03(3)
_cell_angle_gamma     78.74(3)
_cell_volume     2215.6(10)
_cell_formula_units_Z     4
_cell_measurement_reflns_used     76389
_cell_measurement_theta_min     0.355
_cell_measurement_theta_max     33.612
_cell_measurement_temperature     243(2)
_exptl_crystal_description     'block'
_exptl_crystal_colour     'yellow'
_exptl_crystal_size_max     0.112
_exptl_crystal_size_mid     0.083
_exptl_crystal_size_min     0.043
_exptl_crystal_density_diffrn     1.640
_exptl_crystal_density_meas     ?
_exptl_crystal_density_method     ?
_exptl_crystal_F_000     1124
_exptl_absorpt_coefficient_mu     1.499
_exptl_absorpt_correction_type     empirical
_exptl_absorpt_process_details
;
(<i>HKL3000sm SCALEPACK</i>; Otwinowski & Minor, 1997)
;
_shelx_estimated_absorpt_T_min     0.850
_shelx_estimated_absorpt_T_max     0.938
_exptl_absorpt_correction_T_min     0.850
_exptl_absorpt_correction_T_max     0.938
_diffrn_ambient_temperature     243(2)
_diffrn_radiation_type     synchrotron
_diffrn_radiation_wavelength     0.620
_diffrn_measurement_device_type     'ADSC Q210 CCD area-detector'
_diffrn_measurement_method     'omega scan'
_diffrn_detector_area_resol_mean     ?
_diffrn_reflns_number     23883
_diffrn_reflns_av_R_equivalents     0.0294
_diffrn_reflns_theta_min     1.099
_diffrn_reflns_theta_max     25.999
_diffrn_reflns_theta_full     21.839
_diffrn_measured_fraction_theta_max     0.983
_diffrn_measured_fraction_theta_full     0.983
_diffrn_reflns_limit_h_min     -13
_diffrn_reflns_limit_h_max     13
_diffrn_reflns_limit_k_min     -21
_diffrn_reflns_limit_k_max     21
_diffrn_reflns_limit_l_min     -25
_diffrn_reflns_limit_l_max     25
_refine_special_details     ?
_reflns_number_total     12905
_reflns_number_gt     11123
_reflns_threshold_expression     'I > 2\s(I)'
_refine_ls_structure_factor_coef     Fsqd
_refine_ls_matrix_type     full
_refine_ls_R_factor_all     0.0351
_refine_ls_R_factor_gt     0.0292
_refine_ls_wR_factor_gt     0.0817
_refine_ls_wR_factor_ref     0.0840
_refine_ls_goodness_of_fit_ref     1.072
_refine_ls_restrained_S_all     1.072
_refine_ls_number_reflns     12905
_refine_ls_number_parameters     455
_refine_ls_number_restraints     6
_refine_ls_hydrogen_treatment     mixed
_refine_ls_weighting_scheme     calc
_refine_ls_weighting_details
              'w=1/[\s^2^(Fo^2^)+(0.0513P)^2^+0.1347P] where P=(Fo^2^+2Fc^2^)/3'
_atom_sites_solution_hydrogens     mixed
_atom_sites_solution_primary     ?
_atom_sites_solution_secondary     ?
_refine_ls_shift/su_max     0.002
_refine_ls_shift/su_mean     0.000
_refine_diff_density_max     0.655
_refine_diff_density_min     -0.757
_refine_ls_extinction_method     none
_refine_ls_extinction_coef     .
loop_
    _atom_type_symbol
    _atom_type_description
    _atom_type_scat_dispersion_real
    _atom_type_scat_dispersion_imag
    _atom_type_scat_source
    'C' 'C' 0.0020 0.0010
                         'International Tables Vol C Tables 4.2.6.8 and 6.1.1.4'
    'H' 'H' 0.0000 0.0000
                         'International Tables Vol C Tables 4.2.6.8 and 6.1.1.4'
    'N' 'N' 0.0040 0.0020
                         'International Tables Vol C Tables 4.2.6.8 and 6.1.1.4'
    'O' 'O' 0.0080 0.0040
                         'International Tables Vol C Tables 4.2.6.8 and 6.1.1.4'
    'Cl' 'Cl' 0.1200 0.1220
                         'International Tables Vol C Tables 4.2.6.8 and 6.1.1.4'
    'Cr' 'Cr' 0.2850 0.4760
                         'International Tables Vol C Tables 4.2.6.8 and 6.1.1.4'
    'Zn' 'Zn' 0.3280 1.1490
                         'International Tables Vol C Tables 4.2.6.8 and 6.1.1.4'
_computing_data_collection
;
<i>PAL BL2D-SMDC Program</i> (Shin <i>et al.</i>,  2016)
;
_computing_cell_refinement
;
<i>HKL3000sm</i> (Otwinowski & Minor, 1997)
;
_computing_data_reduction
;
<i>HKL3000sm</i> (Otwinowski & Minor, 1997)
;
_computing_structure_solution
;
<i>SHELXT2014</i> (Sheldrick, 2015<i>a</i>)
;
_computing_structure_refinement
;
<i>SHELXL2014</i> (Sheldrick, 2015<i>b</i>)
;
_computing_molecular_graphics
;
<i>DIAMOND</i> (Putz & Brandenburg, 2014)
;
_computing_publication_material
;
<i>publCIF</i> (Westrip, 2010)
;
loop_
    _atom_site_type_symbol
    _atom_site_label
    _atom_site_fract_x
    _atom_site_fract_y
    _atom_site_fract_z
    _atom_site_U_iso_or_equiv
    _atom_site_adp_type
    _atom_site_calc_flag
    _atom_site_occupancy
    _atom_site_disorder_assembly
    _atom_site_disorder_group
    Cr Cr1A 0.0000 0.5000 1.0000 0.00997(6) Uani d 1 . .
    N N1A -0.05398(13) 0.36162(9) 1.01590(7) 0.0164(2) Uani d 1 . .
    H H1NA 0.0293 0.3205 1.0125 0.025 Uiso calc 1 . .
    H H2NA -0.1031 0.3695 0.9761 0.025 Uiso calc 1 . .
    H H3NA -0.1111 0.3358 1.0658 0.025 Uiso calc 1 . .
    N N2A 0.17264(13) 0.42870(9) 1.06157(7) 0.0167(2) Uani d 1 . .
    H H1A 0.1790 0.3582 1.0695 0.020 Uiso calc 1 . .
    N N3A 0.12143(13) 0.51146(9) 0.88534(7) 0.0157(2) Uani d 1 . .
    H H2A 0.1219 0.4474 0.8806 0.019 Uiso calc 1 . .
    C C1A 0.12606(17) 0.43212(12) 1.14593(9) 0.0227(3) Uani d 1 . .
    H H1A1 0.1385 0.4971 1.1438 0.027 Uiso calc 1 . .
    H H1A2 0.1870 0.3815 1.1838 0.027 Uiso calc 1 . .
    C C2A 0.32146(16) 0.46018(12) 1.01888(10) 0.0238(3) Uani d 1 . .
    H H2A1 0.3946 0.4181 1.0528 0.029 Uiso calc 1 . .
    H H2A2 0.3230 0.5286 1.0127 0.029 Uiso calc 1 . .
    C C3A 0.36314(16) 0.45343(13) 0.93376(11) 0.0273(3) Uani d 1 . .
    H H3A1 0.4686 0.4605 0.9136 0.033 Uiso calc 1 . .
    H H3A2 0.3483 0.3871 0.9400 0.033 Uiso calc 1 . .
    C C4A 0.27855(16) 0.52922(12) 0.86811(9) 0.0238(3) Uani d 1 . .
    H H4A1 0.2832 0.5956 0.8656 0.029 Uiso calc 1 . .
    H H4A2 0.3257 0.5267 0.8140 0.029 Uiso calc 1 . .
    C C5A 0.03428(17) 0.58654(12) 0.82368(8) 0.0218(3) Uani d 1 . .
    H H5A1 0.0693 0.5810 0.7696 0.026 Uiso calc 1 . .
    H H5A2 0.0457 0.6533 0.8177 0.026 Uiso calc 1 . .
    Cr Cr2B 0.5000 0.5000 0.5000 0.01185(6) Uani d 1 . .
    N N1B 0.30918(13) 0.57334(9) 0.54783(7) 0.0188(2) Uani d 1 . .
    H H1NB 0.2410 0.5307 0.5761 0.028 Uiso calc 1 . .
    H H2NB 0.2731 0.6239 0.5060 0.028 Uiso calc 1 . .
    H H3NB 0.3315 0.5969 0.5820 0.028 Uiso calc 1 . .
    N N2B 0.44033(14) 0.36582(9) 0.58615(8) 0.0204(2) Uani d 1 . .
    H H1B 0.5253 0.3162 0.5812 0.024 Uiso calc 1 . .
    N N3B 0.62099(14) 0.51975(10) 0.57270(8) 0.0218(2) Uani d 1 . .
    H H2B 0.7178 0.4803 0.5666 0.026 Uiso calc 1 . .
    C C1B 0.3178(2) 0.34242(13) 0.55956(12) 0.0317(4) Uani d 1 . .
    H H1B1 0.2242 0.3773 0.5768 0.038 Uiso calc 1 . .
    H H1B2 0.3095 0.2712 0.5856 0.038 Uiso calc 1 . .
    C C2B 0.40555(19) 0.35503(13) 0.67422(10) 0.0299(4) Uani d 1 . .
    H H2B1 0.3851 0.2869 0.7092 0.036 Uiso calc 1 . .
    H H2B2 0.3163 0.3990 0.6828 0.036 Uiso calc 1 . .
    C C3B 0.5303(2) 0.37936(14) 0.70072(10) 0.0318(4) Uani d 1 . .
    H H3B1 0.6206 0.3389 0.6873 0.038 Uiso calc 1 . .
    H H3B2 0.5079 0.3591 0.7610 0.038 Uiso calc 1 . .
    C C4B 0.5622(2) 0.48701(14) 0.66301(10) 0.0300(4) Uani d 1 . .
    H H4B1 0.4712 0.5291 0.6725 0.036 Uiso calc 1 . .
    H H4B2 0.6341 0.4950 0.6907 0.036 Uiso calc 1 . .
    C C5B 0.6501(2) 0.62542(13) 0.53436(12) 0.0315(4) Uani d 1 . .
    H H5B1 0.7347 0.6335 0.5531 0.038 Uiso calc 1 . .
    H H5B2 0.5640 0.6667 0.5511 0.038 Uiso calc 1 . .
    Cr Cr3C 0.5000 1.0000 0.0000 0.01576(6) Uani d 1 . .
    N N1C 0.54753(15) 0.84509(9) 0.04233(8) 0.0240(3) Uani d 1 . .
    H H1NC 0.4628 0.8170 0.0595 0.036 Uiso calc 1 . .
    H H2NC 0.5966 0.8240 0.0847 0.036 Uiso calc 1 . .
    H H3NC 0.6036 0.8280 0.0009 0.036 Uiso calc 1 . .
    N N2C 0.63796(15) 1.01044(11) 0.06889(8) 0.0256(3) Uani d 1 . .
    H H1C 0.6218 1.0801 0.0645 0.031 Uiso calc 1 . .
    N N3C 0.31688(15) 0.98526(10) 0.09225(8) 0.0243(3) Uani d 1 . .
    H H2C 0.2794 1.0527 0.0913 0.029 Uiso calc 1 . .
    C C1C 0.79153(19) 0.99551(16) 0.02512(12) 0.0362(4) Uani d 1 . .
    H H1C1 0.8224 0.9246 0.0388 0.043 Uiso calc 1 . .
    H H1C2 0.8590 1.0222 0.0429 0.043 Uiso calc 1 . .
    C C2C 0.6153(2) 0.94799(15) 0.15942(11) 0.0342(4) Uani d 1 . .
    H H2C1 0.6799 0.9657 0.1856 0.041 Uiso calc 1 . .
    H H2C2 0.6432 0.8783 0.1669 0.041 Uiso calc 1 . .
    C C3C 0.4561(2) 0.96092(15) 0.20207(10) 0.0352(4) Uani d 1 . .
    H H3C1 0.4520 0.9271 0.2619 0.042 Uiso calc 1 . .
    H H3C2 0.4278 1.0316 0.1908 0.042 Uiso calc 1 . .
    C C4C 0.3413(2) 0.92345(13) 0.17816(10) 0.0323(4) Uani d 1 . .
    H H4C1 0.3738 0.8550 0.1827 0.039 Uiso calc 1 . .
    H H4C2 0.2479 0.9238 0.2168 0.039 Uiso calc 1 . .
    C C5C 0.20231(19) 0.95212(15) 0.06752(12) 0.0338(4) Uani d 1 . .
    H H5C1 0.1045 0.9676 0.0970 0.041 Uiso calc 1 . .
    H H5C2 0.2198 0.8803 0.0822 0.041 Uiso calc 1 . .
    Cr Cr4D 0.0000 0.0000 0.5000 0.00919(6) Uani d 1 . .
    N N1D 0.22787(12) -0.04570(9) 0.48598(7) 0.0160(2) Uani d 1 . .
    H H1ND 0.2753 -0.0002 0.4410 0.024 Uiso calc 1 . .
    H H2ND 0.2450 -0.1042 0.4798 0.024 Uiso calc 1 . .
    H H3ND 0.2609 -0.0523 0.5311 0.024 Uiso calc 1 . .
    N N2D 0.02941(13) 0.09509(9) 0.55052(8) 0.0177(2) Uani d 1 . .
    H H1D -0.0667 0.1356 0.5558 0.021 Uiso calc 1 . .
    N N3D 0.02438(12) 0.10266(9) 0.38037(7) 0.0155(2) Uani d 1 . .
    H H2D -0.0727 0.1423 0.3738 0.019 Uiso calc 1 . .
    C C1D 0.05317(18) 0.03371(13) 0.63680(10) 0.0255(3) Uani d 1 . .
    H H1D1 0.0337 0.0752 0.6695 0.031 Uiso calc 1 . .
    H H1D2 0.1555 0.0031 0.6363 0.031 Uiso calc 1 . .
    C C2D 0.13974(19) 0.16666(12) 0.50160(11) 0.0284(3) Uani d 1 . .
    H H2D1 0.2385 0.1305 0.4978 0.034 Uiso calc 1 . .
    H H2D2 0.1382 0.2108 0.5301 0.034 Uiso calc 1 . .
    C C3D 0.1080(2) 0.22836(12) 0.41438(12) 0.0320(4) Uani d 1 . .
    H H3D1 0.0048 0.2573 0.4193 0.038 Uiso calc 1 . .
    H H3D2 0.1694 0.2832 0.3893 0.038 Uiso calc 1 . .
    C C4D 0.13418(17) 0.17441(12) 0.35548(10) 0.0264(3) Uani d 1 . .
    H H4D1 0.1281 0.2229 0.2994 0.032 Uiso calc 1 . .
    H H4D2 0.2337 0.1390 0.3545 0.032 Uiso calc 1 . .
    C C5D 0.05122(17) 0.04541(12) 0.32576(9) 0.0238(3) Uani d 1 . .
    H H5D1 0.1536 0.0149 0.3213 0.029 Uiso calc 1 . .
    H H5D2 0.0340 0.0896 0.2702 0.029 Uiso calc 1 . .
    Zn Zn1E 0.61151(2) 0.20650(2) 0.29082(2) 0.02403(5) Uani d 1 . .
    Cl Cl1E 0.53804(5) 0.05903(4) 0.38072(3) 0.04285(12) Uani d 1 . .
    Cl Cl2E 0.72540(4) 0.26657(3) 0.35901(2) 0.02630(8) Uani d 1 . .
    Cl Cl3E 0.79024(5) 0.18205(4) 0.18756(3) 0.03439(9) Uani d 1 . .
    Cl Cl4E 0.43263(5) 0.32125(4) 0.23927(3) 0.04760(14) Uani d 1 . .
    Zn Zn2F 0.01806(2) 0.67654(2) 0.21094(2) 0.02221(5) Uani d 1 . .
    Cl Cl1F -0.02844(7) 0.79302(4) 0.26421(3) 0.04689(13) Uani d 1 . .
    Cl Cl2F 0.00187(5) 0.52354(3) 0.31592(2) 0.02954(8) Uani d 1 . .
    Cl Cl3F -0.16681(4) 0.70070(3) 0.13702(2) 0.02651(8) Uani d 1 . .
    Cl Cl4F 0.23650(5) 0.67718(4) 0.12345(3) 0.03785(10) Uani d 1 . .
    Cl Cl1W 0.72406(5) 0.20867(3) 0.60004(2) 0.02949(9) Uani d 1 . .
    Cl Cl2W 0.20883(5) 0.19663(3) 0.10707(3) 0.03019(9) Uani d 1 . .
    O O1W 0.09042(18) 0.60251(13) 0.43830(10) 0.0463(4) Uani d 1 . .
    H H1O1 0.103(3) 0.6621(9) 0.4071(13) 0.056 Uiso d 1 . .
    H H2O1 0.055(3) 0.5784(17) 0.4128(14) 0.056 Uiso d 1 . .
    O O2W 0.55603(19) 0.20704(13) 0.07745(10) 0.0473(4) Uani d 1 . .
    H H1O2 0.6248(18) 0.211(2) 0.0971(15) 0.057 Uiso d 1 . .
    H H2O2 0.4729(15) 0.215(2) 0.1061(14) 0.057 Uiso d 1 . .
loop_
    _atom_site_aniso_label
    _atom_site_aniso_U_11
    _atom_site_aniso_U_22
    _atom_site_aniso_U_33
    _atom_site_aniso_U_12
    _atom_site_aniso_U_13
    _atom_site_aniso_U_23
    Cr1A 0.00887(12) 0.00962(12) 0.00992(12) -0.00051(9) -0.00151(9)
                                                                    -0.00252(10)
    N1A 0.0176(5) 0.0146(5) 0.0162(5) -0.0023(4) -0.0015(4) -0.0056(4)
    N2A 0.0132(5) 0.0156(5) 0.0202(5) 0.0000(4) -0.0071(4) -0.0043(5)
    N3A 0.0147(5) 0.0159(5) 0.0150(5) -0.0033(4) 0.0015(4) -0.0061(4)
    C1A 0.0261(7) 0.0253(7) 0.0168(6) -0.0044(6) -0.0111(5) -0.0031(6)
    C2A 0.0131(6) 0.0249(7) 0.0320(8) -0.0014(5) -0.0076(5) -0.0078(6)
    C3A 0.0127(6) 0.0316(8) 0.0361(8) 0.0008(6) 0.0006(6) -0.0155(7)
    C4A 0.0163(6) 0.0289(8) 0.0241(7) -0.0065(5) 0.0062(5) -0.0117(6)
    C5A 0.0280(7) 0.0240(7) 0.0113(6) -0.0066(6) -0.0044(5) -0.0021(5)
    Cr2B 0.01081(12) 0.01190(13) 0.01273(13) -0.00091(10) 0.00002(10)
                                                                    -0.00589(11)
    N1B 0.0173(5) 0.0188(6) 0.0183(5) 0.0006(4) 0.0005(4) -0.0081(5)
    N2B 0.0189(6) 0.0160(6) 0.0209(6) -0.0024(4) 0.0027(4) -0.0048(5)
    N3B 0.0206(6) 0.0259(6) 0.0243(6) -0.0011(5) -0.0058(5) -0.0147(5)
    C1B 0.0276(8) 0.0266(8) 0.0400(9) -0.0135(6) 0.0015(7) -0.0115(7)
    C2B 0.0306(8) 0.0269(8) 0.0184(7) 0.0007(6) 0.0054(6) -0.0018(6)
    C3B 0.0370(9) 0.0351(9) 0.0174(7) 0.0065(7) -0.0056(6) -0.0081(7)
    C4B 0.0353(9) 0.0363(9) 0.0230(7) 0.0062(7) -0.0104(6) -0.0175(7)
    C5B 0.0338(9) 0.0286(8) 0.0420(10) -0.0100(7) -0.0075(7) -0.0199(8)
    Cr3C 0.01463(14) 0.01256(14) 0.01522(14) 0.00175(11) -0.00218(11)
                                                                    -0.00211(11)
    N1C 0.0272(6) 0.0172(6) 0.0221(6) 0.0031(5) -0.0050(5) -0.0042(5)
    N2C 0.0237(6) 0.0261(7) 0.0250(6) -0.0005(5) -0.0076(5) -0.0069(6)
    N3C 0.0221(6) 0.0203(6) 0.0228(6) 0.0000(5) 0.0018(5) -0.0048(5)
    C1C 0.0201(7) 0.0428(11) 0.0411(10) 0.0004(7) -0.0091(7) -0.0111(9)
    C2C 0.0407(10) 0.0337(9) 0.0252(8) 0.0004(8) -0.0146(7) -0.0051(7)
    C3C 0.0482(11) 0.0321(9) 0.0191(7) -0.0011(8) -0.0037(7) -0.0061(7)
    C4C 0.0388(9) 0.0270(8) 0.0192(7) -0.0024(7) 0.0040(6) -0.0024(6)
    C5C 0.0198(7) 0.0373(10) 0.0372(9) -0.0077(7) 0.0014(6) -0.0087(8)
    Cr4D 0.00721(11) 0.00831(12) 0.01150(12) -0.00106(9) -0.00070(9)
                                                                    -0.00365(10)
    N1D 0.0103(5) 0.0159(5) 0.0192(5) -0.0007(4) -0.0014(4) -0.0050(4)
    N2D 0.0163(5) 0.0159(5) 0.0249(6) -0.0011(4) -0.0047(4) -0.0116(5)
    N3D 0.0123(5) 0.0140(5) 0.0156(5) -0.0012(4) -0.0018(4) -0.0015(4)
    C1D 0.0275(7) 0.0327(8) 0.0244(7) 0.0014(6) -0.0093(6) -0.0183(7)
    C2D 0.0268(8) 0.0224(7) 0.0427(9) -0.0117(6) -0.0071(7) -0.0145(7)
    C3D 0.0342(9) 0.0152(7) 0.0440(10) -0.0122(6) -0.0086(7) -0.0037(7)
    C4D 0.0209(7) 0.0220(7) 0.0255(7) -0.0094(6) -0.0011(6) 0.0032(6)
    C5D 0.0231(7) 0.0316(8) 0.0140(6) 0.0018(6) -0.0018(5) -0.0090(6)
    Zn1E 0.01617(8) 0.02918(10) 0.01970(9) -0.00577(7) -0.00537(6) 0.00052(7)
    Cl1E 0.02366(19) 0.0392(2) 0.0439(3) -0.01488(18) -0.00507(17) 0.0108(2)
    Cl2E 0.02669(18) 0.02502(18) 0.02753(18) 0.00389(14) -0.01067(14)
                                                                    -0.01004(15)
    Cl3E 0.0306(2) 0.0393(2) 0.02640(19) -0.00741(17) 0.00146(15) -0.00763(18)
    Cl4E 0.02096(19) 0.0463(3) 0.0538(3) -0.00297(18) -0.01940(19) 0.0098(2)
    Zn2F 0.02487(9) 0.02355(9) 0.02018(9) -0.00586(7) 0.00014(6) -0.01115(7)
    Cl1F 0.0642(3) 0.0419(3) 0.0483(3) -0.0180(2) 0.0050(2) -0.0338(2)
    Cl2F 0.0346(2) 0.02632(19) 0.02337(17) -0.00454(15) -0.00178(15)
                                                                    -0.00646(15)
    Cl3F 0.02952(18) 0.02757(18) 0.02467(17) 0.00596(14) -0.00829(14)
                                                                    -0.01429(15)
    Cl4F 0.0297(2) 0.0382(2) 0.0430(2) -0.01085(17) 0.01168(17) -0.0196(2)
    Cl1W 0.0332(2) 0.02203(17) 0.02665(18) 0.01129(15) -0.00334(15) -0.01016(15)
    Cl2W 0.0311(2) 0.01957(17) 0.0317(2) 0.00488(14) -0.00070(15) -0.00768(15)
    O1W 0.0420(8) 0.0565(10) 0.0491(9) 0.0026(7) -0.0231(7) -0.0239(8)
    O2W 0.0468(9) 0.0571(10) 0.0496(9) -0.0097(8) -0.0099(7) -0.0294(8)
_geom_special_details
;
 All esds (except the esd in the dihedral angle between two l.s. planes)
 are estimated using the full covariance matrix.  The cell esds are taken
 into account individually in the estimation of esds in distances, angles
 and torsion angles; correlations between esds in cell parameters are only
 used when they are defined by crystal symmetry.  An approximate (isotropic)
 treatment of cell esds is used for estimating esds involving l.s. planes.
;
loop_
    _geom_bond_atom_site_label_1
    _geom_bond_atom_site_label_2
    _geom_bond_site_symmetry_2
    _geom_bond_distance
    _geom_bond_publ_flag
    Cr1A N2A 2_567 2.0553(13) ?
    Cr1A N2A . 2.0553(13) ?
    Cr1A N3A 2_567 2.0582(13) ?
    Cr1A N3A . 2.0582(13) ?
    Cr1A N1A . 2.1062(13) ?
    Cr1A N1A 2_567 2.1062(13) ?
    N1A H1NA . 0.9000 ?
    N1A H2NA . 0.9000 ?
    N1A H3NA . 0.9000 ?
    N2A C2A . 1.4866(19) ?
    N2A C1A . 1.4928(19) ?
    N2A H1A . 0.9900 ?
    N3A C4A . 1.4869(19) ?
    N3A C5A . 1.491(2) ?
    N3A H2A . 0.9900 ?
    C1A C5A 2_567 1.513(2) ?
    C1A H1A1 . 0.9800 ?
    C1A H1A2 . 0.9800 ?
    C2A C3A . 1.525(2) ?
    C2A H2A1 . 0.9800 ?
    C2A H2A2 . 0.9800 ?
    C3A C4A . 1.523(2) ?
    C3A H3A1 . 0.9800 ?
    C3A H3A2 . 0.9800 ?
    C4A H4A1 . 0.9800 ?
    C4A H4A2 . 0.9800 ?
    C5A C1A 2_567 1.513(2) ?
    C5A H5A1 . 0.9800 ?
    C5A H5A2 . 0.9800 ?
    Cr2B N2B 2_666 2.0501(15) ?
    Cr2B N2B . 2.0502(15) ?
    Cr2B N3B . 2.0611(13) ?
    Cr2B N3B 2_666 2.0611(13) ?
    Cr2B N1B . 2.0976(13) ?
    Cr2B N1B 2_666 2.0977(13) ?
    N1B H1NB . 0.9000 ?
    N1B H2NB . 0.9000 ?
    N1B H3NB . 0.9000 ?
    N2B C2B . 1.485(2) ?
    N2B C1B . 1.494(2) ?
    N2B H1B . 0.9900 ?
    N3B C4B . 1.486(2) ?
    N3B C5B . 1.489(2) ?
    N3B H2B . 0.9900 ?
    C1B C5B 2_666 1.525(3) ?
    C1B H1B1 . 0.9800 ?
    C1B H1B2 . 0.9800 ?
    C2B C3B . 1.519(3) ?
    C2B H2B1 . 0.9800 ?
    C2B H2B2 . 0.9800 ?
    C3B C4B . 1.524(3) ?
    C3B H3B1 . 0.9800 ?
    C3B H3B2 . 0.9800 ?
    C4B H4B1 . 0.9800 ?
    C4B H4B2 . 0.9800 ?
    C5B C1B 2_666 1.525(3) ?
    C5B H5B1 . 0.9800 ?
    C5B H5B2 . 0.9800 ?
    Cr3C N3C 2_675 2.0579(15) ?
    Cr3C N3C . 2.0579(15) ?
    Cr3C N2C 2_675 2.0615(15) ?
    Cr3C N2C . 2.0615(15) ?
    Cr3C N1C . 2.1039(14) ?
    Cr3C N1C 2_675 2.1039(14) ?
    N1C H1NC . 0.9000 ?
    N1C H2NC . 0.9000 ?
    N1C H3NC . 0.9000 ?
    N2C C1C . 1.490(2) ?
    N2C C2C . 1.496(2) ?
    N2C H1C . 0.9900 ?
    N3C C5C . 1.489(2) ?
    N3C C4C . 1.490(2) ?
    N3C H2C . 0.9900 ?
    C1C C5C 2_675 1.517(3) ?
    C1C H1C1 . 0.9800 ?
    C1C H1C2 . 0.9800 ?
    C2C C3C . 1.522(3) ?
    C2C H2C1 . 0.9800 ?
    C2C H2C2 . 0.9800 ?
    C3C C4C . 1.521(3) ?
    C3C H3C1 . 0.9800 ?
    C3C H3C2 . 0.9800 ?
    C4C H4C1 . 0.9800 ?
    C4C H4C2 . 0.9800 ?
    C5C C1C 2_675 1.517(3) ?
    C5C H5C1 . 0.9800 ?
    C5C H5C2 . 0.9800 ?
    Cr4D N2D 2_556 2.0544(12) ?
    Cr4D N2D . 2.0544(12) ?
    Cr4D N3D . 2.0593(14) ?
    Cr4D N3D 2_556 2.0593(14) ?
    Cr4D N1D 2_556 2.1029(12) ?
    Cr4D N1D . 2.1029(12) ?
    N1D H1ND . 0.9000 ?
    N1D H2ND . 0.9000 ?
    N1D H3ND . 0.9000 ?
    N2D C2D . 1.487(2) ?
    N2D C1D . 1.492(2) ?
    N2D H1D . 0.9900 ?
    N3D C4D . 1.491(2) ?
    N3D C5D . 1.4932(19) ?
    N3D H2D . 0.9900 ?
    C1D C5D 2_556 1.513(2) ?
    C1D H1D1 . 0.9800 ?
    C1D H1D2 . 0.9800 ?
    C2D C3D . 1.530(3) ?
    C2D H2D1 . 0.9800 ?
    C2D H2D2 . 0.9800 ?
    C3D C4D . 1.521(3) ?
    C3D H3D1 . 0.9800 ?
    C3D H3D2 . 0.9800 ?
    C4D H4D1 . 0.9800 ?
    C4D H4D2 . 0.9800 ?
    C5D C1D 2_556 1.513(2) ?
    C5D H5D1 . 0.9800 ?
    C5D H5D2 . 0.9800 ?
    Zn1E Cl4E . 2.2238(10) ?
    Zn1E Cl1E . 2.2523(11) ?
    Zn1E Cl3E . 2.2817(9) ?
    Zn1E Cl2E . 2.3118(7) ?
    Zn2F Cl1F . 2.2275(7) ?
    Zn2F Cl4F . 2.2640(9) ?
    Zn2F Cl2F . 2.2960(11) ?
    Zn2F Cl3F . 2.3232(8) ?
    O1W H1O1 . 0.848(9) ?
    O1W H2O1 . 0.836(9) ?
    O2W H1O2 . 0.832(9) ?
    O2W H2O2 . 0.843(9) ?
loop_
    _geom_angle_atom_site_label_1
    _geom_angle_atom_site_label_2
    _geom_angle_atom_site_label_3
    _geom_angle_site_symmetry_1
    _geom_angle_site_symmetry_3
    _geom_angle
    _geom_angle_publ_flag
    N2A Cr1A N2A 2_567 . 180.0 ?
    N2A Cr1A N3A 2_567 2_567 94.49(5) ?
    N2A Cr1A N3A . 2_567 85.51(5) ?
    N2A Cr1A N3A 2_567 . 85.51(5) ?
    N2A Cr1A N3A . . 94.49(5) ?
    N3A Cr1A N3A 2_567 . 180.00(4) ?
    N2A Cr1A N1A 2_567 . 90.76(5) ?
    N2A Cr1A N1A . . 89.24(5) ?
    N3A Cr1A N1A 2_567 . 91.07(6) ?
    N3A Cr1A N1A . . 88.93(6) ?
    N2A Cr1A N1A 2_567 2_567 89.24(5) ?
    N2A Cr1A N1A . 2_567 90.76(5) ?
    N3A Cr1A N1A 2_567 2_567 88.93(6) ?
    N3A Cr1A N1A . 2_567 91.07(6) ?
    N1A Cr1A N1A . 2_567 180.00(6) ?
    Cr1A N1A H1NA . . 109.5 ?
    Cr1A N1A H2NA . . 109.5 ?
    H1NA N1A H2NA . . 109.5 ?
    Cr1A N1A H3NA . . 109.5 ?
    H1NA N1A H3NA . . 109.5 ?
    H2NA N1A H3NA . . 109.5 ?
    C2A N2A C1A . . 114.29(12) ?
    C2A N2A Cr1A . . 117.18(9) ?
    C1A N2A Cr1A . . 106.44(9) ?
    C2A N2A H1A . . 106.0 ?
    C1A N2A H1A . . 106.0 ?
    Cr1A N2A H1A . . 106.0 ?
    C4A N3A C5A . . 113.52(12) ?
    C4A N3A Cr1A . . 117.51(9) ?
    C5A N3A Cr1A . . 106.14(9) ?
    C4A N3A H2A . . 106.3 ?
    C5A N3A H2A . . 106.3 ?
    Cr1A N3A H2A . . 106.3 ?
    N2A C1A C5A . 2_567 108.42(12) ?
    N2A C1A H1A1 . . 110.0 ?
    C5A C1A H1A1 2_567 . 110.0 ?
    N2A C1A H1A2 . . 110.0 ?
    C5A C1A H1A2 2_567 . 110.0 ?
    H1A1 C1A H1A2 . . 108.4 ?
    N2A C2A C3A . . 111.60(13) ?
    N2A C2A H2A1 . . 109.3 ?
    C3A C2A H2A1 . . 109.3 ?
    N2A C2A H2A2 . . 109.3 ?
    C3A C2A H2A2 . . 109.3 ?
    H2A1 C2A H2A2 . . 108.0 ?
    C4A C3A C2A . . 115.86(13) ?
    C4A C3A H3A1 . . 108.3 ?
    C2A C3A H3A1 . . 108.3 ?
    C4A C3A H3A2 . . 108.3 ?
    C2A C3A H3A2 . . 108.3 ?
    H3A1 C3A H3A2 . . 107.4 ?
    N3A C4A C3A . . 112.23(13) ?
    N3A C4A H4A1 . . 109.2 ?
    C3A C4A H4A1 . . 109.2 ?
    N3A C4A H4A2 . . 109.2 ?
    C3A C4A H4A2 . . 109.2 ?
    H4A1 C4A H4A2 . . 107.9 ?
    N3A C5A C1A . 2_567 108.15(12) ?
    N3A C5A H5A1 . . 110.1 ?
    C1A C5A H5A1 2_567 . 110.1 ?
    N3A C5A H5A2 . . 110.1 ?
    C1A C5A H5A2 2_567 . 110.1 ?
    H5A1 C5A H5A2 . . 108.4 ?
    N2B Cr2B N2B 2_666 . 180.0 ?
    N2B Cr2B N3B 2_666 . 85.91(6) ?
    N2B Cr2B N3B . . 94.09(6) ?
    N2B Cr2B N3B 2_666 2_666 94.09(6) ?
    N2B Cr2B N3B . 2_666 85.91(6) ?
    N3B Cr2B N3B . 2_666 180.00(7) ?
    N2B Cr2B N1B 2_666 . 89.22(6) ?
    N2B Cr2B N1B . . 90.78(6) ?
    N3B Cr2B N1B . . 91.36(5) ?
    N3B Cr2B N1B 2_666 . 88.64(5) ?
    N2B Cr2B N1B 2_666 2_666 90.78(6) ?
    N2B Cr2B N1B . 2_666 89.22(6) ?
    N3B Cr2B N1B . 2_666 88.64(5) ?
    N3B Cr2B N1B 2_666 2_666 91.36(5) ?
    N1B Cr2B N1B . 2_666 180.00(6) ?
    Cr2B N1B H1NB . . 109.5 ?
    Cr2B N1B H2NB . . 109.5 ?
    H1NB N1B H2NB . . 109.5 ?
    Cr2B N1B H3NB . . 109.5 ?
    H1NB N1B H3NB . . 109.5 ?
    H2NB N1B H3NB . . 109.5 ?
    C2B N2B C1B . . 112.86(13) ?
    C2B N2B Cr2B . . 116.96(11) ?
    C1B N2B Cr2B . . 106.88(10) ?
    C2B N2B H1B . . 106.5 ?
    C1B N2B H1B . . 106.5 ?
    Cr2B N2B H1B . . 106.5 ?
    C4B N3B C5B . . 112.83(13) ?
    C4B N3B Cr2B . . 117.59(11) ?
    C5B N3B Cr2B . . 106.77(10) ?
    C4B N3B H2B . . 106.3 ?
    C5B N3B H2B . . 106.3 ?
    Cr2B N3B H2B . . 106.3 ?
    N2B C1B C5B . 2_666 109.12(14) ?
    N2B C1B H1B1 . . 109.9 ?
    C5B C1B H1B1 2_666 . 109.9 ?
    N2B C1B H1B2 . . 109.9 ?
    C5B C1B H1B2 2_666 . 109.9 ?
    H1B1 C1B H1B2 . . 108.3 ?
    N2B C2B C3B . . 112.58(14) ?
    N2B C2B H2B1 . . 109.1 ?
    C3B C2B H2B1 . . 109.1 ?
    N2B C2B H2B2 . . 109.1 ?
    C3B C2B H2B2 . . 109.1 ?
    H2B1 C2B H2B2 . . 107.8 ?
    C2B C3B C4B . . 116.95(15) ?
    C2B C3B H3B1 . . 108.1 ?
    C4B C3B H3B1 . . 108.1 ?
    C2B C3B H3B2 . . 108.1 ?
    C4B C3B H3B2 . . 108.1 ?
    H3B1 C3B H3B2 . . 107.3 ?
    N3B C4B C3B . . 112.03(13) ?
    N3B C4B H4B1 . . 109.2 ?
    C3B C4B H4B1 . . 109.2 ?
    N3B C4B H4B2 . . 109.2 ?
    C3B C4B H4B2 . . 109.2 ?
    H4B1 C4B H4B2 . . 107.9 ?
    N3B C5B C1B . 2_666 109.08(13) ?
    N3B C5B H5B1 . . 109.9 ?
    C1B C5B H5B1 2_666 . 109.9 ?
    N3B C5B H5B2 . . 109.9 ?
    C1B C5B H5B2 2_666 . 109.9 ?
    H5B1 C5B H5B2 . . 108.3 ?
    N3C Cr3C N3C 2_675 . 180.00(6) ?
    N3C Cr3C N2C 2_675 2_675 94.32(6) ?
    N3C Cr3C N2C . 2_675 85.68(6) ?
    N3C Cr3C N2C 2_675 . 85.68(6) ?
    N3C Cr3C N2C . . 94.32(6) ?
    N2C Cr3C N2C 2_675 . 180.0 ?
    N3C Cr3C N1C 2_675 . 89.94(6) ?
    N3C Cr3C N1C . . 90.06(6) ?
    N2C Cr3C N1C 2_675 . 88.08(6) ?
    N2C Cr3C N1C . . 91.92(6) ?
    N3C Cr3C N1C 2_675 2_675 90.05(6) ?
    N3C Cr3C N1C . 2_675 89.94(6) ?
    N2C Cr3C N1C 2_675 2_675 91.92(6) ?
    N2C Cr3C N1C . 2_675 88.08(6) ?
    N1C Cr3C N1C . 2_675 180.00(8) ?
    Cr3C N1C H1NC . . 109.5 ?
    Cr3C N1C H2NC . . 109.5 ?
    H1NC N1C H2NC . . 109.5 ?
    Cr3C N1C H3NC . . 109.5 ?
    H1NC N1C H3NC . . 109.5 ?
    H2NC N1C H3NC . . 109.5 ?
    C1C N2C C2C . . 113.16(14) ?
    C1C N2C Cr3C . . 106.52(11) ?
    C2C N2C Cr3C . . 117.72(12) ?
    C1C N2C H1C . . 106.2 ?
    C2C N2C H1C . . 106.2 ?
    Cr3C N2C H1C . . 106.2 ?
    C5C N3C C4C . . 113.35(14) ?
    C5C N3C Cr3C . . 107.00(10) ?
    C4C N3C Cr3C . . 116.36(11) ?
    C5C N3C H2C . . 106.5 ?
    C4C N3C H2C . . 106.5 ?
    Cr3C N3C H2C . . 106.5 ?
    N2C C1C C5C . 2_675 109.33(14) ?
    N2C C1C H1C1 . . 109.8 ?
    C5C C1C H1C1 2_675 . 109.8 ?
    N2C C1C H1C2 . . 109.8 ?
    C5C C1C H1C2 2_675 . 109.8 ?
    H1C1 C1C H1C2 . . 108.3 ?
    N2C C2C C3C . . 112.24(15) ?
    N2C C2C H2C1 . . 109.2 ?
    C3C C2C H2C1 . . 109.2 ?
    N2C C2C H2C2 . . 109.2 ?
    C3C C2C H2C2 . . 109.2 ?
    H2C1 C2C H2C2 . . 107.9 ?
    C4C C3C C2C . . 116.90(15) ?
    C4C C3C H3C1 . . 108.1 ?
    C2C C3C H3C1 . . 108.1 ?
    C4C C3C H3C2 . . 108.1 ?
    C2C C3C H3C2 . . 108.1 ?
    H3C1 C3C H3C2 . . 107.3 ?
    N3C C4C C3C . . 111.92(15) ?
    N3C C4C H4C1 . . 109.2 ?
    C3C C4C H4C1 . . 109.2 ?
    N3C C4C H4C2 . . 109.2 ?
    C3C C4C H4C2 . . 109.2 ?
    H4C1 C4C H4C2 . . 107.9 ?
    N3C C5C C1C . 2_675 109.26(15) ?
    N3C C5C H5C1 . . 109.8 ?
    C1C C5C H5C1 2_675 . 109.8 ?
    N3C C5C H5C2 . . 109.8 ?
    C1C C5C H5C2 2_675 . 109.8 ?
    H5C1 C5C H5C2 . . 108.3 ?
    N2D Cr4D N2D 2_556 . 180.0 ?
    N2D Cr4D N3D 2_556 . 85.25(5) ?
    N2D Cr4D N3D . . 94.75(5) ?
    N2D Cr4D N3D 2_556 2_556 94.76(5) ?
    N2D Cr4D N3D . 2_556 85.24(5) ?
    N3D Cr4D N3D . 2_556 180.0 ?
    N2D Cr4D N1D 2_556 2_556 89.83(5) ?
    N2D Cr4D N1D . 2_556 90.17(5) ?
    N3D Cr4D N1D . 2_556 88.87(6) ?
    N3D Cr4D N1D 2_556 2_556 91.13(6) ?
    N2D Cr4D N1D 2_556 . 90.17(5) ?
    N2D Cr4D N1D . . 89.83(5) ?
    N3D Cr4D N1D . . 91.13(6) ?
    N3D Cr4D N1D 2_556 . 88.87(6) ?
    N1D Cr4D N1D 2_556 . 180.0 ?
    Cr4D N1D H1ND . . 109.5 ?
    Cr4D N1D H2ND . . 109.5 ?
    H1ND N1D H2ND . . 109.5 ?
    Cr4D N1D H3ND . . 109.5 ?
    H1ND N1D H3ND . . 109.5 ?
    H2ND N1D H3ND . . 109.5 ?
    C2D N2D C1D . . 114.07(12) ?
    C2D N2D Cr4D . . 117.13(10) ?
    C1D N2D Cr4D . . 107.05(9) ?
    C2D N2D H1D . . 105.9 ?
    C1D N2D H1D . . 105.9 ?
    Cr4D N2D H1D . . 105.9 ?
    C4D N3D C5D . . 113.03(12) ?
    C4D N3D Cr4D . . 117.41(10) ?
    C5D N3D Cr4D . . 106.16(9) ?
    C4D N3D H2D . . 106.5 ?
    C5D N3D H2D . . 106.5 ?
    Cr4D N3D H2D . . 106.5 ?
    N2D C1D C5D . 2_556 108.07(12) ?
    N2D C1D H1D1 . . 110.1 ?
    C5D C1D H1D1 2_556 . 110.1 ?
    N2D C1D H1D2 . . 110.1 ?
    C5D C1D H1D2 2_556 . 110.1 ?
    H1D1 C1D H1D2 . . 108.4 ?
    N2D C2D C3D . . 111.55(13) ?
    N2D C2D H2D1 . . 109.3 ?
    C3D C2D H2D1 . . 109.3 ?
    N2D C2D H2D2 . . 109.3 ?
    C3D C2D H2D2 . . 109.3 ?
    H2D1 C2D H2D2 . . 108.0 ?
    C4D C3D C2D . . 116.59(14) ?
    C4D C3D H3D1 . . 108.1 ?
    C2D C3D H3D1 . . 108.1 ?
    C4D C3D H3D2 . . 108.1 ?
    C2D C3D H3D2 . . 108.1 ?
    H3D1 C3D H3D2 . . 107.3 ?
    N3D C4D C3D . . 111.82(13) ?
    N3D C4D H4D1 . . 109.3 ?
    C3D C4D H4D1 . . 109.3 ?
    N3D C4D H4D2 . . 109.3 ?
    C3D C4D H4D2 . . 109.3 ?
    H4D1 C4D H4D2 . . 107.9 ?
    N3D C5D C1D . 2_556 108.31(12) ?
    N3D C5D H5D1 . . 110.0 ?
    C1D C5D H5D1 2_556 . 110.0 ?
    N3D C5D H5D2 . . 110.0 ?
    C1D C5D H5D2 2_556 . 110.0 ?
    H5D1 C5D H5D2 . . 108.4 ?
    Cl4E Zn1E Cl1E . . 115.38(3) ?
    Cl4E Zn1E Cl3E . . 110.99(3) ?
    Cl1E Zn1E Cl3E . . 108.75(4) ?
    Cl4E Zn1E Cl2E . . 107.79(3) ?
    Cl1E Zn1E Cl2E . . 107.77(3) ?
    Cl3E Zn1E Cl2E . . 105.67(3) ?
    Cl1F Zn2F Cl4F . . 115.32(3) ?
    Cl1F Zn2F Cl2F . . 109.63(3) ?
    Cl4F Zn2F Cl2F . . 109.79(4) ?
    Cl1F Zn2F Cl3F . . 107.62(3) ?
    Cl4F Zn2F Cl3F . . 107.31(2) ?
    Cl2F Zn2F Cl3F . . 106.77(4) ?
    H1O1 O1W H2O1 . . 107.9(19) ?
    H1O2 O2W H2O2 . . 112.1(19) ?
loop_
    _geom_torsion_atom_site_label_1
    _geom_torsion_atom_site_label_2
    _geom_torsion_atom_site_label_3
    _geom_torsion_atom_site_label_4
    _geom_torsion_site_symmetry_1
    _geom_torsion_site_symmetry_2
    _geom_torsion_site_symmetry_3
    _geom_torsion_site_symmetry_4
    _geom_torsion
    _geom_torsion_publ_flag
    C2A N2A C1A C5A . . . 2_567 171.57(12) ?
    Cr1A N2A C1A C5A . . . 2_567 40.59(14) ?
    C1A N2A C2A C3A . . . . 179.11(12) ?
    Cr1A N2A C2A C3A . . . . -55.38(15) ?
    N2A C2A C3A C4A . . . . 70.45(18) ?
    C5A N3A C4A C3A . . . . 178.01(12) ?
    Cr1A N3A C4A C3A . . . . 53.37(15) ?
    C2A C3A C4A N3A . . . . -69.39(18) ?
    C4A N3A C5A C1A . . . 2_567 -172.82(12) ?
    Cr1A N3A C5A C1A . . . 2_567 -42.24(13) ?
    C2B N2B C1B C5B . . . 2_666 169.01(14) ?
    Cr2B N2B C1B C5B . . . 2_666 39.06(15) ?
    C1B N2B C2B C3B . . . . -179.75(14) ?
    Cr2B N2B C2B C3B . . . . -55.15(16) ?
    N2B C2B C3B C4B . . . . 68.20(19) ?
    C5B N3B C4B C3B . . . . 178.83(14) ?
    Cr2B N3B C4B C3B . . . . 53.86(17) ?
    C2B C3B C4B N3B . . . . -67.16(19) ?
    C4B N3B C5B C1B . . . 2_666 -169.58(14) ?
    Cr2B N3B C5B C1B . . . 2_666 -38.92(16) ?
    C2C N2C C1C C5C . . . 2_675 170.49(16) ?
    Cr3C N2C C1C C5C . . . 2_675 39.61(18) ?
    C1C N2C C2C C3C . . . . -177.36(16) ?
    Cr3C N2C C2C C3C . . . . -52.33(19) ?
    N2C C2C C3C C4C . . . . 67.1(2) ?
    C5C N3C C4C C3C . . . . -178.55(14) ?
    Cr3C N3C C4C C3C . . . . 56.74(17) ?
    C2C C3C C4C N3C . . . . -69.9(2) ?
    C4C N3C C5C C1C . . . 2_675 -167.98(14) ?
    Cr3C N3C C5C C1C . . . 2_675 -38.36(16) ?
    C2D N2D C1D C5D . . . 2_556 -171.39(12) ?
    Cr4D N2D C1D C5D . . . 2_556 -40.14(13) ?
    C1D N2D C2D C3D . . . . -179.09(13) ?
    Cr4D N2D C2D C3D . . . . 54.77(16) ?
    N2D C2D C3D C4D . . . . -70.12(19) ?
    C5D N3D C4D C3D . . . . -177.52(13) ?
    Cr4D N3D C4D C3D . . . . -53.38(16) ?
    C2D C3D C4D N3D . . . . 69.25(19) ?
    C4D N3D C5D C1D . . . 2_556 172.59(12) ?
    Cr4D N3D C5D C1D . . . 2_556 42.50(13) ?
loop_
    _geom_hbond_atom_site_label_D
    _geom_hbond_atom_site_label_H
    _geom_hbond_atom_site_label_A
    _geom_hbond_site_symmetry_A
    _geom_hbond_distance_DH
    _geom_hbond_distance_HA
    _geom_hbond_distance_DA
    _geom_hbond_angle_DHA
    N1A H1NA Cl3F 2_566 0.90 2.80 3.3602(16) 121.4
    N1A H1NA Cl2W 1_556 0.90 2.60 3.3363(18) 139.6
    N1A H3NA Cl3E 1_456 0.90 2.58 3.384(2) 149.0
    N2A H1A Cl2W 1_556 0.99 2.20 3.1754(15) 169.8
    N3A H2A Cl3F 2_566 0.99 2.30 3.2752(14) 170.0
    C1A H1A2 Cl4E 1_556 0.98 2.59 3.4739(19) 150.1
    N1B H2NB Cl1W 2_666 0.90 2.45 3.2683(19) 152.0
    N1B H2NB O1W . 0.90 2.46 3.034(2) 121.7
    N1B H3NB Cl2E 2_666 0.90 2.57 3.3556(15) 146.7
    N2B H1B Cl1W . 0.99 2.20 3.1704(17) 164.8
    N3B H2B O1W 2_666 0.99 1.98 2.968(2) 176.5
    N1C H2NC Cl3F 1_655 0.90 2.68 3.4211(19) 139.7
    N1C H3NC Cl2W 2_665 0.90 2.38 3.2673(17) 167.0
    N1C H3NC O2W 2_665 0.90 2.54 2.975(2) 110.7
    N2C H1C O2W 1_565 0.99 1.96 2.932(2) 167.4
    N3C H2C Cl2W 1_565 0.99 2.23 3.2082(16) 171.1
    C5C H5C2 Cl4F . 0.98 2.79 3.761(2) 173.6
    N1D H2ND Cl1W 2_656 0.90 2.45 3.2796(15) 153.6
    N1D H3ND Cl1E 2_656 0.90 2.71 3.5516(16) 156.4
    N2D H1D Cl1W 1_455 0.99 2.19 3.1589(16) 165.9
    N3D H2D Cl2E 1_455 0.99 2.36 3.3276(17) 166.0
    C1D H1D1 Cl1F 2_566 0.98 2.66 3.6278(17) 167.9
    C1D H1D2 Cl1E 2_656 0.98 2.83 3.803(2) 172.0
    O1W H1O1 Cl1W 2_666 0.848(9) 2.697(19) 3.341(2) 134(2)
    O1W H2O1 Cl2F . 0.836(9) 2.386(11) 3.2066(17) 167(2)
    O2W H1O2 Cl3E . 0.832(9) 2.373(12) 3.1763(19) 162(2)
    O2W H2O2 Cl2W . 0.843(9) 2.546(18) 3.2009(19) 135(2)
_shelx_hkl_file
;
   0   0   1    0.00    0.04
   0   0  -1    0.23    0.05
   0   0   2   61.87    1.54
   0   0  -2   61.13    2.15
   0   0   3    0.08    0.08
   0   0  -3    0.16    0.21
   0   0   4    4.12    0.17
   0   0  -4    3.93    0.26
   0   0   5    3.95    0.19
   0   0  -5    4.02    0.29
   0   0   6  155.50    3.19
   0   0  -6  152.30    5.17
   0   0   7    1.47    0.21
   0   0   8  100.72    1.95
   0   0   9   12.18    0.42
   0   0  -9   12.65    0.77
   0   0  10  798.06   15.41
   0   0 -10  892.59   16.70
   0   0  11    5.00    0.45
   0   0 -11    4.94    0.36
   0   0  12   27.55    1.19
   0   0 -12   28.14    0.87
   0   0  13    2.43    0.60
   0   0 -13    2.06    0.45
   0   0  14  305.69   10.95
   0   0 -14  337.33   12.11
   0   0  15    5.01    0.57
   0   0  16  161.58    3.93
   0   0 -16  165.42    3.23
   0   0  17   -0.24    1.11
   0   0 -17    0.09    1.00
   0   0  18   49.46    1.57
   0   0 -18   48.68    1.83
   0   0  19    4.11    0.94
   0   0 -19    4.13    0.94
   0   0  20   57.25    2.12
   0   0 -20   62.59    2.42
   0   0  21    6.78    1.03
   0   0 -21    7.18    1.59
   0   0  22   23.06    1.89
   0   0 -22   24.81    1.97
   0   0  23    1.42    1.63
   0   0 -23    2.47    1.85
   0   0  24   30.25    1.91
   0   0 -24   32.28    1.86
   0   0  25   -0.43    2.76
   0   0 -25    0.68    2.28
   0  -1  25    1.93    1.98
   0   1 -24    2.25    1.72
   0  -1  24    0.96    1.54
   0   1 -23    1.91    1.36
   0  -1  23    2.61    1.45
   0   1 -22   37.01    2.57
   0  -1  22   43.93    2.64
   0   1 -21   25.99    1.62
   0  -1  21   27.47    2.77
   0   1 -20    9.88    1.71
   0  -1  20   10.63    1.31
   0   1 -19   17.74    2.35
   0  -1  19   15.54    1.51
   0   1 -18  112.17    2.68
   0  -1  18  118.49    5.33
   0   1 -17    4.86    0.91
   0  -1  17    5.99    0.71
   0   1 -16  328.84    7.92
   0  -1  16  291.43    7.47
   0   1 -15   22.06    0.95
   0  -1  15   23.61    1.77
   0   1 -14   87.40    3.54
   0  -1  14   86.67    2.43
   0   1 -13   -0.03    0.40
   0  -1  13   -0.07    0.38
   0   1 -12  160.55    6.23
   0  -1  12  161.08    4.27
   0   1 -11  298.87    7.12
   0  -1  11  306.20   11.20
   0   1 -10  251.18    9.05
   0  -1  10  222.11    5.61
   0   1  -9  612.47   20.74
   0   1  -8   41.25    1.30
   0  -1   8   42.77    1.28
   0  -1   7  210.85    5.04
   0   1  -6    3.70    0.44
   0  -1   6    3.57    0.46
   0  -1   5    7.81    0.29
   0   1  -4  387.74   12.36
   0  -1   4  365.33    8.77
   0   1  -3   18.83    0.98
   0  -1   3   19.62    0.62
   0  -1   2   28.95    1.12
   0   1  -1    0.22    0.09
   0  -1   1    0.16    0.11
   0   1   0   38.15    1.02
   0  -1   0   41.83    1.42
   0  -1  -1   34.67    1.29
   0   1   2  265.95    5.07
   0  -1  -2  239.65    5.67
   0  -1  -3   73.36    2.50
   0   1   4  773.96   24.58
   0  -1  -4  798.12   26.54
   0   1   5   83.44    2.95
   0  -1  -5  109.43    4.38
   0   1   6   17.06    0.66
   0  -1  -7  572.25   13.48
   0   1   8  127.44    3.41
   0  -1  -8  122.86    2.66
   0   1   9  686.93   15.67
   0  -1  -9  711.72   16.64
   0   1  10  877.96   21.60
   0  -1 -10  725.69   17.05
   0   1  11  231.04    4.11
   0  -1 -11  243.15    4.81
   0   1  12  180.47    5.07
   0  -1 -12  175.34    4.77
   0   1  13   11.78    0.63
   0  -1 -13   11.57    0.71
   0   1  14  296.64    6.21
   0  -1 -14  283.73    9.89
   0   1  15   13.40    0.73
   0  -1 -15   14.79    1.39
   0   1  16  206.90    6.17
   0  -1 -16  205.52    5.62
   0   1  17    8.77    0.84
   0  -1 -17    8.48    1.15
   0   1  18   86.83    1.98
   0  -1 -18   87.59    2.38
   0   1  19    7.75    1.28
   0  -1 -19    7.57    0.79
   0   1  20   43.31    1.88
   0  -1 -20   39.03    2.69
   0   1  21    3.73    1.20
   0  -1 -21    2.28    0.92
   0   1  22   99.91    3.28
   0  -1 -22   91.07    3.12
   0   1  23    1.59    1.16
   0   1  24    5.18    1.37
   0  -1 -24    4.32    1.20
   0   1  25    8.10    1.53
   0  -1 -25    7.63    1.67
   0   1  26    2.72    1.76
   0   2 -24   17.84    2.87
   0  -2  24   14.66    1.91
   0   2 -23   27.47    2.16
   0  -2  23   26.86    2.11
   0   2 -22   42.32    2.06
   0  -2  22   40.67    2.06
   0   2 -21    0.95    1.32
   0  -2  21    0.80    1.36
   0   2 -20    0.56    1.05
   0  -2  20   -0.30    1.01
   0   2 -19   33.04    1.73
   0  -2  19   31.00    2.41
   0   2 -18   35.39    2.06
   0  -2  18   30.82    2.12
   0   2 -17   48.98    2.03
   0  -2  17   44.51    1.96
   0   2 -16  322.50   11.35
   0  -2  16  328.88    8.47
   0   2 -15    2.49    0.53
   0  -2  15    1.87    0.90
   0  -2  14    1.66    0.46
   0  -2  13   20.91    1.54
   0   2 -12  559.99   13.11
   0  -2  12  548.57   18.46
   0   2 -11  206.09    5.31
   0  -2  11  267.70   10.81
   0   2 -10  128.69    2.83
   0  -2  10  128.46    3.70
   0   2  -9  209.83    5.52
   0  -2   9  254.68    6.63
   0   2  -8    3.80    0.66
   0  -2   8    2.99    0.60
   0   2  -7  165.97    4.04
   0   2  -6  707.68   22.11
   0   2  -5  471.12   16.33
   0  -2   5  423.09   14.01
   0   2  -4  314.31    7.29
   0  -2   4  313.40    7.30
   0   2  -3   58.10    2.27
   0  -2   3   64.02    1.83
   0  -2   0   56.89    1.67
   0   2   1  483.46    9.16
   0  -2  -1  489.06   11.42
   0   2   3   50.02    1.06
   0  -2  -3   50.79    1.28
   0   2   4   74.69    2.66
   0  -2  -4   64.26    2.36
   0   2   5  329.02    6.32
   0  -2  -5  276.87    9.04
   0  -2  -6 1798.87   39.95
   0   2   7    1.54    0.52
   0  -2  -7    0.69    0.27
   0   2   8   59.52    2.86
   0  -2  -8   60.62    1.86
   0   2   9  625.07   21.07
   0  -2  -9  684.52   15.88
   0   2  10   55.23    2.55
   0  -2 -10   51.15    2.16
   0   2  11  388.36   10.50
   0  -2 -11  472.33   15.77
   0   2  12  761.52   14.50
   0  -2 -12  749.11   24.03
   0   2  13  604.86   20.88
   0  -2 -13  615.50   14.89
   0  -2 -14   10.25    0.60
   0   2  15    8.87    1.03
   0  -2 -15   13.50    0.65
   0   2  16  326.86    6.55
   0  -2 -16  320.79    6.64
   0   2  17   81.77    1.87
   0  -2 -17   92.98    4.14
   0   2  18  199.22    5.25
   0  -2 -18  212.90    4.81
   0   2  19    7.58    0.96
   0  -2 -19    7.54    1.30
   0   2  20    3.02    0.86
   0  -2 -20    0.95    1.27
   0   2  21    1.15    1.29
   0  -2 -21    0.09    0.80
   0   2  22   23.71    1.30
   0  -2 -22   21.23    1.57
   0   2  23    3.11    1.24
   0  -2 -23    6.87    1.17
   0   2  24    5.62    1.41
   0  -2 -24    6.89    1.50
   0   2  25    2.90    1.32
   0  -2 -25    2.89    1.47
   0   2  26   64.28    2.27
   0  -2 -26   68.08    2.26
   0  -2 -27   -2.74    3.80
   0   3 -24   24.78    2.11
   0  -3  24   26.16    2.22
   0   3 -23    4.72    2.15
   0  -3  23    4.34    1.49
   0   3 -22    2.97    2.43
   0  -3  22    1.06    2.60
   0  -3  21   16.51    1.90
   0   3 -20   10.85    2.52
   0  -3  20    7.85    1.37
   0  -3  19   38.40    3.14
   0   3 -18   21.74    1.29
   0  -3  18   19.49    1.31
   0   3 -17   70.34    3.45
   0  -3  17   56.45    3.13
   0   3 -16  135.92    5.10
   0  -3  16  115.69    3.56
   0   3 -15    0.15    0.70
   0  -3  15    0.91    0.74
   0   3 -14   31.60    2.15
   0  -3  14   29.08    1.42
   0   3 -12  142.82    4.12
   0  -3  12  136.97    5.40
   0   3 -11   64.87    2.63
   0  -3  11   64.14    2.03
   0   3 -10   45.82    1.50
   0  -3  10   43.87    1.53
   0   3  -9  815.90   18.60
   0  -3   9  809.19   18.83
   0   3  -8  231.49    7.71
   0  -3   8  260.00    8.94
   0   3  -7  876.14   20.08
   0  -3   7  916.05   20.63
   0   3  -6   75.48    2.50
   0  -3   6   68.68    2.10
   0  -3   5  381.20    8.88
   0   3  -4  120.31    4.07
   0  -3   4  137.80    4.97
   0   3  -3  187.75    4.83
   0  -3   3  202.20    6.79
   0   3  -2   23.93    0.82
   0   3  -1    4.67    0.31
   0  -3   1    5.31    0.50
   0   3   0   19.50    0.77
   0  -3   0   20.67    0.53
   0   3   1  319.07   10.09
   0  -3  -1  303.22   10.77
   0   3   2   52.64    1.90
   0  -3  -2   55.13    1.31
   0   3   3  714.71   16.22
   0  -3  -3  680.54   21.46
   0   3   4  387.45    8.80
   0  -3  -4  393.46    7.80
   0   3   5  756.43   16.99
   0  -3  -5  731.04   16.90
   0   3   6  113.42    2.39
   0  -3  -6  100.58    1.91
   0   3   7   25.29    0.89
   0  -3  -7   24.51    1.35
   0   3   8    0.24    0.30
   0  -3  -8    0.52    0.29
   0   3   9   12.96    0.51
   0  -3  -9   12.87    0.55
   0   3  10  172.24    3.62
   0  -3 -10  177.87    3.69
   0   3  11  154.69    6.06
   0  -3 -11  158.55    3.58
   0   3  12    3.92    0.92
   0  -3 -12    2.42    0.62
   0  -3 -13    9.99    0.82
   0  -3 -14  312.48   11.06
   0   3  15  106.25    3.97
   0  -3 -15  102.84    5.04
   0   3  16  321.59    6.90
   0   3  17   37.42    1.16
   0  -3 -17   40.05    1.66
   0   3  18    0.37    1.07
   0  -3 -18    0.27    0.63
   0   3  19   -0.50    0.78
   0  -3 -19    2.29    0.84
   0  -3 -20   13.13    1.74
   0   3  21    3.99    1.34
   0  -3 -21    4.66    1.01
   0   3  22    0.92    1.23
   0  -3 -22    1.06    0.97
   0   3  23    2.97    0.90
   0  -3 -23    2.37    2.53
   0   3  24    0.24    1.06
   0  -3 -24   -1.09    1.82
   0   3  25    1.07    1.64
   0  -3 -25    0.26    1.24
   0   3  26   13.52    1.39
   0  -3 -26    9.23    2.77
   0   3  27    6.66    2.90
   0  -4  23   -1.99    2.98
   0   4 -22   17.87    1.88
   0  -4  22   17.92    1.78
   0   4 -21   10.54    1.91
   0  -4  21   10.84    1.98
   0  -4  20   44.77    2.73
   0   4 -19    1.91    1.08
   0  -4  19    1.03    1.07
   0   4 -18    0.56    1.42
   0  -4  18   -0.52    2.21
   0   4 -17    3.75    1.11
   0  -4  17    4.84    1.11
   0   4 -16   89.27    4.02
   0  -4  16   85.34    2.94
   0   4 -15   82.63    3.46
   0  -4  15   82.00    2.83
   0  -4  14  294.91   11.21
   0   4 -13  238.02    8.59
   0  -4  13  236.29    5.95
   0   4 -12    6.85    1.38
   0  -4  12    5.46    0.94
   0   4 -11  202.58    8.26
   0   4 -10  141.81    3.58
   0  -4  10  141.95    3.72
   0  -4   9   86.70    2.55
   0   4  -8  528.07   17.62
   0  -4   8  527.64   12.97
   0   4  -7  139.97    4.82
   0  -4   7  156.91    4.35
   0   4  -6  990.74   32.06
   0  -4   6 1055.30   33.82
   0   4  -5  123.68    4.76
   0  -4   5  123.42    4.53
   0   4  -4  291.42   11.09
   0  -4   4  293.36    7.10
   0   4  -3  200.55    6.66
   0  -4   3  211.37    7.25
   0   4  -2 1166.81   26.72
   0  -4   2 1172.19   26.05
   0   4   0 1548.01   50.20
   0  -4   0 1561.34   48.78
   0  -4  -1 1637.44   50.93
   0   4   3  956.23   30.52
   0  -4  -3  828.86   15.38
   0   4   4  362.62    8.45
   0  -4  -4  341.52    5.63
   0   4   5  931.89   30.97
   0  -4  -5  936.21   17.26
   0   4   6   23.74    0.84
   0  -4  -6   20.83    0.80
   0   4   7  320.19    5.41
   0  -4  -7  324.75   11.12
   0   4   8  191.34    5.01
   0  -4  -8  194.21    4.72
   0   4   9  359.90    7.15
   0  -4  -9  342.24   12.00
   0   4  10  682.18   16.03
   0  -4 -10  761.31   25.96
   0   4  11  411.75   13.06
   0  -4 -11  371.81   12.33
   0   4  12  623.70   14.53
   0  -4 -12  648.81   21.15
   0   4  13  633.49   10.52
   0  -4 -13  618.07   14.70
   0   4  14   99.23    2.36
   0  -4 -14  100.45    2.84
   0   4  15  123.77    3.28
   0   4  16   34.27    1.23
   0  -4 -16   38.45    1.76
   0   4  17    6.54    0.63
   0  -4 -17    4.47    1.44
   0   4  18   78.08    2.47
   0  -4 -18   71.84    2.12
   0  -4 -19    0.02    0.87
   0   4  20   31.54    2.35
   0  -4 -20   33.16    2.25
   0   4  21    3.96    0.91
   0  -4 -21    3.08    1.56
   0   4  22   55.69    1.77
   0  -4 -22   56.66    3.36
   0   4  23   19.37    1.46
   0  -4 -23   19.57    1.81
   0   4  24   12.02    1.15
   0  -4 -24   13.61    1.67
   0  -4 -25   49.24    2.62
   0   4  26    1.31    1.53
   0  -4 -26   -0.93    1.89
   0   4  27   15.38    2.37
   0  -4 -27   12.74    2.16
   0  -4 -28   26.28    4.60
   0   5 -22    3.56    2.96
   0  -5  22    2.89    1.70
   0  -5  21    3.00    1.83
   0   5 -20   23.38    1.82
   0   5 -19   20.35    1.86
   0  -5  19   24.15    2.59
   0   5 -18    3.48    1.47
   0  -5  18    1.31    1.01
   0   5 -17   23.49    1.49
   0  -5  17   22.94    1.52
   0   5 -16   23.67    1.92
   0  -5  16   21.72    1.33
   0   5 -15    0.86    0.75
   0  -5  15    0.23    0.81
   0  -5  14    8.95    1.26
   0   5 -12   12.21    0.95
   0  -5  12   13.09    1.02
   0   5 -11  363.20   12.60
   0  -5  11  320.00   11.22
   0   5 -10  285.65   10.31
   0   5  -9  348.28    8.31
   0  -5   9  409.05   15.94
   0   5  -8  131.24    5.28
   0  -5   8  108.67    3.17
   0   5  -7   51.91    2.36
   0  -5   7   49.78    2.35
   0   5  -6   42.15    1.73
   0  -5   6   46.12    2.40
   0   5  -5  273.14    6.72
   0  -5   5  250.40    8.69
   0   5  -4   37.07    1.27
   0  -5   4   36.97    1.85
   0   5  -3  614.80   19.99
   0  -5   3  575.96   13.44
   0   5  -2    1.33    0.40
   0  -5   2    1.08    0.52
   0   5  -1  123.81    4.20
   0  -5   1  123.13    3.16
   0   5   0  233.90    6.13
   0  -5   0  232.11    5.74
   0   5   1  178.30    4.35
   0  -5  -1  181.38    4.89
   0   5   2  318.41    6.41
   0  -5  -2  269.86   10.15
   0   5   3    1.12    0.18
   0  -5  -3    1.63    0.25
   0   5   4  199.92    7.17
   0  -5  -4  233.45    4.67
   0   5   5  157.72    3.83
   0  -5  -5  174.77    4.34
   0   5   6  416.22   13.78
   0  -5  -6  403.11    9.95
   0   5   7  280.28    6.58
   0  -5  -7  262.91    6.15
   0   5   8  240.51    4.83
   0  -5  -8  253.68    4.47
   0   5   9  752.93   17.24
   0  -5  -9  758.47   17.45
   0   5  10    6.50    0.42
   0  -5 -10    7.80    0.46
   0   5  11  194.60    4.25
   0  -5 -11  195.32    5.02
   0   5  12   65.78    1.76
   0  -5 -12   69.62    1.87
   0   5  13  190.20    5.23
   0  -5 -13  160.97    3.44
   0   5  14   22.47    0.85
   0  -5 -14   21.65    1.00
   0   5  15   90.48    1.93
   0  -5 -15   96.64    1.94
   0   5  16   48.40    1.52
   0  -5 -16   51.71    2.26
   0   5  17  152.64    4.53
   0  -5 -17  148.58    3.28
   0   5  18   13.23    1.16
   0  -5 -18   12.18    1.02
   0   5  19   51.45    2.45
   0  -5 -19   57.67    1.58
   0   5  20   13.78    1.10
   0  -5 -20   12.80    1.18
   0   5  21    8.44    1.12
   0  -5 -21    9.87    1.43
   0   5  22    0.76    0.89
   0  -5 -22    0.27    2.16
   0   5  23   -1.46    2.43
   0  -5 -23    0.26    1.35
   0  -5 -24   13.32    1.74
   0   5  25   16.82    2.30
   0  -5 -25   14.99    2.88
   0   5  26    0.40    1.94
   0  -5 -26    0.66    1.76
   0   5  27   26.31    2.04
   0  -5 -27   23.17    3.14
   0   5  28    1.38    4.18
   0  -5 -28   16.38    3.70
   0   5  29   28.10    3.38
   0   6 -22   39.19    4.04
   0  -6  22   38.16    2.50
   0   6 -21    1.01    1.51
   0  -6  21   -0.77    1.98
   0  -6  20    6.29    1.89
   0   6 -19    8.84    2.54
   0   6 -18   44.97    2.24
   0  -6  18   43.05    2.98
   0   6 -17    3.61    1.15
   0  -6  17    1.22    1.88
   0   6 -16   38.88    2.79
   0  -6  16   37.59    2.58
   0   6 -15    3.05    1.20
   0  -6  15   -0.20    1.08
   0   6 -14  132.71    5.72
   0  -6  14  132.09    4.04
   0   6 -13  181.22    6.91
   0  -6  13  160.45    4.47
   0   6 -12   45.49    1.67
   0  -6  12   36.91    2.33
   0   6 -11   11.19    0.97
   0  -6  11   10.23    0.93
   0   6 -10  507.64   11.87
   0   6  -9   40.01    1.50
   0  -6   9   39.88    2.23
   0   6  -8  105.38    4.37
   0  -6   8  107.94    4.07
   0   6  -7   10.57    0.95
   0  -6   7    9.50    1.16
   0   6  -6    0.15    0.59
   0  -6   6    0.02    0.54
   0   6  -5   69.39    3.42
   0  -6   5   67.08    1.94
   0   6  -4 1417.91   32.33
   0  -6   4 1455.66   48.04
   0   6  -3  212.92    7.39
   0  -6   3  223.06    8.40
   0   6  -2  271.69    9.56
   0  -6   2  296.76   10.65
   0   6  -1  992.03   22.61
   0  -6   0 2400.57   54.22
   0   6   1  106.16    4.29
   0  -6  -1   92.51    2.07
   0   6   2  162.95    5.69
   0  -6  -2  164.79    4.57
   0   6   3   38.39    0.93
   0  -6  -3   35.36    1.60
   0   6   4  108.07    3.79
   0  -6  -4  115.35    3.13
   0   6   5   19.71    0.62
   0  -6  -5   19.11    0.53
   0   6   6 1151.17   36.96
   0  -6  -6 1262.51   28.51
   0  -6  -7  404.77   14.05
   0   6   8  428.94   13.61
   0  -6  -8  423.49   10.26
   0   6   9 1174.06   26.70
   0  -6  -9 1183.14   26.99
   0   6  10  738.68   12.30
   0  -6 -10  779.49   15.07
   0   6  11 1008.02   19.05
   0  -6 -11 1020.85   19.29
   0   6  12  111.50    3.10
   0  -6 -12  108.06    2.84
   0   6  13    3.22    0.56
   0  -6 -13    2.68    0.49
   0   6  14   92.98    2.34
   0  -6 -14   89.22    2.23
   0   6  15   26.78    1.97
   0  -6 -15   26.67    1.74
   0   6  16  103.13    2.48
   0  -6 -16  105.73    3.10
   0   6  17   20.09    1.19
   0  -6 -17   19.43    0.82
   0  -6 -18   23.59    1.64
   0   6  19    0.74    0.70
   0  -6 -19    0.23    1.41
   0   6  20  110.64    3.81
   0  -6 -20  111.66    2.79
   0   6  21    1.86    0.99
   0  -6 -21    0.49    0.96
   0   6  22    1.25    0.90
   0  -6 -22    3.19    0.91
   0   6  23   19.24    1.48
   0  -6 -23   17.20    1.04
   0   6  24   31.82    1.52
   0   6  25    1.36    0.96
   0  -6 -25    2.85    1.94
   0   6  26   26.48    1.80
   0  -6 -26   29.09    1.89
   0   6  27    1.52    1.49
   0  -6 -27    6.93    3.61
   0   6  28   36.42    2.43
   0  -6 -28   31.92    2.79
   0  -6 -29    5.61    3.54
   0   7 -21    0.46    1.48
   0  -7  21   -1.49    1.95
   0   7 -20   25.45    3.33
   0  -7  20   19.38    1.78
   0   7 -19    1.60    1.44
   0   7 -18    5.10    2.45
   0  -7  18    4.46    2.58
   0   7 -17    6.58    1.61
   0  -7  16    8.94    1.51
   0  -7  15   12.35    1.45
   0  -7  14   64.72    3.08
   0   7 -13   15.59    1.29
   0  -7  13   17.49    1.43
   0   7 -12   76.04    3.47
   0  -7  12   69.08    3.45
   0   7 -11   18.97    1.36
   0  -7  11   16.52    1.21
   0  -7  10  455.91   14.99
   0   7  -8   90.70    2.57
   0  -7   8   91.06    2.84
   0   7  -7  240.38    6.33
   0  -7   7  232.55    9.02
   0   7  -6    0.51    1.01
   0   7  -5  107.95    3.21
   0  -7   5  108.66    4.27
   0   7  -3  157.01    5.67
   0  -7   3  133.40    5.16
   0   7  -2   92.90    3.49
   0  -7   2   89.66    3.81
   0  -7   1   37.25    1.12
   0   7   0 1104.42   25.34
   0  -7   0  973.08   31.39
   0   7   1  717.15   23.80
   0  -7  -1  718.80   13.69
   0   7   2  366.54   13.21
   0  -7  -2  383.86    7.76
   0   7   3  135.70    4.84
   0  -7  -3  137.31    5.25
   0   7   4   34.38    1.18
   0  -7  -4   38.73    1.23
   0   7   5    4.39    0.50
   0  -7  -5    4.99    0.40
   0  -7  -6  601.75   14.11
   0   7   7  264.81    6.48
   0  -7  -7  271.01    6.32
   0  -7  -8   50.20    1.57
   0   7   9   77.10    1.79
   0  -7  -9   76.27    1.77
   0   7  10  333.85   12.23
   0  -7 -10  336.24    8.50
   0   7  11   22.63    0.72
   0  -7 -11   23.01    0.89
   0   7  12  131.26    3.02
   0  -7 -12  126.42    2.86
   0   7  13   91.62    2.54
   0  -7 -13   88.89    2.60
   0   7  14    0.20    0.61
   0  -7 -14    0.60    0.61
   0   7  15   41.04    1.15
   0  -7 -15   44.82    1.82
   0   7  16  140.63    3.31
   0  -7 -16  136.99    3.31
   0   7  17    4.67    0.69
   0  -7 -17    4.40    0.71
   0   7  18  244.21    6.50
   0  -7 -18  246.42    9.59
   0   7  19    1.87    0.61
   0  -7 -19    2.43    0.61
   0   7  20   80.91    2.66
   0  -7 -20   87.71    2.33
   0   7  21    0.70    1.22
   0  -7 -21    2.38    1.24
   0   7  22    8.92    1.15
   0  -7 -22    7.70    1.16
   0   7  23   -0.32    0.89
   0  -7 -23    0.68    1.00
   0   7  24    1.41    1.19
   0  -7 -24    2.01    1.55
   0   7  25    5.43    1.04
   0  -7 -25    6.37    1.36
   0   7  26    8.23    1.22
   0   7  27   18.32    1.59
   0  -7 -27   16.99    1.67
   0  -7 -28    9.49    2.01
   0   7  29    4.04    2.48
   0   7  30   -0.75    4.76
   0   8 -20   61.09    2.55
   0  -8  20   59.92    2.75
   0   8 -19    8.09    2.93
   0  -8  19    7.60    2.68
   0   8 -18    1.95    1.47
   0  -8  18    1.83    2.37
   0   8 -17   -0.04    2.27
   0  -8  17    0.94    2.40
   0   8 -16  117.57    5.29
   0  -8  16  120.78    3.72
   0   8 -15   35.61    2.44
   0  -8  15   40.21    1.90
   0   8 -13    8.85    1.16
   0   8 -12  197.95    8.07
   0  -8  12  225.56    6.69
   0  -8  11   15.59    1.40
   0   8 -10   23.50    1.22
   0  -8  10   27.68    2.02
   0   8  -9    0.50    1.22
   0  -8   9    1.17    1.22
   0   8  -8    0.10    1.19
   0  -8   8    1.13    1.19
   0   8  -6  765.44   17.99
   0  -8   6  745.92   23.89
   0   8  -5   65.95    2.88
   0  -8   5   70.95    3.30
   0   8  -4   25.01    1.56
   0  -8   4   23.20    1.04
   0   8  -3  202.47    6.86
   0  -8   3  208.52    7.97
   0   8  -2  560.48   13.73
   0   8  -1   34.93    1.16
   0   8   0  341.40    8.72
   0  -8   0  322.38    6.61
   0   8   1  331.16    7.84
   0  -8  -1  328.51    6.99
   0  -8  -2 2379.05   77.66
   0  -8  -3  588.42   11.04
   0   8   4  720.91   26.33
   0  -8  -4  576.06   13.93
   0   8   5    6.69    0.76
   0  -8  -5    6.25    0.36
   0   8   6   63.73    1.86
   0  -8  -6   60.33    1.57
   0   8   7    1.17    0.37
   0  -8  -7    1.00    0.31
   0   8   8  421.95   10.07
   0  -8  -8  462.54   10.87
   0   8   9   35.20    1.24
   0  -8  -9   35.24    1.26
   0   8  10    5.13    0.44
   0  -8 -10    5.39    0.69
   0   8  11   83.57    2.50
   0  -8 -11   92.18    2.26
   0   8  12  803.12   18.56
   0  -8 -12  785.74   19.08
   0   8  13   16.48    1.41
   0  -8 -13   14.84    0.75
   0   8  14  186.62    4.11
   0  -8 -14  201.97    5.76
   0   8  15    2.75    0.50
   0  -8 -15    2.53    0.48
   0   8  16   -0.02    0.53
   0  -8 -16    0.10    0.59
   0   8  17   30.61    1.36
   0  -8 -17   33.11    1.54
   0   8  18   62.54    2.02
   0  -8 -18   61.93    1.54
   0   8  19    1.75    1.40
   0  -8 -19    1.01    0.68
   0   8  20   28.59    1.09
   0  -8 -20   25.29    1.46
   0   8  21    7.14    0.91
   0  -8 -21    8.63    1.66
   0   8  22  220.93    4.88
   0  -8 -22  231.61    6.01
   0   8  23   31.17    1.26
   0  -8 -23   33.41    1.51
   0   8  24   33.39    1.35
   0  -8 -24   34.68    1.72
   0   8  25    4.30    1.00
   0  -8 -25    3.41    1.33
   0   8  26   48.61    2.37
   0  -8 -26   47.43    2.64
   0   8  27    0.36    1.26
   0  -8 -27    1.35    1.82
   0   8  28    4.21    2.44
   0  -8 -29    1.69    2.60
   0  -8 -30   11.47    2.66
   0   9 -20    9.26    3.50
   0  -9  20    9.01    4.08
   0   9 -19    1.35    2.95
   0   9 -18    2.72    2.17
   0  -9  18    2.04    2.70
   0   9 -17    1.36    1.39
   0  -9  17    1.30    2.33
   0   9 -16    3.42    2.31
   0  -9  16    3.14    2.20
   0   9 -15   31.06    2.32
   0  -9  15   29.49    2.22
   0  -9  14    0.98    1.29
   0   9 -13   -0.78    1.32
   0  -9  13    0.44    1.21
   0   9 -12   13.67    1.12
   0  -9  12   11.11    1.45
   0  -9  11   34.58    2.28
   0   9 -10  124.95    6.21
   0  -9  10   99.28    2.96
   0   9  -9  150.36    6.96
   0   9  -8    3.91    1.47
   0   9  -7    0.89    0.84
   0  -9   7    0.50    0.77
   0   9  -6   70.18    3.25
   0   9  -5    7.93    1.33
   0  -9   5    7.77    1.12
   0   9  -4    7.58    0.66
   0  -9   4    7.65    0.86
   0   9  -3    2.49    0.91
   0  -9   3    2.32    0.94
   0  -9   2   30.56    1.27
   0   9  -1    0.40    0.38
   0   9   0  129.53    3.59
   0  -9   0  109.26    4.22
   0   9   1  225.88    4.84
   0  -9  -1  225.42    5.67
   0   9   2  137.72    3.40
   0  -9  -2  146.73    5.27
   0   9   3   49.54    2.60
   0  -9  -3   43.59    1.17
   0   9   4  900.37   21.08
   0   9   5    3.32    0.54
   0  -9  -5    4.83    0.59
   0   9   6  757.60   24.80
   0  -9  -6  725.25   17.11
   0   9   7  209.09    5.32
   0  -9  -7  212.97    5.52
   0   9   8   15.27    0.87
   0  -9  -8   17.79    0.87
   0   9   9  182.92    4.85
   0  -9  -9  175.01    3.64
   0   9  10    0.58    0.47
   0  -9 -10    1.36    0.43
   0   9  11    7.11    0.51
   0  -9 -11    7.53    0.64
   0   9  12   83.21    3.18
   0  -9 -12   74.77    1.79
   0   9  13  101.34    2.77
   0  -9 -13  101.81    2.10
   0   9  14  197.83    7.81
   0  -9 -14  196.62    5.49
   0   9  15    2.47    0.65
   0  -9 -15    1.43    0.88
   0   9  16  404.33    9.74
   0  -9 -16  412.28   10.92
   0   9  17   29.66    1.15
   0  -9 -17   30.27    1.16
   0   9  18   31.09    1.13
   0  -9 -18   28.52    1.07
   0   9  19    0.19    0.66
   0  -9 -19    0.85    1.08
   0   9  20   12.04    1.31
   0  -9 -20   12.42    1.04
   0   9  21   13.95    1.27
   0  -9 -21   13.05    1.01
   0   9  22    3.76    0.94
   0  -9 -22    2.88    0.84
   0   9  23    0.55    0.79
   0  -9 -23   -0.20    1.18
   0   9  24   -0.05    0.89
   0  -9 -24    0.01    1.30
   0   9  25    7.21    1.36
   0  -9 -25    8.61    1.43
   0   9  26   39.84    1.93
   0  -9 -26   35.41    2.24
   0   9  27    2.56    1.44
   0  -9 -27    2.93    1.95
   0   9  28    2.68    2.93
   0  -9 -28    2.28    2.14
   0   9  29    1.81    3.00
   0  -9 -29    1.28    2.56
   0  -9 -30    0.21    1.91
   0  10 -19    9.19    3.31
   0 -10  19   12.31    2.67
   0 -10  18   49.28    3.30
   0  10 -17   13.31    1.62
   0 -10  17   13.30    2.12
   0  10 -16    0.67    1.99
   0 -10  16    0.60    1.66
   0  10 -15   10.59    2.37
   0 -10  15    9.92    2.31
   0  10 -14   94.51    4.46
   0 -10  14   95.93    3.12
   0  10 -12   14.48    2.29
   0 -10  12   15.64    1.23
   0  10 -11   37.68    2.96
   0 -10  11   40.41    2.66
   0  10 -10  228.89    8.33
   0 -10   9   10.45    1.27
   0  10  -8  268.38   10.13
   0 -10   8  253.66   10.17
   0  10  -7  321.75   11.88
   0 -10   7  294.05   10.10
   0  10  -6   98.27    4.31
   0 -10   6   77.60    3.20
   0  10  -5   10.78    1.54
   0 -10   5   13.21    1.24
   0  10  -4  451.78   11.13
   0 -10   4  468.70   16.88
   0 -10   3   80.87    3.45
   0  10  -2   17.56    0.84
   0 -10   2   16.60    0.91
   0  10  -1   13.05    0.87
   0  10   0  879.89   20.08
   0 -10   0  910.73   21.69
   0  10   1  138.37    3.57
   0 -10  -1  142.64    3.25
   0  10   2   81.88    1.98
   0 -10  -2   89.08    3.39
   0  10   3    0.10    0.50
   0 -10  -3   -0.05    0.43
   0  10   4   26.03    1.37
   0 -10  -4   25.45    1.10
   0  10   5  379.85    7.57
   0 -10  -5  381.76    7.39
   0  10   6  244.75    5.42
   0 -10  -6  266.91    6.88
   0  10   7   33.93    1.20
   0 -10  -7   36.82    1.00
   0  10   8    6.11    1.06
   0 -10  -8    6.18    0.49
   0  10   9   22.62    0.80
   0 -10  -9   22.69    0.82
   0  10  10  611.47   15.41
   0 -10 -10  560.40   13.78
   0  10  11  297.09    5.34
   0 -10 -11  297.66    5.25
   0  10  12  321.28   11.82
   0 -10 -12  303.33    5.51
   0  10  13  110.92    3.27
   0 -10 -13  108.31    3.30
   0  10  14    0.51    0.73
   0 -10 -14    0.52    0.58
   0  10  15   90.79    3.91
   0 -10 -15   95.33    2.70
   0 -10 -16  113.63    3.59
   0  10  17    1.51    0.58
   0 -10 -17    2.52    0.74
   0  10  18   36.81    2.09
   0 -10 -18   33.58    2.08
   0  10  19   41.58    1.85
   0 -10 -19   42.05    1.96
   0  10  20  231.47    8.61
   0 -10 -20  235.73    8.93
   0  10  21    5.26    1.14
   0 -10 -21    4.67    1.12
   0  10  22    0.50    0.78
   0 -10 -22   -0.75    0.79
   0  10  23    1.23    0.97
   0 -10 -23    0.85    1.61
   0  10  24   41.50    1.76
   0 -10 -24   39.85    2.25
   0  10  25    5.44    1.52
   0 -10 -25    7.68    1.55
   0  10  26   49.36    2.26
   0 -10 -26   49.27    2.21
   0  10  27    1.53    1.78
   0 -10 -27    1.30    1.42
   0  10  28   37.96    3.92
   0 -10 -28   42.73    2.84
   0 -10 -29    0.62    1.07
   0 -11  18   -1.22    3.09
   0  11 -17    0.19    2.61
   0 -11  17    4.94    2.78
   0  11 -16   18.84    3.12
   0  11 -15    2.08    1.52
   0 -11  15   -0.92    1.56
   0 -11  14    4.24    2.56
   0  11 -13   34.15    2.55
   0 -11  12   71.39    4.02
   0  11 -11  160.57    4.47
   0 -11  11  139.22    5.30
   0  11 -10    1.12    1.37
   0  11  -9   47.58    2.41
   0 -11   9   44.96    2.04
   0  11  -8    7.12    1.65
   0 -11   8    3.92    1.04
   0  11  -7    7.81    1.84
   0 -11   7    7.72    1.18
   0  11  -5    6.84    1.43
   0 -11   5    4.57    0.98
   0  11  -4   -0.95    1.11
   0  11  -3    6.54    1.23
   0 -11   3    6.52    1.24
   0  11  -2  330.91   11.19
   0 -11   2  343.65    9.01
   0  11  -1    2.92    0.78
   0 -11   1    2.43    0.43
   0  11   0   49.27    1.52
   0 -11   0   49.51    1.36
   0  11   1    1.59    0.42
   0 -11  -1    1.00    1.00
   0  11   2    1.34    0.58
   0 -11  -2    0.85    0.53
   0  11   3  237.04    8.57
   0 -11  -3  214.61    4.57
   0  11   4   40.70    1.93
   0 -11  -4   40.34    1.21
   0  11   5   94.19    4.03
   0 -11  -5   90.66    2.92
   0  11   6   99.84    3.84
   0  11   7    2.46    0.51
   0 -11  -7    1.99    0.45
   0  11   8    3.60    0.54
   0 -11  -8    4.69    0.46
   0  11   9   22.85    1.12
   0 -11  -9   28.21    1.81
   0  11  10   34.39    1.49
   0 -11 -10   34.10    1.08
   0  11  11    4.34    0.69
   0 -11 -11    4.74    0.53
   0  11  12    1.31    0.60
   0 -11 -12    1.79    0.52
   0  11  13   26.50    1.22
   0 -11 -13   25.29    1.36
   0  11  14   68.87    1.85
   0 -11 -14   69.21    1.87
   0  11  15  116.82    4.68
   0 -11 -15  108.48    5.29
   0  11  16  186.53    5.33
   0 -11 -16  180.91    4.98
   0  11  17   88.41    2.93
   0 -11 -17   91.98    2.97
   0  11  18   59.06    1.77
   0 -11 -18   56.84    2.21
   0  11  19  104.01    4.48
   0 -11 -19  103.09    5.06
   0  11  20    7.29    1.03
   0 -11 -20    7.45    0.94
   0  11  21    1.00    0.76
   0 -11 -21    0.49    0.90
   0  11  22    0.58    1.28
   0 -11 -22    0.39    1.41
   0  11  23   23.78    1.42
   0 -11 -23   26.46    2.05
   0  11  24   27.28    1.39
   0 -11 -24   27.97    1.43
   0  11  25   13.37    3.21
   0 -11 -25    9.51    1.86
   0  11  26    8.86    1.52
   0 -11 -26    8.57    1.36
   0  11  27   -0.25    1.41
   0 -11 -27    0.73    1.82
   0  11  28    8.99    1.99
   0 -11 -28    9.70    2.64
   0  11  29   18.43    3.36
   0 -11 -29    9.81    2.08
   0  12 -17    2.58    2.60
   0  12 -16   45.73    3.75
   0 -12  16   43.31    3.02
   0  12 -15    1.29    3.09
   0 -12  15    1.27    1.56
   0  12 -14   10.85    2.67
   0 -12  14    8.92    1.79
   0  12 -13   29.30    2.37
   0 -12  13   29.49    2.38
   0  12 -12   76.36    4.79
   0 -12  12   62.91    2.61
   0  12 -11   25.44    2.84
   0 -12  11   19.24    1.47
   0  12 -10    3.63    2.40
   0 -12  10    2.18    1.21
   0  12  -9   34.66    1.93
   0 -12   9   34.56    2.46
   0  12  -8    8.57    1.92
   0  12  -7   18.74    2.00
   0 -12   7   18.80    1.61
   0 -12   6  131.75    5.25
   0  12  -5   16.79    1.83
   0 -12   5   15.85    1.60
   0  12  -4  215.45    9.73
   0 -12   4  187.77    5.04
   0  12  -3   81.45    2.40
   0 -12   3   91.07    4.04
   0  12  -1  225.29    8.28
   0 -12   1  223.45    8.25
   0  12   0   12.52    1.20
   0 -12   0   12.82    0.82
   0  12   1   78.55    2.44
   0 -12  -1   76.03    1.94
   0  12   2   22.23    0.88
   0 -12  -2   21.64    1.18
   0 -12  -3  101.09    2.77
   0  12   4  146.51    3.41
   0  12   5  376.46   12.91
   0 -12  -5  387.21    9.59
   0  12   6  176.08    4.74
   0 -12  -6  188.18    4.15
   0  12   7  609.20   10.46
   0 -12  -7  572.43   21.09
   0  12   8  163.16    3.75
   0 -12  -8  152.97    3.35
   0  12   9  197.26    3.92
   0 -12  -9  212.07    5.34
   0  12  10    4.92    0.94
   0 -12 -10    4.59    0.63
   0  12  11   68.52    2.10
   0 -12 -11   68.72    1.97
   0  12  12   56.01    2.10
   0 -12 -12   50.72    1.66
   0  12  13   13.77    0.98
   0 -12 -13   12.58    0.96
   0  12  14  162.88    6.70
   0 -12 -14  180.38    4.77
   0  12  15   24.28    1.20
   0 -12 -15   22.77    1.11
   0  12  16   86.89    2.75
   0 -12 -16   86.37    2.83
   0  12  17   14.81    1.26
   0 -12 -17   15.38    1.32
   0  12  18  161.35    4.59
   0 -12 -18  162.48    6.00
   0  12  19    9.76    0.98
   0 -12 -19    9.94    1.07
   0  12  20    3.59    1.06
   0 -12 -20    2.79    1.07
   0  12  21   28.55    1.43
   0 -12 -21   28.10    1.48
   0  12  22   48.16    1.72
   0 -12 -22   52.22    1.58
   0  12  23    2.23    1.20
   0 -12 -23    1.44    1.07
   0  12  24   61.77    2.40
   0 -12 -24   60.26    1.97
   0  12  25    0.05    1.00
   0 -12 -25    0.72    1.00
   0  12  26   32.64    3.06
   0 -12 -26   36.75    1.98
   0  12  27    0.69    1.39
   0 -12 -27    1.31    1.89
   0  12  29    0.51    1.76
   0 -12 -29    1.77    2.87
   0  13 -16    1.49    2.56
   0 -13  16    2.31    2.22
   0  13 -15    3.93    3.54
   0 -13  15   -0.32    2.74
   0  13 -14   14.86    2.93
   0 -13  14    9.93    2.79
   0 -13  13   40.94    2.73
   0  13 -12   -0.29    2.37
   0 -13  12   -0.25    1.62
   0  13 -11  179.04    7.37
   0 -13  11  167.89    6.72
   0  13 -10    9.05    1.41
   0 -13  10    6.79    1.45
   0  13  -9   15.27    1.59
   0 -13   9   16.19    2.20
   0  13  -8   10.81    1.97
   0 -13   8   12.37    2.04
   0  13  -7    5.78    1.86
   0 -13   6    7.83    1.26
   0 -13   5    1.44    1.46
   0  13  -4    3.23    1.55
   0  13  -3    1.84    1.02
   0 -13   3    2.47    1.32
   0  13  -2    2.61    0.99
   0 -13   2    2.43    0.54
   0 -13   1    3.55    0.60
   0  13   0   30.94    1.70
   0 -13   0   31.00    1.41
   0  13   1   78.17    3.27
   0 -13  -1   85.90    2.54
   0  13   2    5.51    1.18
   0 -13  -2    5.22    0.70
   0  13   3   59.85    2.18
   0 -13  -3   60.30    2.13
   0  13   4  111.10    4.74
   0 -13  -4  115.26    3.47
   0  13   5   21.27    1.12
   0 -13  -5   21.68    1.12
   0  13   6   16.07    1.27
   0 -13  -6   12.95    0.86
   0  13   7  149.05    3.43
   0 -13  -7  151.73    3.33
   0  13   8  132.06    3.99
   0 -13  -8  125.03    3.73
   0  13   9   35.76    1.52
   0 -13  -9   35.40    2.06
   0  13  10   40.26    1.36
   0 -13 -10   38.57    1.08
   0  13  11    0.67    0.61
   0 -13 -11    1.69    0.66
   0  13  12    2.14    1.38
   0 -13 -12    2.49    0.55
   0  13  13   43.90    1.81
   0 -13 -13   50.67    1.56
   0  13  14  108.58    2.85
   0 -13 -14  118.50    2.80
   0  13  15   52.43    1.72
   0 -13 -15   51.65    1.49
   0  13  16    0.13    0.67
   0 -13 -16    0.35    0.58
   0  13  17   66.20    2.27
   0 -13 -17   66.52    2.36
   0  13  18   43.34    1.82
   0 -13 -18   43.67    1.51
   0  13  19   -0.18    1.47
   0 -13 -19    0.04    0.87
   0  13  20    0.67    0.75
   0 -13 -20    0.59    0.88
   0  13  21    8.38    1.77
   0 -13 -21    6.80    1.56
   0  13  22    0.31    1.14
   0 -13 -22    1.01    0.97
   0  13  23    3.21    1.80
   0 -13 -23    3.26    1.07
   0  13  24    1.57    1.09
   0 -13 -24    1.87    1.23
   0  13  25    7.31    1.21
   0 -13 -25    7.06    1.24
   0  13  26   -0.40    2.42
   0 -13 -26   -0.38    1.81
   0  13  27   16.58    1.48
   0 -13 -27   16.70    1.95
   0  14 -15    1.64    3.96
   0  14 -14    6.92    3.45
   0 -14  14    8.36    3.43
   0  14 -13   18.51    2.52
   0 -14  13   17.25    2.22
   0  14 -12    1.30    2.70
   0 -14  12    4.96    1.81
   0  14 -11    3.25    2.55
   0 -14  11    4.49    1.70
   0  14 -10   60.23    3.66
   0  14  -9   58.61    2.56
   0 -14   9   62.63    3.67
   0  14  -8   29.93    2.57
   0 -14   8   28.47    1.73
   0 -14   7  140.09    6.19
   0  14  -6   43.34    2.06
   0 -14   6   48.05    2.28
   0  14  -5    0.88    1.26
   0  14  -4    8.77    1.09
   0 -14   4   10.08    1.42
   0  14  -3    7.12    1.23
   0 -14   3    7.33    1.12
   0 -14   2   95.58    4.60
   0 -14   1   61.05    1.96
   0 -14   0   60.80    1.99
   0  14   1   12.17    1.32
   0 -14  -1   12.69    1.30
   0  14   2  376.01    9.53
   0 -14  -2  349.39    9.00
   0  14   3  226.50    8.07
   0 -14  -3  234.76    6.46
   0  14   4  129.44    3.69
   0 -14  -4  118.44    3.00
   0  14   5  154.80    3.49
   0 -14  -5  160.31    4.38
   0  14   6    0.59    0.66
   0 -14  -6   -0.45    0.61
   0  14   7   74.82    1.57
   0 -14  -7   73.47    1.68
   0  14   8  113.88    2.37
   0 -14  -8  113.51    2.68
   0  14   9  119.49    2.92
   0 -14  -9  114.94    5.20
   0  14  10   25.86    1.26
   0 -14 -10   27.60    1.10
   0  14  11   36.00    1.61
   0 -14 -11   38.24    1.64
   0  14  12  523.40   17.33
   0 -14 -12  511.14   17.58
   0  14  13   31.26    1.22
   0 -14 -13   31.72    1.50
   0  14  14   45.36    1.53
   0 -14 -14   45.75    1.79
   0  14  15    1.86    0.86
   0 -14 -15    0.72    0.83
   0  14  16   21.09    1.40
   0 -14 -16   20.56    1.05
   0  14  17   20.23    1.13
   0 -14 -17   21.05    1.04
   0  14  18  133.06    4.03
   0 -14 -18  144.43    4.27
   0  14  19   77.52    3.92
   0 -14 -19   78.76    3.79
   0  14  20   17.92    0.99
   0 -14 -20   17.28    1.40
   0  14  21    1.00    0.96
   0 -14 -21    1.05    1.07
   0  14  22  110.21    3.55
   0 -14 -22  106.44    3.93
   0  14  23    2.03    1.22
   0 -14 -23    0.99    1.03
   0  14  24    6.84    2.01
   0 -14 -24    9.20    1.96
   0  14  25    0.47    1.14
   0 -14 -25    1.94    1.70
   0  14  26   13.19    2.08
   0 -14 -26   12.61    1.90
   0 -14 -27   -2.84    3.05
   0 -15  13   22.03    2.49
   0  15 -12    8.67    3.08
   0 -15  12    6.37    2.15
   0 -15  11    7.20    1.95
   0  15 -10   21.21    3.23
   0 -15  10   21.29    2.90
   0 -15   9    2.56    1.66
   0  15  -8   -0.69    1.54
   0 -15   8    1.41    1.39
   0  15  -7   -0.43    2.21
   0 -15   7   -0.59    1.14
   0 -15   6   22.73    1.96
   0  15  -5    0.36    1.40
   0 -15   5    1.19    1.02
   0 -15   4    2.23    1.72
   0  15  -3    3.16    1.64
   0 -15   3    3.44    1.11
   0  15  -2    2.89    0.82
   0 -15   2    2.58    0.78
   0  15  -1    0.14    1.00
   0 -15   1    1.17    1.02
   0  15   0   85.22    3.83
   0 -15   0   81.45    2.74
   0  15   1    0.55    0.89
   0 -15  -1    0.71    0.72
   0  15   2  238.19    5.48
   0 -15  -2  227.83    8.08
   0 -15  -3   39.80    1.32
   0 -15  -4    2.85    0.62
   0  15   5   18.73    1.82
   0 -15  -5   18.12    1.09
   0  15   6   18.75    1.17
   0 -15  -6   18.82    1.08
   0  15   7    6.20    0.84
   0 -15  -7    6.21    0.62
   0  15   8    5.96    0.87
   0 -15  -8    7.01    0.88
   0  15   9   13.02    0.83
   0 -15  -9   10.10    0.91
   0  15  10   30.70    1.45
   0 -15 -10   27.63    1.44
   0  15  11    1.12    0.59
   0 -15 -11    0.27    0.63
   0  15  12    1.99    0.58
   0 -15 -12    2.68    0.70
   0  15  13   84.23    2.27
   0 -15 -13   84.88    2.29
   0  15  14   -0.59    0.75
   0 -15 -14    0.01    0.85
   0  15  15  106.61    3.43
   0 -15 -15  111.64    2.88
   0  15  16    0.72    0.75
   0 -15 -16   -0.01    0.58
   0  15  17   -0.01    0.73
   0 -15 -17    0.33    0.60
   0  15  18    0.07    1.10
   0 -15 -18    0.42    0.73
   0  15  19    0.82    0.87
   0 -15 -19   -0.14    0.89
   0  15  20    8.56    0.98
   0 -15 -20   10.13    1.14
   0  15  21   92.81    2.92
   0 -15 -21   90.64    2.89
   0  15  22    2.84    1.00
   0 -15 -22    2.16    1.12
   0  15  23   78.59    4.22
   0 -15 -23   76.62    3.70
   0  15  24    1.39    1.09
   0 -15 -24    0.39    1.01
   0  15  25    1.53    1.10
   0 -15 -25    1.49    1.31
   0  15  26    1.58    1.89
   0 -15 -26    2.40    1.84
   0  15  27    0.37    2.43
   0 -15 -27    1.20    2.14
   0  16 -12    6.11    2.04
   0 -16  12    3.10    2.04
   0  16 -11    2.19    3.62
   0 -16  11   -0.24    2.91
   0  16 -10   20.77    2.81
   0 -16  10   23.65    1.91
   0  16  -9    3.47    2.89
   0 -16   9    6.05    2.80
   0  16  -8   71.46    4.20
   0 -16   8   72.61    4.05
   0 -16   7    2.34    2.21
   0  16  -6    2.37    2.33
   0 -16   6    1.08    1.16
   0 -16   5    0.08    1.39
   0 -16   4  169.92    6.47
   0  16  -3   40.34    2.88
   0 -16   3   38.61    2.86
   0  16  -2   17.50    2.28
   0 -16   2   19.50    1.76
   0  16  -1   22.18    1.57
   0  16   0   87.33    4.59
   0 -16  -1   30.90    1.36
   0  16   2   65.45    3.13
   0 -16  -2   77.69    2.43
   0  16   3   28.12    1.07
   0 -16  -3   25.31    1.57
   0  16   4   12.96    1.17
   0 -16  -4   12.19    1.33
   0  16   5   35.63    2.77
   0 -16  -5   38.38    1.60
   0  16   6  278.15   11.21
   0 -16  -6  245.28    9.57
   0  16   7   53.09    1.68
   0 -16  -7   52.38    1.70
   0  16   8  106.10    2.66
   0 -16  -8  106.91    3.29
   0  16   9    0.69    0.80
   0 -16  -9   -0.19    0.72
   0  16  10  130.47    2.74
   0 -16 -10  131.07    3.92
   0  16  11    4.83    1.10
   0 -16 -11    5.71    0.75
   0  16  12   44.13    2.79
   0 -16 -12   43.37    1.57
   0  16  13   -0.02    0.80
   0 -16 -13   -0.48    0.91
   0  16  14   11.73    1.96
   0 -16 -14   14.63    1.23
   0  16  15    1.06    1.05
   0 -16 -15    2.75    0.85
   0  16  16  177.63    5.09
   0 -16 -16  168.30    3.98
   0  16  17    5.46    1.14
   0 -16 -17    4.98    0.97
   0  16  18   12.92    1.49
   0 -16 -18   13.74    1.38
   0  16  19   17.05    2.05
   0 -16 -19   15.44    1.53
   0  16  20  111.16    4.57
   0 -16 -20  107.73    5.06
   0  16  21    2.30    1.44
   0 -16 -21    1.71    1.13
   0  16  22    5.56    1.06
   0 -16 -22    4.25    1.12
   0  16  23   10.11    1.34
   0 -16 -23    9.07    1.43
   0  16  24   61.99    2.36
   0 -16 -24   63.28    2.06
   0  16  25    4.83    1.22
   0 -16 -25    5.32    3.12
   0  16  26   24.27    2.41
   0 -16 -26   24.41    2.03
   0  17 -11   -2.53    2.62
   0 -17  11    0.05    1.95
   0  17 -10    7.34    2.46
   0 -17  10    7.60    2.32
   0  17  -9    0.14    1.79
   0 -17   9    0.75    2.14
   0  17  -8    4.96    2.18
   0  17  -7    0.99    1.88
   0 -17   7    1.63    1.72
   0 -17   6   14.65    1.56
   0  17  -5   13.41    2.66
   0 -17   5   15.26    2.54
   0 -17   3    6.30    1.28
   0  17  -2   76.03    2.66
   0 -17   2   76.49    2.65
   0  17   0   50.69    3.14
   0 -17   0   50.36    2.05
   0 -17  -1    0.02    0.85
   0 -17  -2    2.54    2.00
   0  17   3   20.63    1.51
   0 -17  -3   21.24    0.99
   0  17   4    0.22    0.90
   0 -17  -4    0.24    0.81
   0  17   5   33.61    1.36
   0 -17  -5   30.97    1.68
   0  17   6   61.77    2.36
   0 -17  -6   64.28    2.27
   0  17   7    6.95    1.11
   0 -17  -7    6.91    0.82
   0 -17  -8    1.21    0.88
   0  17   9    1.75    0.98
   0 -17  -9    1.48    0.62
   0  17  10    4.10    0.95
   0 -17 -10    2.72    0.88
   0  17  11   15.96    0.95
   0 -17 -11   19.34    0.93
   0  17  12   25.65    1.51
   0 -17 -12   23.76    2.12
   0  17  13   17.58    1.01
   0 -17 -13   16.85    1.47
   0  17  14    7.34    1.44
   0 -17 -14    8.19    1.83
   0  17  15    0.13    0.84
   0 -17 -15    0.44    0.88
   0  17  16   61.97    2.29
   0 -17 -16   64.65    1.96
   0  17  17    0.07    0.76
   0 -17 -17   -0.07    0.76
   0  17  18   18.36    1.11
   0 -17 -18   16.48    1.12
   0  17  19   34.94    1.67
   0 -17 -19   37.86    1.95
   0 -17 -20   43.62    2.17
   0  17  21    4.99    1.36
   0 -17 -21    4.90    1.23
   0  17  22   10.78    1.43
   0 -17 -22    9.04    1.46
   0  17  23    6.97    1.17
   0 -17 -23    5.75    1.19
   0  17  24    1.65    1.17
   0 -17 -24    2.51    1.53
   0  17  25   -1.15    1.55
   0 -17 -25   -0.22    2.33
   0 -18   9    7.92    3.17
   0  18  -8   31.00    3.13
   0 -18   8   29.93    2.72
   0  18  -7    3.33    3.46
   0 -18   7    5.74    2.32
   0  18  -6   89.23    3.42
   0 -18   6   73.59    4.17
   0 -18   5   12.27    2.83
   0  18  -4    9.02    2.89
   0 -18   4    2.77    1.48
   0  18  -3    1.07    1.69
   0 -18   3    0.86    1.07
   0  18  -2   39.19    2.85
   0 -18   2   43.59    2.78
   0 -18   1    1.96    1.53
   0 -18   0   19.96    2.37
   0  18   1   16.78    1.65
   0 -18  -1   13.33    1.54
   0 -18  -2   43.72    1.59
   0  18   3    5.88    1.65
   0 -18  -3    2.16    1.00
   0  18   4  207.80    6.34
   0 -18  -4  195.08    5.13
   0  18   5    3.72    1.22
   0 -18  -5    2.76    0.77
   0  18   6    0.87    1.33
   0 -18  -6    0.14    0.82
   0  18   7   35.92    2.50
   0 -18  -7   38.98    1.46
   0  18   8   58.28    3.42
   0 -18  -8   62.32    2.28
   0  18   9    1.13    1.14
   0 -18  -9    0.04    1.18
   0  18  10   11.46    1.05
   0 -18 -10   10.46    0.98
   0  18  11   22.45    1.25
   0 -18 -11   20.50    1.02
   0  18  12   49.21    3.29
   0 -18 -12   44.95    1.62
   0  18  13   12.51    0.98
   0 -18 -13   13.74    1.52
   0  18  14  298.56    8.20
   0 -18 -14  281.41    6.44
   0  18  15   -0.69    0.89
   0 -18 -15   -0.26    1.15
   0  18  16    1.88    2.04
   0 -18 -16    0.72    1.15
   0  18  17    1.40    0.98
   0 -18 -17    0.79    0.88
   0  18  18  122.20    3.05
   0 -18 -18  115.47    2.70
   0  18  19    1.00    2.56
   0 -18 -19    0.44    1.05
   0  18  20    1.57    1.61
   0 -18 -20    4.33    1.89
   0  18  21   12.24    2.07
   0 -18 -21   10.76    1.47
   0  18  22   54.37    2.64
   0 -18 -22   58.09    2.42
   0  18  23    1.39    1.46
   0 -18 -23   -0.06    1.71
   0  18  24   38.42    1.80
   0 -18 -24   38.13    2.48
   0  19  -8    1.88    3.57
   0  19  -7    0.35    2.54
   0 -19   7    0.40    3.63
   0 -19   6   -0.06    2.06
   0  19  -5    1.64    2.16
   0 -19   5   -1.25    1.35
   0  19  -4    0.79    1.78
   0 -19   4    2.80    1.51
   0  19  -3   39.44    3.57
   0  19  -2   14.76    2.87
   0  19  -1   15.29    2.87
   0 -19   1   13.54    3.01
   0  19   0  105.63    4.47
   0 -19  -1    5.96    1.49
   0  19   2    1.14    1.54
   0 -19  -2    1.68    1.03
   0 -19  -3    0.75    1.07
   0  19   4    5.06    1.33
   0 -19  -4    5.81    1.81
   0  19   5    1.51    1.61
   0 -19  -5    0.04    0.76
   0  19   6    1.24    1.29
   0 -19  -6    0.33    1.23
   0  19   7    0.44    1.42
   0 -19  -7    0.50    1.24
   0  19   8    3.50    1.41
   0 -19  -8    3.50    1.39
   0  19   9   46.11    3.10
   0 -19  -9   49.48    2.27
   0  19  10   34.02    1.77
   0 -19 -10   33.35    1.63
   0  19  11   18.08    1.31
   0 -19 -11   18.87    1.04
   0  19  12    1.25    1.27
   0 -19 -12    1.21    0.78
   0  19  13    6.10    1.90
   0 -19 -13    5.61    1.07
   0  19  14   12.39    2.24
   0 -19 -14    9.89    1.25
   0  19  15    9.42    1.82
   0 -19 -15    9.96    1.16
   0  19  16   10.62    1.82
   0 -19 -16    7.64    1.19
   0  19  17   26.14    1.39
   0 -19 -17   23.99    1.32
   0  19  18    2.56    1.04
   0 -19 -18    2.02    1.36
   0  19  19   24.31    1.80
   0 -19 -19   22.58    1.30
   0  19  20    1.74    1.48
   0 -19 -20    3.45    1.01
   0  19  21   13.34    1.80
   0 -19 -21   11.10    1.67
   0  19  22    0.47    1.60
   0 -19 -22    0.78    1.24
   0  19  23    3.58    1.50
   0 -19 -23    5.66    1.40
   0 -19 -24    3.29    3.57
   0  20  -6   13.96    2.52
   0 -20   6   11.35    1.63
   0  20  -5   13.37    3.71
   0 -20   5    8.16    1.95
   0  20  -4   29.62    3.64
   0 -20   4   21.23    3.61
   0  20  -3   -3.85    3.52
   0 -20   3    2.31    2.83
   0 -20   2   21.01    2.82
   0  20  -1    3.46    2.12
   0 -20   1    0.52    3.36
   0  20   0   25.05    2.14
   0 -20   0   23.04    1.90
   0  20   1    0.78    1.83
   0 -20  -1    0.61    1.35
   0 -20  -2  114.02    2.93
   0 -20  -3    9.51    1.09
   0  20   4    3.02    1.79
   0  20   5    7.75    1.70
   0 -20  -5    6.61    1.80
   0  20   6   12.78    2.69
   0 -20  -6   11.12    1.12
   0 -20  -7   -0.12    0.91
   0  20   8  123.61    6.53
   0 -20  -8  110.03    3.26
   0  20   9   54.32    2.57
   0 -20  -9   52.41    1.96
   0  20  10   51.27    2.50
   0 -20 -10   45.58    3.39
   0  20  11    3.79    2.16
   0 -20 -11    2.22    1.00
   0  20  12   39.75    2.08
   0 -20 -12   40.31    1.56
   0  20  13   14.38    2.43
   0 -20 -13   12.04    1.18
   0  20  14    4.62    1.29
   0 -20 -14    4.87    2.28
   0  20  15    7.09    1.41
   0 -20 -15    8.98    0.98
   0  20  16   45.56    2.12
   0 -20 -16   44.83    1.77
   0  20  17   18.03    1.79
   0 -20 -17   19.25    1.54
   0  20  18   21.39    1.99
   0 -20 -18   15.68    1.37
   0  20  19   18.65    1.51
   0 -20 -19   16.49    1.21
   0  20  20   39.58    2.45
   0 -20 -20   45.99    2.59
   0  20  21    5.44    1.51
   0 -20 -21    6.30    1.55
   0 -20 -22   13.34    3.28
   0  20  23    0.76    2.47
   0 -20 -23    1.69    1.67
   0 -21   4   -0.24    3.28
   0  21  -3   16.12    2.52
   0 -21   3    9.31    2.55
   0  21  -2    2.03    3.09
   0 -21   2    2.81    4.26
   0  21  -1   -0.15    2.30
   0 -21   1    4.19    2.43
   0  21   0   -0.85    3.20
   0 -21   0   -1.45    2.83
   0  21   1    1.00    2.94
   0 -21  -2    1.21    1.08
   0  21   3    5.37    3.24
   0 -21  -3    2.43    1.45
   0  21   4   -1.57    1.61
   0 -21  -4    0.72    1.31
   0  21   5    4.63    2.98
   0 -21  -5    4.26    1.32
   0  21   6   -1.27    1.35
   0 -21  -6    0.50    2.40
   0  21   7    0.34    1.39
   0 -21  -7    2.21    2.28
   0  21   8   -0.68    1.18
   0  21   9   62.07    3.53
   0 -21  -9   57.19    2.41
   0  21  10    1.67    1.44
   0 -21 -10    0.66    1.78
   0  21  11   44.63    2.95
   0 -21 -11   51.95    1.97
   0  21  12    2.45    2.25
   0 -21 -12    4.35    1.29
   0  21  13   32.70    3.26
   0 -21 -13   28.10    1.59
   0  21  14    6.29    1.69
   0 -21 -14    6.70    1.20
   0  21  15    2.74    1.92
   0 -21 -15    4.05    1.09
   0  21  16   17.19    1.74
   0 -21 -16   18.79    1.41
   0  21  17   -0.36    1.81
   0 -21 -17   -0.02    1.16
   0  21  18    5.04    2.04
   0 -21 -18    7.79    1.16
   0  21  19    0.00    1.32
   0 -21 -19    2.83    1.34
   0  21  20    9.67    1.44
   0 -21 -20   12.60    1.44
   0  21  21    4.73    2.25
   0 -21 -21    3.61    3.30
   0  22  -1    0.42    3.89
   0  22   0   12.06    3.94
   0 -22   0   15.32    3.13
   0 -22  -1    2.57    1.87
   0 -22  -2   25.83    3.68
   0  22   3   16.28    3.60
   0 -22  -3   17.96    1.80
   0  22   4   40.86    2.20
   0 -22  -4   43.66    3.60
   0  22   5   25.06    1.95
   0 -22  -5   17.10    2.21
   0  22   6   76.56    4.99
   0 -22  -6   60.85    2.31
   0  22   7   12.15    1.89
   0 -22  -7   11.82    1.57
   0 -22  -8   10.99    1.42
   0  22   9    2.54    1.69
   0 -22  -9    1.93    2.25
   0  22  10   49.20    2.06
   0 -22 -10   47.77    1.66
   0  22  11    3.32    2.07
   0 -22 -11    1.78    2.64
   0  22  12   28.06    1.87
   0 -22 -12   24.41    1.74
   0  22  13   22.33    1.80
   0 -22 -13   17.23    2.14
   0  22  14   55.67    2.24
   0 -22 -14   52.77    2.47
   0  22  15    3.89    1.78
   0 -22 -15    1.83    1.64
   0  22  16    6.81    1.71
   0 -22 -16    6.50    1.08
   0  22  17    0.81    2.26
   0 -22 -17    0.18    1.61
   0  22  18   11.11    1.38
   0 -22 -18   10.69    1.79
   0 -22 -19   -0.41    2.46
   0  22  20   20.20    2.55
   0 -22 -20   17.59    2.25
   0  23   1    8.89    3.80
   0  23   2    2.83    4.60
   0 -23  -3   -0.69    1.67
   0  23   4   -0.09    2.37
   0 -23  -4   -1.19    2.28
   0  23   5   -0.68    3.37
   0 -23  -5   -0.09    1.56
   0  23   6    0.15    2.34
   0 -23  -6    0.24    1.38
   0  23   7   12.23    2.55
   0 -23  -7    8.38    1.84
   0 -23  -8    7.65    1.72
   0 -23  -9   10.02    1.86
   0  23  10    8.53    1.71
   0 -23 -10    8.17    3.11
   0  23  11    0.75    1.82
   0 -23 -11    0.54    1.20
   0  23  12    3.00    1.52
   0 -23 -12    3.14    2.03
   0  23  13    1.28    3.29
   0 -23 -13   -0.37    1.94
   0  23  14    2.20    2.17
   0 -23 -14    5.04    1.56
   0  23  15   -0.18    1.57
   0 -23 -15    0.89    1.36
   0  23  16    1.55    2.22
   0 -23 -16    2.97    1.47
   0  23  17    3.96    2.99
   0 -23 -17    9.86    1.98
   0 -23 -18    1.25    2.26
   0  24   5    1.51    3.00
   0  24   6   -0.09    2.02
   0  24   7   -1.36    3.33
   0 -24  -7   -0.51    2.75
   0  24   8   33.70    2.38
   0 -24  -8   36.62    3.83
   0  24   9    6.89    2.01
   0 -24  -9    8.73    2.55
   0  24  10   31.69    2.73
   0 -24 -10   35.27    1.98
   0  24  11   -1.03    2.43
   0 -24 -11    0.76    2.60
   0  24  12   25.24    3.04
   0 -24 -12   23.16    1.63
   0 -24 -13    6.94    1.46
   0  24  14   40.98    2.00
   0 -24 -14   40.90    1.46
   0  25   8   -0.09    2.58
   0  25   9    1.42    3.73
   0  25  10    7.53    3.98
   0 -25 -10    5.56    2.40
   0 -25 -11    2.15    1.66
   0  25  12    2.87    2.39
   0 -25 -12    2.45    4.08
  -1  25  10    4.05    1.19
  -1  25   9   -1.31    1.45
  -1  25   8    5.98    1.58
   1 -24 -13    2.92    2.85
  -1  24  13    6.81    3.33
  -1  24  12    2.97    2.82
   1 -24 -11    3.17    3.30
  -1  24  11    6.91    3.51
   1 -24 -10    2.35    2.96
  -1  24   9    8.17    1.97
  -1  24   8    7.25    2.01
   1 -24  -7    1.39    3.28
  -1  24   5   -1.24    3.29
   1 -23 -15   10.73    2.12
  -1  23  15   12.97    1.99
   1 -23 -14    5.29    1.58
  -1  23  14    6.55    1.51
   1 -23 -13    6.82    1.29
  -1  23  13    7.57    2.12
   1 -23 -12    0.66    1.40
  -1  23  12    0.48    2.12
   1 -23 -11   67.09    2.92
  -1  23  11   70.74    3.62
   1 -23 -10    2.63    1.66
  -1  23  10   -0.20    2.29
   1 -23  -9   98.43    2.85
  -1  23   9   89.64    4.73
   1 -23  -8    1.45    1.55
  -1  23   8    0.58    2.67
   1 -23  -7    1.01    1.24
  -1  23   7    2.49    3.36
   1 -23  -6    9.41    2.42
  -1  23   6    9.97    2.45
  -1  23   5   11.59    2.03
  -1  23   4    0.73    1.97
   1 -23  -3    0.59    1.23
  -1  23   3    1.62    3.73
   1 -22 -18    7.75    2.95
  -1  22  18    4.04    1.98
   1 -22 -17    2.22    1.74
  -1  22  17    2.44    2.15
   1 -22 -16   -1.05    1.62
  -1  22  16    1.29    2.37
   1 -22 -15    0.95    1.13
  -1  22  15    0.52    1.78
   1 -22 -14    0.14    1.77
  -1  22  14    1.57    1.57
   1 -22 -13   13.71    1.47
  -1  22  13   13.39    1.53
   1 -22 -12   12.19    1.69
  -1  22  12   12.29    2.15
   1 -22 -11   14.21    1.61
  -1  22  11   12.51    2.82
   1 -22 -10   39.47    2.63
  -1  22  10   41.74    3.98
   1 -22  -9    6.36    1.28
  -1  22   9    7.96    1.36
   1 -22  -8    6.92    1.60
  -1  22   8    5.38    3.73
   1 -22  -7    0.56    1.97
  -1  22   7    1.85    1.82
   1 -22  -6    3.77    3.22
  -1  22   6    4.40    1.69
   1 -22  -5   12.49    2.12
  -1  22   5   12.00    3.54
   1 -22  -4   -0.92    1.50
  -1  22   4    0.69    3.51
   1 -22  -3    2.97    1.61
  -1  22   3    2.32    3.15
   1 -22  -2    0.29    1.30
  -1  22   2    0.10    3.29
   1 -22  -1    0.68    1.79
  -1  22   1    4.94    3.77
   1 -22   0   12.71    3.27
  -1  22   0   13.40    2.52
   1 -21 -20   -1.10    2.29
  -1  21  20    0.69    1.48
   1 -21 -19    7.86    2.43
  -1  21  19    6.60    1.45
   1 -21 -18    1.16    1.16
  -1  21  18    1.56    1.41
   1 -21 -17    2.05    1.85
  -1  21  17   -0.51    1.62
   1 -21 -16   -0.98    1.01
  -1  21  16    0.56    1.05
   1 -21 -15   16.78    1.43
  -1  21  15   16.94    2.07
   1 -21 -14    2.27    2.83
  -1  21  14    0.05    2.02
   1 -21 -13   37.29    1.35
  -1  21  13   34.52    1.61
   1 -21 -12    1.54    0.98
  -1  21  12    2.95    1.08
   1 -21 -11   86.56    2.12
  -1  21  11   87.25    2.57
   1 -21 -10    6.13    2.55
  -1  21  10    6.32    1.55
   1 -21  -9    1.24    1.39
  -1  21   9    0.84    2.54
   1 -21  -8    4.61    1.42
  -1  21   8    4.14    1.24
   1 -21  -7   41.81    1.57
   1 -21  -6    1.99    1.67
  -1  21   6    3.98    2.11
   1 -21  -5   53.26    1.70
   1 -21  -4    1.64    1.34
  -1  21   4    0.34    1.93
   1 -21  -3   38.51    1.91
  -1  21   3   36.71    3.23
   1 -21  -2    3.62    1.36
   1 -21  -1    4.31    2.10
  -1  21   1    4.21    2.05
   1 -21   0    9.94    2.54
  -1  21   0   10.86    3.35
   1 -21   1   19.99    3.46
  -1  21  -1   16.29    3.85
   1 -21   2   -0.89    1.84
  -1  21  -2   -0.91    1.76
   1 -21   3   39.67    3.35
   1 -20 -21   27.99    2.90
  -1  20  21   34.16    2.14
   1 -20 -20    0.51    1.37
  -1  20  20   -2.70    2.37
   1 -20 -19    4.15    1.22
  -1  20  19    1.15    1.54
   1 -20 -18    2.31    1.20
  -1  20  18    1.93    0.91
   1 -20 -17   10.58    1.61
  -1  20  17   10.27    1.18
   1 -20 -16    7.71    2.51
  -1  20  16    7.59    1.12
   1 -20 -15    0.78    0.99
  -1  20  15    0.19    1.05
   1 -20 -14   17.26    1.67
  -1  20  14   21.58    1.90
   1 -20 -13    0.55    0.91
  -1  20  13   -0.51    1.28
   1 -20 -12   34.63    1.89
  -1  20  12   36.22    2.00
   1 -20 -11   24.21    1.72
  -1  20  11   24.48    2.37
   1 -20 -10   45.02    2.06
   1 -20  -9    3.81    2.11
  -1  20   9    0.95    1.61
   1 -20  -8    0.09    1.54
  -1  20   8    0.76    2.26
   1 -20  -7    0.50    1.31
  -1  20   7    1.55    1.90
   1 -20  -6    3.68    1.34
  -1  20   6    3.13    1.33
   1 -20  -5    1.34    1.54
  -1  20   5    0.90    1.27
   1 -20  -4   10.65    2.48
  -1  20   4    7.72    1.74
   1 -20  -3   10.00    1.74
  -1  20   3   13.43    1.89
   1 -20  -2    4.42    1.34
  -1  20   2    5.75    2.71
   1 -20  -1    0.43    1.33
  -1  20   1    0.16    2.03
   1 -20   0   30.81    2.87
  -1  20   0   28.13    3.39
   1 -20   1   -0.06    1.63
  -1  20  -1   -1.61    2.85
   1 -20   2    6.30    2.12
  -1  20  -2    8.69    3.07
   1 -20   3    9.42    2.39
  -1  20  -3    8.89    3.11
   1 -20   4    1.62    1.70
  -1  20  -4    1.62    1.99
   1 -20   5   -0.01    3.02
   1 -19 -22    0.83    3.07
  -1  19  22    1.99    1.98
   1 -19 -21   28.67    1.97
  -1  19  21   33.07    1.83
   1 -19 -20    2.58    1.30
  -1  19  20    1.97    1.41
   1 -19 -19    0.07    1.41
  -1  19  19    0.51    1.25
   1 -19 -18   -1.37    2.41
  -1  19  18    0.25    1.84
   1 -19 -17  123.71    3.05
  -1  19  17  119.28    3.65
   1 -19 -16   18.39    1.10
  -1  19  16   20.79    2.63
   1 -19 -15   16.48    1.98
   1 -19 -14    8.46    2.12
  -1  19  14    7.14    1.60
   1 -19 -13    4.11    0.94
  -1  19  13    3.70    1.02
   1 -19 -12    2.99    0.95
  -1  19  12    2.86    1.09
   1 -19 -11   11.92    0.92
  -1  19  11   12.26    1.83
   1 -19 -10   24.22    1.59
  -1  19  10   24.18    2.47
   1 -19  -9  171.82    3.90
  -1  19   9  174.80    7.05
   1 -19  -8   25.74    1.30
  -1  19   8   28.16    1.34
   1 -19  -7  101.01    3.19
  -1  19   7   86.73    2.56
   1 -19  -6   53.84    1.85
   1 -19  -5    3.93    1.18
  -1  19   5    1.18    1.97
   1 -19  -4    3.57    1.14
  -1  19   4    4.24    2.10
   1 -19  -3   21.90    1.22
  -1  19   3   20.86    1.65
   1 -19  -2   -0.03    0.93
  -1  19   2    0.27    1.51
   1 -19  -1   46.55    2.17
  -1  19   1   46.73    3.30
   1 -19   0    6.73    0.98
   1 -19   1   82.72    2.99
  -1  19  -1   86.52    3.31
   1 -19   2    7.17    1.75
  -1  19  -2    4.23    2.00
   1 -19   3   30.60    2.53
   1 -19   4   54.17    2.53
  -1  19  -4   58.37    4.05
   1 -19   5   19.17    1.84
  -1  19  -5   22.65    3.21
   1 -19   6    2.24    2.01
   1 -19   7   29.59    3.46
  -1  19  -7   17.66    3.18
   1 -18 -23    2.46    1.32
  -1  18  23    2.40    1.27
   1 -18 -22    0.70    1.07
  -1  18  22   -0.18    2.13
  -1  18  21   21.99    1.96
   1 -18 -20   16.02    2.13
  -1  18  20   15.95    1.93
   1 -18 -19    8.00    1.78
  -1  18  19    7.97    1.30
   1 -18 -18   28.06    1.43
  -1  18  18   29.10    1.44
   1 -18 -17   25.41    1.40
  -1  18  17   25.74    1.41
   1 -18 -16    3.15    1.06
  -1  18  16    4.94    1.90
   1 -18 -15    1.03    1.19
  -1  18  15    0.36    1.05
   1 -18 -14   14.61    0.99
  -1  18  14   13.31    1.02
   1 -18 -13    1.32    1.09
  -1  18  13    0.35    1.02
   1 -18 -12   87.42    2.31
  -1  18  12   89.59    2.96
   1 -18 -11   30.22    1.60
  -1  18  11   29.87    1.67
   1 -18 -10   32.57    1.36
  -1  18  10   31.83    1.74
   1 -18  -9   22.55    1.20
  -1  18   9   23.30    1.61
   1 -18  -8   74.78    1.97
  -1  18   8   74.94    2.59
   1 -18  -7    2.50    1.22
  -1  18   7    0.24    0.95
   1 -18  -6    1.57    1.97
  -1  18   6    1.43    1.03
   1 -18  -5    4.75    1.34
  -1  18   5    6.37    1.08
   1 -18  -4    0.48    0.94
  -1  18   4    2.80    1.76
   1 -18  -3   19.82    1.12
  -1  18   3   18.51    2.28
   1 -18  -2    2.75    2.18
  -1  18   2    1.75    1.17
   1 -18  -1   78.27    4.03
  -1  18   1   82.45    2.35
   1 -18   0   14.01    1.21
  -1  18   0   17.28    2.31
   1 -18   1    0.29    0.93
  -1  18  -1    1.07    1.42
   1 -18   2    0.39    1.21
  -1  18  -2    1.31    1.38
   1 -18   3    4.74    2.18
  -1  18  -3    9.95    2.67
   1 -18   4   -1.43    1.61
  -1  18  -4   -1.08    1.78
   1 -18   5   10.86    2.09
   1 -18   6    0.03    1.62
  -1  18  -6    1.97    1.66
  -1  18  -7    4.56    3.43
   1 -18   8   -0.40    3.47
  -1  18  -8    2.11    3.53
   1 -17 -24    8.67    1.25
  -1  17  24    6.72    1.42
   1 -17 -23   45.85    1.72
  -1  17  23   48.97    2.01
   1 -17 -22    3.23    1.11
  -1  17  22    6.06    1.33
   1 -17 -21    4.40    2.70
  -1  17  21    1.09    1.90
   1 -17 -20    4.38    1.26
  -1  17  20    4.20    0.96
   1 -17 -19  112.27    2.45
  -1  17  19  118.86    2.98
   1 -17 -18   53.90    1.94
  -1  17  18   54.10    1.93
   1 -17 -17    5.05    1.32
  -1  17  17    4.26    1.02
   1 -17 -16    3.72    0.84
  -1  17  16    2.97    0.93
   1 -17 -15   48.85    1.93
  -1  17  15   43.35    3.18
   1 -17 -14    8.06    1.03
  -1  17  14   10.05    1.38
   1 -17 -13   78.13    2.63
  -1  17  13   82.23    2.53
   1 -17 -12    2.71    1.21
  -1  17  12    2.66    0.98
   1 -17 -11  251.63    6.79
  -1  17  11  242.02    5.47
   1 -17 -10   10.45    1.87
  -1  17  10    8.17    1.92
   1 -17  -9  132.44    5.82
  -1  17   9  134.02    4.77
   1 -17  -8    0.05    0.69
  -1  17   8   -0.09    0.80
   1 -17  -7    6.75    1.02
  -1  17   7    6.52    0.97
   1 -17  -6   17.66    1.24
  -1  17   6   18.03    1.44
   1 -17  -5  168.83    4.80
  -1  17   5  176.87    8.31
   1 -17  -4    5.84    0.91
  -1  17   4    4.50    1.17
   1 -17  -3   72.97    3.56
  -1  17   3   67.53    4.12
   1 -17  -2   40.50    1.91
  -1  17   2   39.35    1.55
   1 -17  -1   88.53    2.10
  -1  17   1   89.00    4.37
   1 -17   0    3.15    0.93
  -1  17   0    4.46    1.30
   1 -17   1   29.40    1.93
  -1  17  -1   27.41    2.66
   1 -17   2   38.56    2.52
  -1  17  -2   41.42    1.90
  -1  17  -3   -0.62    1.54
   1 -17   4   20.19    2.64
  -1  17  -4   19.18    2.87
   1 -17   5  152.63    5.75
  -1  17  -5  151.41    6.23
   1 -17   6    0.73    1.51
  -1  17  -6   -0.41    1.39
   1 -17   7   16.06    1.56
   1 -17   8    0.22    1.88
  -1  17  -8    1.17    2.85
   1 -17   9   39.51    3.67
   1 -17  10    3.12    1.81
   1 -16 -25    4.42    1.61
   1 -16 -24    2.34    1.81
  -1  16  24    0.71    1.81
   1 -16 -23   38.18    1.73
  -1  16  23   34.26    1.99
   1 -16 -22   34.01    2.00
  -1  16  22   31.57    1.74
   1 -16 -21   18.08    1.74
  -1  16  21   20.25    2.44
   1 -16 -20   33.55    2.08
  -1  16  20   30.12    2.04
   1 -16 -19   32.74    1.60
  -1  16  19   33.10    1.86
   1 -16 -18    2.04    1.18
  -1  16  18   -0.63    1.80
   1 -16 -17   26.13    1.37
  -1  16  17   27.19    1.69
   1 -16 -16    0.32    0.92
  -1  16  16    0.51    0.91
   1 -16 -15   16.55    0.94
  -1  16  15   15.50    1.37
   1 -16 -14   22.47    1.06
  -1  16  14   22.37    1.12
   1 -16 -13   82.73    1.92
  -1  16  13   79.62    2.29
   1 -16 -12   11.98    0.96
  -1  16  12   12.16    1.18
   1 -16 -11   29.26    1.51
  -1  16  11   29.69    1.25
   1 -16 -10   18.51    1.22
  -1  16  10   16.78    1.15
   1 -16  -9   32.86    2.33
  -1  16   9   29.14    1.27
   1 -16  -8   37.04    1.55
  -1  16   8   35.21    1.30
   1 -16  -7   25.90    1.46
  -1  16   7   25.76    1.51
   1 -16  -6    0.44    0.95
  -1  16   6    0.38    1.44
   1 -16  -5   16.02    1.10
  -1  16   5   17.43    1.10
   1 -16  -4   94.47    2.88
  -1  16   4  100.12    4.36
   1 -16  -3  116.04    6.20
  -1  16   3  114.08    2.76
   1 -16  -2   21.47    1.44
  -1  16   2   22.32    2.24
   1 -16  -1  255.59    6.25
  -1  16   1  250.61    6.83
   1 -16   0   53.42    1.70
   1 -16   1    0.29    1.03
  -1  16  -1    0.24    1.67
   1 -16   2    1.02    0.95
  -1  16  -2    0.23    1.08
  -1  16  -3   -0.16    1.10
   1 -16   4   14.64    1.75
  -1  16  -4   17.80    1.57
   1 -16   5   10.30    1.22
  -1  16  -5    8.77    1.38
   1 -16   6    1.19    1.01
  -1  16  -6    0.51    1.15
   1 -16   7    0.69    1.26
  -1  16  -7    0.86    1.37
  -1  16  -8    1.91    2.56
   1 -16   9   10.16    2.48
  -1  16  -9   13.13    3.07
   1 -16  10    0.68    1.82
   1 -16  11   -2.22    3.21
  -1  16 -11    0.91    2.61
   1 -16  12    5.04    3.31
  -1  16 -12    1.32    3.35
   1 -15 -26    1.62    2.06
   1 -15 -25   41.04    3.27
  -1  15  25   45.10    2.81
   1 -15 -24    0.51    1.65
  -1  15  24    0.08    1.32
   1 -15 -23    3.09    1.38
  -1  15  23    3.74    1.66
   1 -15 -22    1.95    2.57
  -1  15  22    1.11    0.87
   1 -15 -21   82.20    2.40
  -1  15  21   83.43    2.31
   1 -15 -20   12.56    1.23
  -1  15  20   12.72    1.55
   1 -15 -19    1.85    1.01
  -1  15  19    2.27    0.91
   1 -15 -18    2.39    1.90
  -1  15  18    4.23    2.00
   1 -15 -17  119.65    3.00
  -1  15  17  123.71    3.00
   1 -15 -16   26.02    1.35
  -1  15  16   28.24    1.12
   1 -15 -15  112.03    2.68
  -1  15  15  112.88    2.93
   1 -15 -14    0.41    1.01
  -1  15  14    2.13    1.07
   1 -15 -13   94.67    2.84
  -1  15  13   93.39    3.78
   1 -15 -12    0.23    0.65
  -1  15  12    0.23    0.65
   1 -15 -11  123.85    2.67
  -1  15  11  148.85    6.87
   1 -15 -10   14.71    0.93
  -1  15  10   15.04    1.08
   1 -15  -9   20.52    0.84
  -1  15   9   21.18    1.66
   1 -15  -8    3.50    1.40
  -1  15   8    1.42    0.82
   1 -15  -7  290.01    7.94
  -1  15   7  282.46    7.21
   1 -15  -6  110.09    3.55
  -1  15   6  111.67    3.23
   1 -15  -5   51.98    1.95
  -1  15   5   53.64    2.25
   1 -15  -4   59.18    2.41
  -1  15   4   56.26    2.92
   1 -15  -3  114.50    3.70
  -1  15   3  114.88    2.87
   1 -15  -2    0.25    0.73
  -1  15   2    0.87    0.90
   1 -15  -1   53.89    1.68
  -1  15   1   54.26    2.10
   1 -15   0   21.67    2.00
  -1  15   0   22.90    1.17
   1 -15   1   27.23    1.78
  -1  15  -1   29.47    1.42
   1 -15   2   16.41    1.84
  -1  15  -2   20.08    1.52
   1 -15   3  240.98    9.14
  -1  15  -3  248.30    8.83
   1 -15   4    4.06    1.25
  -1  15  -4    6.51    1.15
   1 -15   5   11.10    1.49
  -1  15  -5    8.52    2.24
   1 -15   6   93.84    4.86
   1 -15   8   46.11    2.73
  -1  15  -8   42.81    2.81
   1 -15   9   -0.80    1.20
   1 -15  10    5.31    1.76
  -1  15 -10    7.54    2.64
   1 -15  12   -0.46    1.50
   1 -15  13  111.63    6.19
  -1  15 -13  101.30    3.96
   1 -14 -27    3.73    3.45
  -1  14  27    0.41    3.57
   1 -14 -26    0.86    1.20
  -1  14  26    0.52    1.34
   1 -14 -25    4.54    1.65
  -1  14  25    5.01    1.19
   1 -14 -24   19.32    1.64
  -1  14  24   22.49    2.01
   1 -14 -23   20.63    1.85
  -1  14  23   21.13    1.97
   1 -14 -22   32.42    1.73
  -1  14  22   30.07    1.67
   1 -14 -21    1.30    2.25
  -1  14  21    0.27    0.93
   1 -14 -20    5.18    0.92
  -1  14  20    5.95    0.95
   1 -14 -19   53.31    2.22
  -1  14  19   59.80    3.16
   1 -14 -18    6.17    1.00
  -1  14  18    4.24    1.30
   1 -14 -17    1.27    0.83
  -1  14  17    1.28    0.75
   1 -14 -16   21.70    1.78
  -1  14  16   22.74    1.95
   1 -14 -15    4.55    1.01
  -1  14  15    4.77    1.00
   1 -14 -14    1.36    0.74
  -1  14  14   -0.19    1.08
   1 -14 -13   20.70    2.08
  -1  14  13   22.60    1.13
   1 -14 -12    5.58    0.63
  -1  14  12    6.19    0.85
   1 -14 -11   25.38    2.07
  -1  14  11   27.73    1.15
   1 -14 -10  177.72    3.99
  -1  14  10  177.78    7.23
   1 -14  -9   79.48    2.74
   1 -14  -8   74.51    2.13
   1 -14  -7   38.76    1.63
  -1  14   7   41.09    1.83
   1 -14  -6   86.33    2.56
  -1  14   6   84.10    2.77
   1 -14  -5   39.41    1.26
  -1  14   5   39.44    1.63
   1 -14  -4   88.05    4.28
  -1  14   4   89.57    1.93
   1 -14  -3   30.30    1.30
  -1  14   3   33.25    2.17
   1 -14  -2   82.59    2.10
  -1  14   2   84.80    2.89
   1 -14  -1   51.16    1.77
   1 -14   0    0.52    1.33
  -1  14   0    0.31    0.76
   1 -14   1   51.30    2.90
  -1  14  -1   53.18    1.73
   1 -14   2    5.45    0.66
   1 -14   3    9.16    1.69
  -1  14  -3   10.69    1.74
   1 -14   4   52.19    2.63
  -1  14  -4   65.17    3.28
  -1  14  -5   18.44    2.14
   1 -14   6    2.10    1.59
  -1  14  -6    0.21    1.36
   1 -14   7    6.95    1.34
  -1  14  -7    7.29    2.00
   1 -14   8   62.84    3.99
  -1  14  -8   60.33    2.46
   1 -14   9    9.18    2.08
  -1  14  -9    8.32    2.31
   1 -14  10   15.37    1.39
  -1  14 -10   16.31    2.01
   1 -14  11    7.07    1.80
   1 -14  12   -1.39    2.30
  -1  14 -12    1.75    1.87
   1 -14  13   15.47    1.92
  -1  14 -13   14.24    2.35
   1 -14  14   13.11    2.95
  -1  14 -14   22.81    3.71
  -1  13  27   40.69    2.44
   1 -13 -26    1.44    1.64
  -1  13  26    2.26    1.66
   1 -13 -25    0.07    1.29
  -1  13  25   -0.36    1.52
   1 -13 -24    0.79    1.01
  -1  13  24    0.05    1.14
   1 -13 -23   26.55    1.76
  -1  13  23   24.46    1.56
   1 -13 -22   18.89    1.13
  -1  13  22   19.37    1.27
   1 -13 -21   46.22    1.85
  -1  13  21   47.60    1.79
   1 -13 -20  182.52    3.77
  -1  13  20  174.23    3.40
   1 -13 -19  121.30    2.86
  -1  13  19  148.93    4.65
   1 -13 -18    0.34    0.83
  -1  13  18    0.21    0.61
   1 -13 -17   66.58    2.50
  -1  13  17   74.74    2.08
   1 -13 -16   34.52    1.16
  -1  13  16   32.58    1.34
   1 -13 -15   59.06    2.13
  -1  13  15   57.26    2.15
   1 -13 -14  114.90    3.09
  -1  13  14  107.91    5.34
   1 -13 -13   50.67    1.57
  -1  13  13   48.31    1.90
   1 -13 -12    5.42    0.85
  -1  13  12    5.85    0.62
   1 -13 -11  152.22    3.57
  -1  13  11  171.34    5.23
   1 -13 -10  287.11    8.02
  -1  13  10  302.55    6.52
   1 -13  -9  442.81    8.87
  -1  13   9  426.57   10.62
   1 -13  -8  207.05    7.85
  -1  13   8  207.11    5.53
   1 -13  -7    8.53    0.60
  -1  13   7    7.86    0.68
   1 -13  -6   90.80    2.48
  -1  13   6   94.79    2.32
   1 -13  -5   20.16    1.13
  -1  13   5   21.70    1.61
   1 -13  -4   15.13    0.99
  -1  13   4   14.98    0.99
   1 -13  -3   95.78    2.36
  -1  13   3   92.67    2.73
   1 -13  -2   56.00    2.39
  -1  13   2   56.19    1.74
   1 -13  -1  299.70    6.37
   1 -13   0    4.00    0.65
  -1  13   0    4.64    0.99
   1 -13   1  709.89   16.72
  -1  13  -1  701.80   17.41
  -1  13  -2    5.90    0.98
   1 -13   3   12.59    1.67
  -1  13  -3   12.09    1.21
  -1  13  -4  161.97    6.59
   1 -13   5   83.04    4.08
  -1  13  -5   83.52    4.06
   1 -13   6   49.94    2.54
  -1  13  -6   41.83    2.63
   1 -13   7  119.49    5.00
  -1  13  -7  120.69    5.05
   1 -13   8   10.52    1.20
   1 -13   9   36.72    1.77
  -1  13  -9   39.10    2.01
   1 -13  10    5.09    1.48
  -1  13 -10    6.55    1.37
   1 -13  11   19.33    2.46
  -1  13 -11   18.50    2.63
   1 -13  12    6.71    2.50
  -1  13 -12    3.31    2.53
   1 -13  13   20.59    2.24
   1 -13  14    4.63    2.81
  -1  13 -14    4.79    2.09
   1 -13  15   36.13    3.19
   1 -12 -28    6.98    3.40
   1 -12 -27    2.20    2.05
  -1  12  27    6.21    1.75
   1 -12 -26    6.00    2.30
  -1  12  26    4.27    1.87
   1 -12 -25    4.37    1.35
  -1  12  25    5.91    1.06
   1 -12 -24   49.78    1.65
  -1  12  24   52.41    1.81
   1 -12 -23    9.23    1.30
  -1  12  23    9.41    1.19
   1 -12 -22   51.28    1.81
  -1  12  22   53.26    1.79
   1 -12 -21   33.95    1.73
  -1  12  21   33.56    1.64
   1 -12 -20   15.16    1.02
  -1  12  20   12.27    0.93
   1 -12 -19   -0.06    0.85
  -1  12  19    0.89    0.82
   1 -12 -18  191.90    4.37
  -1  12  18  207.85    4.66
   1 -12 -17   18.37    1.04
  -1  12  17   20.41    0.91
   1 -12 -16   77.34    1.98
  -1  12  16   68.40    1.97
   1 -12 -15    2.42    0.80
  -1  12  15    1.84    1.31
   1 -12 -14    9.04    0.69
  -1  12  14    7.43    0.96
  -1  12  13   26.77    1.99
   1 -12 -12   64.09    1.78
  -1  12  12   60.97    1.71
   1 -12 -11  174.19    4.87
  -1  12  11  171.73    6.25
   1 -12 -10  106.08    2.49
  -1  12  10  122.82    3.53
   1 -12  -9  117.08    2.50
  -1  12   9  118.90    2.45
   1 -12  -8    9.76    1.09
  -1  12   8   12.34    0.77
   1 -12  -7    0.27    0.46
  -1  12   7    0.22    0.74
   1 -12  -6  235.19    4.95
   1 -12  -5   21.96    1.15
  -1  12   5   19.20    0.82
   1 -12  -4   54.01    1.51
  -1  12   4   52.74    1.44
  -1  12   3  128.32    4.10
   1 -12  -2   13.58    1.52
  -1  12   2   14.34    0.94
   1 -12  -1   25.71    0.76
  -1  12   1   23.89    1.05
   1 -12   0   56.52    2.53
  -1  12   0   54.84    1.55
   1 -12   1   57.64    1.75
  -1  12  -1   49.92    2.54
   1 -12   2   29.35    1.28
  -1  12  -2   31.18    1.76
   1 -12   3    2.33    0.62
  -1  12  -3    1.78    1.33
   1 -12   4   31.31    2.39
  -1  12  -4   33.22    2.19
   1 -12   5    1.21    0.92
  -1  12  -5    0.78    0.86
   1 -12   6   63.45    3.18
  -1  12  -6   61.29    2.23
   1 -12   7    1.98    1.08
  -1  12  -7    1.16    1.65
   1 -12   8   51.46    2.05
  -1  12  -8   57.68    2.83
   1 -12   9    6.10    1.12
  -1  12  -9    5.58    1.38
   1 -12  10  130.73    5.74
  -1  12 -10  126.02    5.70
   1 -12  11    6.92    1.48
  -1  12 -11    8.41    1.63
   1 -12  13   24.62    2.20
   1 -12  14   11.97    2.64
  -1  12 -14   13.32    2.18
   1 -12  16    3.39    2.00
  -1  12 -16    2.48    1.67
   1 -11 -29    1.92    1.79
  -1  11  29    3.12    2.21
   1 -11 -28    7.15    2.19
   1 -11 -27   33.37    3.90
   1 -11 -26   13.34    1.43
  -1  11  26   14.80    1.17
   1 -11 -25   61.91    1.93
  -1  11  25   70.40    2.50
   1 -11 -24    0.09    1.27
  -1  11  24    1.55    1.16
   1 -11 -23   29.73    1.66
  -1  11  23   30.50    2.45
   1 -11 -22   21.66    1.21
  -1  11  22   20.82    1.95
   1 -11 -21   21.65    1.10
  -1  11  21   23.62    1.07
   1 -11 -20    2.21    0.91
  -1  11  20    3.52    0.95
   1 -11 -19  122.87    3.08
  -1  11  19  120.79    2.62
   1 -11 -18   28.71    1.25
  -1  11  18   27.47    1.20
   1 -11 -17   75.40    2.07
  -1  11  17   74.21    2.01
   1 -11 -16   58.72    1.88
  -1  11  16   58.79    1.65
   1 -11 -15  212.29    4.58
  -1  11  15  206.92    4.62
   1 -11 -14    3.20    0.84
  -1  11  14    2.27    0.62
   1 -11 -13  107.72    4.58
  -1  11  13   96.83    3.38
   1 -11 -12    1.42    0.63
  -1  11  12    1.80    0.70
   1 -11 -11   58.99    1.40
  -1  11  11   53.99    1.54
   1 -11 -10  195.56    3.59
  -1  11  10  206.48    5.62
   1 -11  -9   53.72    2.56
  -1  11   9   52.09    1.53
   1 -11  -8  547.51   13.21
  -1  11   8  587.46   20.35
   1 -11  -7    6.46    0.68
  -1  11   7    7.86    0.61
   1 -11  -6  186.76    4.04
  -1  11   6  187.04    5.13
   1 -11  -5  110.54    2.35
  -1  11   5  106.71    3.22
   1 -11  -4   52.85    2.63
  -1  11   4   48.26    1.65
   1 -11  -3  414.00   10.22
  -1  11   3  419.71   14.35
   1 -11  -2   27.74    1.00
  -1  11   2   26.56    1.12
   1 -11  -1   94.35    2.58
  -1  11   1   91.38    4.15
   1 -11   0   40.28    1.22
  -1  11   0   41.65    1.63
   1 -11   1   95.88    2.67
  -1  11  -1  108.06    3.47
   1 -11   2   16.66    1.00
  -1  11  -2   13.76    0.93
   1 -11   3   52.58    2.36
   1 -11   4  202.87    7.91
  -1  11  -4  221.02    7.86
   1 -11   5  155.21    6.18
  -1  11  -5  155.12    5.84
   1 -11   6  294.30    7.95
  -1  11  -6  315.74   11.14
   1 -11   7  194.57    8.58
  -1  11  -7  189.10    8.14
   1 -11   8    2.05    1.05
   1 -11   9    7.78    1.25
  -1  11  -9    8.43    1.52
   1 -11  10   49.04    1.99
  -1  11 -10   53.72    3.29
   1 -11  11    1.85    1.24
  -1  11 -11    0.17    2.11
   1 -11  12    1.03    1.84
  -1  11 -12   -0.56    2.01
   1 -11  13   20.54    1.89
  -1  11 -13   22.36    2.13
   1 -11  14   54.29    2.42
  -1  11 -14   60.08    3.73
   1 -11  15   83.09    3.76
  -1  11 -15   80.98    3.28
  -1  11 -16   24.22    3.05
   1 -11  17   21.66    3.23
  -1  11 -17   21.66    3.35
   1 -11  18    0.10    1.70
  -1  10  29    3.95    1.97
   1 -10 -28    2.56    3.19
   1 -10 -26    5.20    1.30
  -1  10  26    4.01    1.75
   1 -10 -25    0.38    1.31
  -1  10  25    0.68    1.16
   1 -10 -24   16.06    1.06
  -1  10  24   14.91    2.17
   1 -10 -23    2.45    1.14
  -1  10  23    1.88    1.07
   1 -10 -22    0.46    1.17
  -1  10  22    0.44    0.98
   1 -10 -21   23.58    1.29
  -1  10  21   25.57    1.64
   1 -10 -20   54.44    1.74
  -1  10  20   55.00    3.24
   1 -10 -19   30.08    1.20
  -1  10  19   31.11    1.06
   1 -10 -18   21.13    1.72
  -1  10  18   19.27    1.31
   1 -10 -17  247.05    5.53
  -1  10  17  243.39    7.07
   1 -10 -16   47.51    1.28
  -1  10  16   48.03    1.48
   1 -10 -15   37.82    2.22
  -1  10  15   37.55    1.53
   1 -10 -14   42.64    1.60
  -1  10  14   38.37    1.51
   1 -10 -13   55.77    3.08
  -1  10  13   45.63    2.67
  -1  10  12   70.69    3.24
   1 -10 -11  175.60    3.88
  -1  10  11  173.49    3.89
   1 -10 -10   86.22    4.35
  -1  10  10   73.84    1.80
   1 -10  -9   14.78    0.84
  -1  10   9   15.57    1.27
   1 -10  -8   64.19    2.07
  -1  10   8   58.77    3.14
   1 -10  -7  340.17    7.18
  -1  10   7  379.57   14.10
   1 -10  -6  346.89    9.30
  -1  10   6  358.21    8.39
   1 -10  -5  448.33    8.64
  -1  10   5  469.52   16.17
   1 -10  -4  180.44    5.00
  -1  10   4  192.55    4.22
   1 -10  -3   36.35    1.87
   1 -10  -2    7.66    0.55
  -1  10   2    9.63    0.72
   1 -10  -1  106.41    2.98
   1 -10   0   15.47    1.07
  -1  10   0   15.26    1.08
   1 -10   1   54.75    2.66
   1 -10   2   17.48    0.85
  -1  10  -2   19.23    0.79
   1 -10   3    8.27    0.60
   1 -10   6   33.96    1.46
  -1  10  -6   35.93    1.52
   1 -10   7    5.01    0.86
  -1  10  -7    5.25    0.91
   1 -10   8  160.61    6.36
  -1  10  -8  154.18    6.13
   1 -10   9    0.48    1.02
  -1  10  -9   -0.36    1.06
   1 -10  10  116.10    3.82
  -1  10 -10  113.43    3.52
   1 -10  11    0.75    0.93
  -1  10 -11    0.98    1.02
   1 -10  12   13.28    1.87
  -1  10 -13    7.92    2.09
   1 -10  14   13.18    1.35
  -1  10 -15    2.55    2.72
   1 -10  16   48.69    3.40
  -1  10 -16   53.83    2.51
   1 -10  17    2.42    1.80
  -1  10 -17    4.48    2.17
   1 -10  18   -0.20    1.41
  -1  10 -18    0.66    2.47
  -1  10 -19   11.87    2.87
   1  -9 -30    0.04    1.32
  -1   9  30    6.28    2.75
   1  -9 -29   16.79    3.63
  -1   9  29   13.01    1.97
   1  -9 -28    0.93    2.47
  -1   9  28    1.08    3.90
   1  -9 -27   13.77    1.58
  -1   9  27   12.78    1.59
   1  -9 -26    8.78    3.09
  -1   9  26   12.80    1.25
   1  -9 -25  101.83    3.30
  -1   9  25   99.11    3.19
   1  -9 -24   16.74    1.89
  -1   9  24   14.75    1.27
   1  -9 -23   14.08    1.52
  -1   9  23   12.60    2.23
   1  -9 -22   10.39    1.15
  -1   9  22   11.92    1.12
   1  -9 -21  195.20    7.13
  -1   9  21  196.25    4.38
   1  -9 -20    9.85    1.31
  -1   9  20   10.30    0.98
   1  -9 -19   40.38    1.41
  -1   9  19   38.33    1.21
   1  -9 -18   25.09    1.07
  -1   9  18   28.66    1.33
   1  -9 -17   76.51    3.23
  -1   9  17   81.77    2.65
   1  -9 -16  123.11    3.58
   1  -9 -15  195.05    4.53
  -1   9  15  198.73    4.38
   1  -9 -14    4.46    0.93
  -1   9  14    3.65    0.82
   1  -9 -13    9.80    0.60
  -1   9  13   10.77    0.89
   1  -9 -12   96.69    2.56
  -1   9  12   96.94    2.47
   1  -9 -11  142.85    3.69
  -1   9  11  123.90    3.38
  -1   9  10  132.54    3.92
   1  -9  -9  198.57    7.06
  -1   9   9  201.57    7.18
   1  -9  -8  134.37    2.90
  -1   9   8  123.34    2.85
   1  -9  -7  490.00    8.51
  -1   9   7  530.93    9.10
   1  -9  -6   67.86    1.65
  -1   9   6   74.56    3.55
   1  -9  -5  135.51    2.88
  -1   9   5  135.39    2.96
   1  -9  -4   10.21    0.59
  -1   9   4   11.75    0.65
   1  -9  -3    7.92    0.84
  -1   9   3    8.27    0.52
  -1   9   2   19.30    1.17
   1  -9  -1  927.43   18.03
  -1   9   1  911.46   17.77
   1  -9   0   62.69    1.94
   1  -9   1  412.91   14.74
  -1   9  -1  361.72   11.91
   1  -9   2   65.59    2.00
  -1   9  -2   65.98    2.16
   1  -9   3  737.42   17.52
  -1   9  -3  745.20   18.92
   1  -9   4   79.40    3.33
  -1   9  -4   64.80    2.89
   1  -9   5  629.47   20.66
  -1   9  -5  629.99   15.42
   1  -9   6   56.43    2.56
  -1   9  -6   59.69    1.90
  -1   9  -7   57.99    2.65
   1  -9   9  309.75    8.45
  -1   9  -9  301.90   10.95
   1  -9  10   39.33    1.82
  -1   9 -10   43.36    2.05
   1  -9  11   21.86    1.48
  -1   9 -11   21.06    1.60
   1  -9  12   38.18    2.83
  -1   9 -12   30.75    2.53
   1  -9  13  167.01    4.57
  -1   9 -13  165.77    6.26
   1  -9  14    0.88    1.34
  -1   9 -14   -0.12    1.39
   1  -9  15    4.97    1.53
   1  -9  16    3.49    1.54
  -1   9 -16    2.81    1.16
   1  -9  17  127.43    5.44
  -1   9 -17  127.13    3.88
   1  -9  18    6.62    2.42
  -1   9 -18    7.48    1.76
   1  -9  19    9.02    3.05
  -1   8  30   -0.05    2.74
  -1   8  29    4.38    3.07
   1  -8 -28    0.74    2.79
  -1   8  28   -3.15    4.49
   1  -8 -27    3.82    2.04
  -1   8  27    2.86    1.79
   1  -8 -26    3.54    1.52
  -1   8  26    2.59    1.59
   1  -8 -25    4.66    1.38
  -1   8  25    6.25    1.86
   1  -8 -24   15.25    1.34
  -1   8  24   13.34    1.47
   1  -8 -23    1.02    1.05
  -1   8  23    0.38    1.78
   1  -8 -22   26.16    2.70
  -1   8  22   32.39    1.34
   1  -8 -21   -0.17    0.92
  -1   8  21    0.86    0.88
   1  -8 -20   90.03    2.66
  -1   8  20   92.15    2.15
   1  -8 -19  175.07    4.64
  -1   8  19  169.29    3.32
   1  -8 -18   37.86    1.60
  -1   8  18   43.14    1.91
   1  -8 -17  135.57    3.03
  -1   8  17  136.09    2.73
   1  -8 -16   20.00    1.00
  -1   8  16   19.40    0.95
   1  -8 -15   10.70    0.81
  -1   8  15    6.84    1.24
   1  -8 -14    1.74    0.60
  -1   8  14    2.93    0.79
   1  -8 -13  111.87    2.56
  -1   8  13  111.08    2.67
   1  -8 -12   17.45    1.36
  -1   8  12   15.84    0.95
  -1   8  11  192.73    4.23
   1  -8 -10    2.96    0.68
  -1   8  10    3.61    0.52
   1  -8  -9  151.13    4.11
  -1   8   9  168.98    6.60
   1  -8  -8  228.16    4.78
  -1   8   8  218.90    4.53
   1  -8  -7  538.54   13.07
  -1   8   7  500.82    9.95
   1  -8  -6    0.49    0.37
  -1   8   6    0.14    0.45
   1  -8  -5  181.32    3.45
  -1   8   5  171.48    3.28
   1  -8  -4  313.41    8.03
  -1   8   4  308.05    5.35
   1  -8  -3  433.49    8.52
  -1   8   3  441.40   15.64
   1  -8  -2   53.61    1.37
  -1   8   2   54.00    2.57
   1  -8  -1  432.27    8.27
  -1   8   1  429.45   10.11
   1  -8   0    0.01    0.32
  -1   8   0    0.09    0.53
   1  -8   1  278.77    7.38
  -1   8  -1  274.09    5.74
   1  -8   2    7.26    0.52
  -1   8  -2    6.00    0.48
   1  -8   3   17.04    0.80
  -1   8  -3   19.50    0.88
   1  -8   4   47.82    2.30
  -1   8  -4   61.24    1.99
   1  -8   5    2.15    1.06
  -1   8  -5   -0.26    0.75
   1  -8   6    0.29    0.94
  -1   8  -6    1.34    1.14
   1  -8   7  168.86    6.12
  -1   8  -7  158.72    6.07
   1  -8   8    1.41    0.83
   1  -8   9  183.18    6.87
  -1   8  -9  190.96    6.98
  -1   8 -10  113.49    4.85
   1  -8  11    0.30    1.05
   1  -8  12   23.67    1.85
  -1   8 -12   24.21    1.36
   1  -8  13   40.42    2.60
  -1   8 -13   45.85    2.78
   1  -8  14    5.61    1.28
  -1   8 -14    8.82    1.22
   1  -8  15    1.23    1.79
  -1   8 -15    1.47    1.13
   1  -8  16    3.27    1.52
  -1   8 -16    7.86    1.66
   1  -8  17    2.68    1.58
  -1   8 -17    2.63    1.81
   1  -8  18    0.30    1.61
  -1   8 -18   -0.69    1.70
  -1   8 -19   38.74    3.38
   1  -8  20   13.98    3.48
  -1   8 -20   17.47    2.40
   1  -7 -29   -1.72    3.63
  -1   7  29    4.10    3.07
   1  -7 -28    4.18    2.74
   1  -7 -27   15.64    3.67
  -1   7  27   19.58    2.42
   1  -7 -26    3.23    3.23
  -1   7  26    1.13    1.44
   1  -7 -25    9.15    1.36
  -1   7  25    9.70    1.57
   1  -7 -24   14.86    1.53
  -1   7  24   18.27    1.42
   1  -7 -23  164.83    7.33
  -1   7  23  176.56    4.56
   1  -7 -22    1.18    1.39
   1  -7 -21    3.36    1.19
   1  -7 -20   35.80    2.59
  -1   7  20   30.54    2.36
   1  -7 -19   46.60    1.97
  -1   7  19   51.93    1.75
   1  -7 -18   56.58    1.97
  -1   7  18   54.30    2.36
   1  -7 -17    9.71    1.49
  -1   7  17   11.87    0.86
  -1   7  16   10.53    0.74
   1  -7 -15  214.61    5.00
  -1   7  15  204.45    4.43
   1  -7 -14  274.97    5.94
  -1   7  14  288.06    5.17
   1  -7 -13  276.58    5.84
  -1   7  13  282.06    6.06
   1  -7 -12   27.23    0.84
  -1   7  12   25.34    0.95
   1  -7 -11    2.50    0.41
  -1   7  11    2.51    0.43
   1  -7 -10   32.33    1.26
  -1   7  10   28.51    1.09
   1  -7  -9  918.80   30.64
  -1   7   9  902.72   20.74
   1  -7  -8   25.73    1.35
  -1   7   8   23.48    1.04
   1  -7  -7  155.99    4.30
  -1   7   7  162.69    3.01
   1  -7  -6   64.84    1.99
  -1   7   6   74.27    3.30
   1  -7  -5   73.67    1.61
  -1   7   5   69.03    2.79
   1  -7  -4   15.15    0.59
  -1   7   4   15.90    0.61
   1  -7  -3 1497.95   33.42
  -1   7   3 1472.07   48.92
   1  -7  -2    6.97    0.40
  -1   7   2    6.53    0.55
   1  -7  -1   50.59    1.61
  -1   7   1   49.77    1.25
   1  -7   0   38.30    1.14
  -1   7   0   37.22    1.05
   1  -7   1 2080.14   47.66
   1  -7   2    1.28    0.77
  -1   7  -2    0.17    0.42
   1  -7   3  356.85    8.73
   1  -7   4  172.68    4.47
  -1   7  -4  208.20    6.07
   1  -7   5  435.70   15.02
   1  -7   6    0.68    0.94
  -1   7  -6    0.64    1.12
   1  -7   7   77.13    3.24
   1  -7   8    4.82    0.88
  -1   7  -8    4.34    1.19
   1  -7   9   44.37    2.08
   1  -7  10   25.28    2.11
  -1   7 -10   29.20    1.43
   1  -7  11  259.37   10.57
   1  -7  12   20.32    1.62
  -1   7 -12   20.67    1.16
   1  -7  13    6.87    1.70
  -1   7 -13    6.48    1.22
   1  -7  14    1.24    1.10
  -1   7 -14    1.08    0.82
   1  -7  15  269.52    9.55
  -1   7 -15  309.19   12.84
   1  -7  16    5.21    1.92
   1  -7  17   38.16    2.29
  -1   7 -17   32.22    2.37
   1  -7  18    1.49    1.44
  -1   7 -18    1.93    1.20
   1  -7  19   92.26    4.61
  -1   7 -19   91.68    4.22
   1  -7  20    2.91    1.54
  -1   7 -20    5.37    3.17
   1  -7  21   10.67    2.26
  -1   7 -21    8.10    1.63
   1  -6 -29   -1.36    2.99
  -1   6  29    2.24    2.78
   1  -6 -28    9.44    2.66
  -1   6  28    9.63    2.21
   1  -6 -27    1.12    2.53
  -1   6  27    0.85    3.72
   1  -6 -26    2.15    1.59
  -1   6  26    1.56    1.52
   1  -6 -25    4.57    1.61
  -1   6  25    3.42    1.59
   1  -6 -24    2.45    1.18
  -1   6  24    3.23    1.24
   1  -6 -23    9.01    2.53
  -1   6  23   10.93    1.22
   1  -6 -22    3.51    1.21
  -1   6  22   -0.02    1.07
   1  -6 -21   65.62    2.56
  -1   6  21   66.32    2.14
   1  -6 -20    0.85    0.71
  -1   6  20    0.52    0.73
   1  -6 -19  270.92    5.68
  -1   6  19  266.96    5.76
   1  -6 -18   21.31    1.08
  -1   6  18   22.19    1.15
   1  -6 -17   97.00    3.08
  -1   6  17   94.41    2.93
   1  -6 -16   63.51    3.34
  -1   6  16   60.34    2.39
   1  -6 -15    3.81    1.01
  -1   6  15    2.65    1.09
   1  -6 -14    6.37    0.89
  -1   6  14    6.77    0.95
   1  -6 -13  254.40    6.59
  -1   6  13  253.32    4.80
   1  -6 -12    1.40    0.44
  -1   6  12    1.19    0.71
   1  -6 -11   30.72    0.97
  -1   6  11   29.69    0.92
   1  -6 -10  181.29    3.45
  -1   6  10  177.52    3.87
   1  -6  -9 1539.74   25.01
  -1   6   9 1460.69   34.03
   1  -6  -8   71.09    1.78
  -1   6   8   67.41    1.94
   1  -6  -7 1459.45   32.87
  -1   6   7 1415.04   31.20
   1  -6  -6   15.71    0.54
  -1   6   6   15.22    0.52
   1  -6  -5   26.87    0.87
  -1   6   5   28.92    0.94
   1  -6  -4  119.42    2.73
  -1   6   4  115.94    2.93
   1  -6  -3    8.58    0.40
  -1   6   3    8.02    0.38
   1  -6  -2  607.05   11.50
  -1   6   2  664.45   15.09
   1  -6  -1   37.48    1.02
  -1   6   1   40.77    1.16
   1  -6   0   77.29    1.52
  -1   6   0   73.58    2.04
   1  -6   1    2.36    0.28
  -1   6  -2   23.70    1.35
   1  -6   3   94.53    2.35
   1  -6   5    2.14    0.72
  -1   6  -5    1.77    0.87
   1  -6   7    0.51    0.68
  -1   6  -7    1.68    0.68
   1  -6   8   37.65    1.48
  -1   6  -8   39.08    1.49
   1  -6   9   64.51    2.89
  -1   6  -9   65.40    1.98
  -1   6 -10  313.15   11.43
   1  -6  11    0.95    1.21
  -1   6 -11    0.38    0.69
  -1   6 -12  122.25    4.94
   1  -6  13    5.84    1.28
  -1   6 -13    9.94    1.32
   1  -6  14   24.98    2.24
  -1   6 -14   27.75    1.55
   1  -6  15    6.46    1.78
  -1   6 -15    6.98    1.29
   1  -6  16   28.92    2.04
  -1   6 -16   24.89    2.31
   1  -6  17    1.00    1.02
  -1   6 -17   -0.45    1.13
   1  -6  18    0.18    1.24
  -1   6 -18   -0.05    1.54
   1  -6  19   96.39    4.73
  -1   6 -19  100.82    3.21
   1  -6  20    2.29    1.46
  -1   6 -20    1.40    1.57
   1  -6  21   67.28    3.50
  -1   6 -21   62.81    2.18
   1  -6  22   -1.88    1.73
  -1   6 -22    0.35    3.28
   1  -5 -28    6.58    2.55
   1  -5 -27   19.72    3.74
  -1   5  27   10.82    3.65
   1  -5 -26   19.38    2.90
  -1   5  26   23.85    1.52
   1  -5 -25  103.78    3.46
  -1   5  25   95.41    2.28
   1  -5 -24   20.51    1.99
  -1   5  24   22.03    1.69
   1  -5 -23    1.89    1.29
  -1   5  23    1.20    1.17
   1  -5 -22    0.26    0.85
  -1   5  22    0.29    1.09
   1  -5 -21   24.93    1.66
  -1   5  21   24.59    1.69
   1  -5 -20   11.61    0.97
  -1   5  20    9.96    1.02
   1  -5 -19  121.03    2.53
  -1   5  19  120.39    3.53
   1  -5 -18   -0.18    0.69
  -1   5  18    2.25    0.76
   1  -5 -17   48.66    1.46
  -1   5  17   48.82    1.44
   1  -5 -16   29.88    1.30
  -1   5  16   30.82    1.35
   1  -5 -15  186.49    3.46
  -1   5  15  194.44    5.10
   1  -5 -14   63.77    1.95
  -1   5  14   66.93    2.12
   1  -5 -13  267.00    9.40
  -1   5  13  266.50    5.32
   1  -5 -12  328.32   12.67
   1  -5 -11  113.53    4.08
  -1   5  11  122.92    4.93
   1  -5 -10  133.79    7.74
   1  -5  -9   49.12    1.68
  -1   5   9   50.21    1.75
   1  -5  -8  276.24    5.61
  -1   5   8  268.15    4.73
   1  -5  -7  392.02   13.38
  -1   5   7  453.78   11.15
  -1   5   6   50.94    1.58
   1  -5  -5  302.30    7.79
  -1   5   5  318.51    7.80
   1  -5  -4  338.85    8.42
  -1   5   4  339.80   12.06
   1  -5  -3  220.41    3.95
  -1   5   3  219.75    3.78
   1  -5  -2  370.34    6.19
  -1   5   2  347.42   11.04
   1  -5  -1   56.44    2.56
  -1   5   1   52.06    2.04
   1  -5   0  598.72   11.65
  -1   5   0  631.76   12.03
   1  -5   1    0.21    0.20
  -1   5  -1   -0.05    0.36
   1  -5   2  459.48   11.30
  -1   5  -2  444.30   10.56
   1  -5   4  120.36    4.40
  -1   5  -4  131.18    3.50
   1  -5   5  119.85    4.41
  -1   5  -5  126.19    4.47
   1  -5   6   11.47    0.70
  -1   5  -6    9.68    0.64
   1  -5   7    1.59    0.63
   1  -5   8    7.89    0.67
  -1   5  -8    7.52    0.68
  -1   5  -9  460.50   15.86
   1  -5  10  108.29    4.13
  -1   5 -10  120.49    3.49
  -1   5 -11   76.12    3.17
   1  -5  12  224.73    5.89
  -1   5 -12  239.01    5.94
   1  -5  13  406.66   14.86
  -1   5 -13  449.55   11.53
   1  -5  14  101.96    4.61
  -1   5 -14  101.60    4.15
   1  -5  15    7.01    1.22
  -1   5 -15    8.92    0.99
   1  -5  16   11.20    1.40
  -1   5 -16   12.02    1.49
  -1   5 -17   67.97    2.52
   1  -5  18    8.87    2.28
  -1   5 -18    8.44    2.21
   1  -5  19   12.10    1.73
   1  -5  20   20.85    2.26
   1  -5  21    9.52    2.01
  -1   5 -21   10.39    2.23
   1  -5  22    1.56    1.54
  -1   5 -22    2.12    2.86
  -1   5 -23   96.80    4.25
  -1   4  28    0.96    1.34
   1  -4 -27    0.62    3.71
  -1   4  27    1.63    2.88
   1  -4 -26    0.67    1.57
  -1   4  26    1.77    1.37
   1  -4 -25   10.90    1.92
  -1   4  25    9.15    1.36
   1  -4 -24    1.42    1.25
  -1   4  24    0.92    1.61
   1  -4 -23    0.15    1.35
  -1   4  23    1.34    0.91
   1  -4 -22   34.00    1.40
  -1   4  22   32.84    2.96
   1  -4 -21   29.09    1.58
  -1   4  21   26.04    1.44
   1  -4 -20   10.21    0.99
  -1   4  20   10.72    0.99
   1  -4 -19   22.51    1.32
  -1   4  19   23.11    1.08
   1  -4 -18  134.82    3.17
  -1   4  18  141.93    3.38
   1  -4 -17   27.50    1.28
  -1   4  17   30.54    1.12
   1  -4 -16   46.20    1.37
  -1   4  16   51.49    1.99
   1  -4 -15   22.48    1.12
  -1   4  15   21.32    1.18
   1  -4 -14  181.19    3.43
  -1   4  14  181.77    4.96
   1  -4 -13   75.53    3.17
  -1   4  13   75.58    2.42
   1  -4 -12   25.61    1.09
  -1   4  12   22.98    1.39
   1  -4 -11   30.02    0.95
  -1   4  11   28.48    1.06
   1  -4 -10  145.41    3.97
   1  -4  -9   89.70    2.00
   1  -4  -8  678.95   21.99
  -1   4   8  751.31   25.21
   1  -4  -7  334.15   11.01
  -1   4   7  344.78    8.27
   1  -4  -6 1375.79   31.28
  -1   4   6 1393.41   31.26
   1  -4  -5   21.87    1.12
  -1   4   5   23.37    1.17
   1  -4  -4  824.43   26.76
   1  -4  -3  254.22    6.24
  -1   4   3  256.02    6.34
   1  -4  -2  137.03    2.91
  -1   4   2  132.30    2.59
   1  -4  -1  408.90    7.83
  -1   4   1  386.90    7.28
   1  -4   0   13.79    0.52
  -1   4   0   12.80    0.53
  -1   4  -1  288.04    6.01
  -1   4  -2 1053.76   20.06
   1  -4   3   47.87    1.28
  -1   4  -4  985.40   33.41
   1  -4   5   11.33    0.92
  -1   4  -5    8.85    0.53
  -1   4  -6  652.76   20.50
   1  -4   7  883.98   20.72
  -1   4  -7  835.71   19.34
   1  -4   9   13.76    1.30
  -1   4  -9   13.17    0.93
   1  -4  10   90.01    2.72
  -1   4 -10   88.33    2.61
   1  -4  11  104.43    2.83
  -1   4 -11  109.90    4.77
   1  -4  12   75.34    2.48
  -1   4 -12   75.76    2.55
   1  -4  13    0.40    0.71
  -1   4 -13   -1.01    1.31
   1  -4  14   18.04    1.24
  -1   4 -14   19.03    1.25
   1  -4  15   28.11    1.38
   1  -4  16   18.46    1.28
  -1   4 -16   16.20    1.95
   1  -4  17   14.51    1.26
   1  -4  18    1.62    0.96
  -1   4 -18    3.54    1.41
   1  -4  19   19.35    1.77
  -1   4 -19   17.62    1.66
   1  -4  20    0.02    1.37
  -1   4 -20   -0.15    1.37
   1  -4  21    2.39    1.72
   1  -4  22   40.35    2.13
  -1   4 -22   38.73    2.14
   1  -4  23   -0.49    2.63
  -1   4 -23   -0.03    2.31
   1  -3 -27   -0.19    3.82
   1  -3 -26   12.59    1.86
  -1   3  26   16.44    1.49
   1  -3 -25   18.78    1.69
  -1   3  25   16.23    1.64
   1  -3 -24    7.77    1.40
  -1   3  24    6.68    1.74
   1  -3 -23   27.05    1.44
  -1   3  23   25.00    1.95
   1  -3 -22   25.58    1.63
  -1   3  22   24.04    1.99
   1  -3 -21   95.87    3.29
  -1   3  21   91.89    2.62
   1  -3 -20    0.30    0.68
  -1   3  20    0.96    1.18
   1  -3 -19   87.90    4.01
  -1   3  19   82.84    2.19
   1  -3 -18    3.88    0.78
  -1   3  18    4.15    0.89
   1  -3 -17    7.08    1.23
  -1   3  17    7.41    0.86
   1  -3 -16  230.79    8.24
  -1   3  16  222.31    5.02
   1  -3 -15  349.69    6.10
  -1   3  15  347.44    9.08
   1  -3 -14  445.10   18.02
  -1   3  14  430.34   15.38
   1  -3 -13  214.85    4.49
  -1   3  13  217.98    9.24
   1  -3 -12  220.46    6.16
  -1   3  12  214.14    7.89
   1  -3 -11   72.17    2.02
  -1   3  11   77.86    2.33
   1  -3 -10   50.90    1.53
  -1   3  10   50.55    1.24
   1  -3  -9  616.80   10.42
  -1   3   9  604.96   10.03
   1  -3  -8  701.41   16.14
   1  -3  -7  394.53    7.67
  -1   3   7  390.72    9.56
   1  -3  -6    0.04    0.23
  -1   3   6    0.29    0.25
   1  -3  -5   22.25    0.65
  -1   3   5   24.07    0.68
   1  -3  -4  107.53    2.80
  -1   3   3   -0.62    0.39
   1  -3  -2    3.47    0.26
   1  -3  -1  453.65   15.43
  -1   3   1  456.85   10.47
   1  -3   0   63.16    1.70
  -1   3   0   64.98    1.90
   1  -3   1    5.96    0.31
  -1   3  -1    6.28    0.27
   1  -3   2    2.64    0.25
  -1   3  -2    2.88    0.28
   1  -3   3    5.55    0.59
   1  -3   4  200.23    5.07
  -1   3  -4  204.65    4.81
   1  -3   5  125.48    3.31
  -1   3  -5  124.36    3.44
   1  -3   6  179.92    6.64
  -1   3  -6  183.32    4.80
   1  -3   7  489.68   11.52
  -1   3  -7  460.19   11.11
   1  -3   8    1.42    0.61
   1  -3   9  228.98    5.78
  -1   3  -9  217.31    4.47
   1  -3  10  104.03    3.94
  -1   3 -10   89.19    3.29
   1  -3  11  260.33    6.51
  -1   3 -11  280.92    6.78
   1  -3  12  232.78    5.92
  -1   3 -12  242.26    6.18
   1  -3  13  148.06    6.38
  -1   3 -13  143.47    4.00
   1  -3  14  301.19    8.13
  -1   3 -14  315.12   10.55
   1  -3  15    0.88    0.82
  -1   3 -15    2.15    1.46
   1  -3  16  124.97    5.49
   1  -3  17   44.73    1.90
  -1   3 -17   46.00    1.87
   1  -3  18   -0.58    1.21
  -1   3 -18   -1.29    1.23
   1  -3  19  102.37    4.53
   1  -3  20   25.93    1.61
  -1   3 -20   24.71    1.60
   1  -3  21   21.34    1.95
  -1   3 -21   21.15    1.92
   1  -3  22    7.43    1.59
  -1   3 -22   13.88    3.12
   1  -3  23   10.23    1.55
  -1   3 -23    9.54    2.07
   1  -3  24   15.35    2.01
  -1   3 -24   16.59    2.15
   1  -2 -26    0.44    2.33
  -1   2  26    0.38    1.69
  -1   2  25   24.58    1.98
   1  -2 -24    6.35    2.23
  -1   2  24    6.20    2.06
   1  -2 -23    1.59    1.57
  -1   2  23   -0.09    1.32
   1  -2 -22   41.16    2.00
  -1   2  22   38.61    1.74
   1  -2 -21   10.25    1.59
  -1   2  21    8.77    0.96
   1  -2 -20   57.43    2.90
  -1   2  20   57.97    1.77
   1  -2 -19    0.40    0.73
  -1   2  19   -0.20    0.80
   1  -2 -18   74.33    1.80
  -1   2  18   80.58    3.09
   1  -2 -17  220.19    6.05
  -1   2  17  238.37    6.21
   1  -2 -16    9.01    0.75
  -1   2  16   10.31    0.74
   1  -2 -15   28.21    1.23
  -1   2  15   28.46    1.03
   1  -2 -14    0.50    0.59
  -1   2  14    0.17    0.50
   1  -2 -13    3.36    0.52
  -1   2  13    2.96    0.58
   1  -2 -12   34.16    1.85
  -1   2  12   34.32    1.31
   1  -2 -11  107.86    4.11
  -1   2  11  105.40    3.33
   1  -2 -10  630.84   14.95
  -1   2  10  612.79   14.63
   1  -2  -9   85.96    1.77
  -1   2   9   83.29    1.86
   1  -2  -8  554.24   12.59
  -1   2   8  562.12   10.81
   1  -2  -7  752.21   13.78
  -1   2   7  805.23   18.27
   1  -2  -6   85.09    2.40
  -1   2   6   85.61    2.31
   1  -2  -5 1097.04   19.93
  -1   2   5  982.85   17.97
   1  -2  -4  440.64   10.30
  -1   2   4  471.84   10.91
   1  -2  -3  164.92    4.64
  -1   2   3  183.79    3.65
   1  -2  -2  247.87    8.28
  -1   2   2  253.65    6.27
   1  -2  -1    4.29    0.22
  -1   2   1    4.24    0.23
   1  -2   0  232.82    7.79
  -1   2   0  239.98    5.88
   1  -2   1   33.54    0.99
  -1   2  -1   34.34    0.88
   1  -2   2  500.74   15.57
  -1   2  -2  489.68   11.47
   1  -2   3  666.47   21.74
   1  -2   4  866.76   27.20
   1  -2   5  680.60   21.62
  -1   2  -6  568.26   13.24
   1  -2   7   33.76    1.52
  -1   2  -7   39.15    1.24
  -1   2  -8  153.54    3.84
   1  -2   9  160.55    4.48
  -1   2  -9  170.64    4.77
   1  -2  10  346.97    8.58
  -1   2 -10  358.50    6.95
   1  -2  11   16.83    0.93
  -1   2 -11   14.68    0.88
  -1   2 -12   51.92    2.42
   1  -2  13   47.31    2.64
  -1   2 -13   52.11    2.75
   1  -2  14   77.50    3.48
  -1   2 -14   75.73    3.41
   1  -2  15  324.08    8.58
  -1   2 -15  320.55   11.09
   1  -2  16   35.98    1.55
  -1   2 -16   39.47    1.73
   1  -2  17    4.74    1.83
  -1   2 -17    3.89    1.71
   1  -2  18   14.91    1.29
  -1   2 -18   16.06    1.29
   1  -2  19    4.39    1.27
  -1   2 -19    3.55    1.03
   1  -2  20   54.35    2.40
  -1   2 -20   53.15    1.98
   1  -2  21    3.49    1.27
  -1   2 -21    2.80    2.40
   1  -2  22    7.50    1.61
   1  -2  23    9.91    2.87
  -1   2 -23    8.38    2.39
   1  -2  24    1.96    1.56
  -1   2 -24    0.10    2.36
   1  -1 -26    5.25    3.29
   1  -1 -25    9.99    2.85
  -1   1  25   10.73    1.96
  -1   1  24    0.72    1.86
   1  -1 -23   80.76    3.96
  -1   1  23   79.44    3.68
  -1   1  22    5.62    1.44
   1  -1 -21    2.12    1.10
  -1   1  21    2.89    1.04
   1  -1 -20    0.54    1.32
  -1   1  20   -0.25    0.83
   1  -1 -19   27.43    1.48
  -1   1  19   27.75    1.26
   1  -1 -18    1.37    0.84
  -1   1  18    1.65    0.82
   1  -1 -17  236.00    6.40
  -1   1  17  261.28    7.02
   1  -1 -16   18.65    1.54
  -1   1  16   19.78    0.91
   1  -1 -15   17.22    0.73
  -1   1  15   17.50    0.82
   1  -1 -14   23.05    1.01
  -1   1  14   24.69    0.95
   1  -1 -13  747.03   14.26
  -1   1  13  724.83   12.04
   1  -1 -12  147.43    5.48
  -1   1  12  152.21    4.28
   1  -1 -11   84.11    3.18
  -1   1  11   87.95    2.06
   1  -1 -10  544.42   10.14
  -1   1  10  529.71   10.24
   1  -1  -9   18.53    1.17
  -1   1   9   17.11    0.53
   1  -1  -8   27.33    0.92
  -1   1   8   28.64    0.82
   1  -1  -7  903.71   16.55
  -1   1   7  907.20   16.67
   1  -1  -6  638.95   10.28
  -1   1   6  648.21   14.84
   1  -1  -5  518.69   11.78
  -1   1   5  522.91   10.08
   1  -1  -4   35.02    0.91
  -1   1   4   37.80    1.07
   1  -1  -2  755.27   23.70
   1  -1  -1   57.52    1.49
  -1   1   1   51.42    1.96
  -1   1   0  670.53   22.20
   1  -1   2  347.97    8.08
  -1   1  -2  340.31   11.12
   1  -1   3   12.70    0.34
  -1   1  -3   11.99    0.61
  -1   1  -4  166.80    5.52
  -1   1  -5  664.35   27.85
   1  -1   6   30.77    0.99
  -1   1  -6   28.41    1.27
  -1   1  -7    0.56    0.31
   1  -1   9    0.44    0.34
   1  -1  11  710.80   16.69
  -1   1 -11  679.42   16.50
   1  -1  12  337.84   11.83
  -1   1 -12  346.99    8.53
   1  -1  13   -2.77    1.10
  -1   1 -13    8.03    0.76
   1  -1  14   21.59    1.69
  -1   1 -14   21.90    1.04
   1  -1  15  267.20    6.98
   1  -1  16    8.54    0.71
  -1   1 -16    9.54    1.00
   1  -1  17   83.62    4.04
  -1   1 -17   83.59    2.75
   1  -1  18    3.67    0.77
  -1   1 -18    2.80    1.26
   1  -1  19   10.84    0.76
  -1   1 -19   11.81    0.91
   1  -1  20    1.45    1.76
  -1   1 -20    2.44    1.10
   1  -1  21   16.33    1.88
  -1   1 -21   18.67    1.49
   1  -1  22   23.18    1.79
  -1   1 -22   20.29    1.72
   1  -1  23   45.25    2.17
  -1   1 -23   42.65    2.14
   1  -1  24    0.24    1.77
  -1   1 -24    2.61    1.64
   1  -1  25  120.33    4.65
   1   0 -25   -0.38    2.77
  -1   0  25    0.41    2.17
   1   0 -24    4.20    2.69
   1   0 -23    5.87    2.36
  -1   0  23    5.06    1.40
   1   0 -22    2.81    1.37
  -1   0  22    2.95    1.05
   1   0 -21   19.11    1.97
  -1   0  21   16.24    1.84
   1   0 -20    6.97    1.11
  -1   0  20    5.46    0.87
   1   0 -19  166.65    4.79
  -1   0  19  168.10    4.72
   1   0 -18    7.43    0.95
  -1   0  18    8.76    1.38
   1   0 -17  264.19    6.44
  -1   0  17  233.78    8.65
   1   0 -16   12.15    1.08
  -1   0  16    9.73    0.61
   1   0 -15   37.12    1.60
  -1   0  15   36.99    1.20
   1   0 -14    9.11    1.41
  -1   0  14   10.36    0.54
   1   0 -13   58.63    1.89
  -1   0  13   72.12    3.26
   1   0 -12   68.47    2.21
  -1   0  12   71.94    2.32
   1   0 -11    7.50    0.38
  -1   0  11    7.69    0.63
   1   0 -10  138.52    3.99
  -1   0  10  144.48    3.31
   1   0  -9  204.00    4.87
  -1   0   9  196.77    5.39
   1   0  -8   33.11    1.04
  -1   0   8   30.53    1.62
   1   0  -7  543.30   12.90
  -1   0   7  585.01   11.15
   1   0  -6  170.40    4.26
  -1   0   6  182.58    4.64
   1   0  -5  331.69    6.29
  -1   0   5  352.44    8.60
   1   0  -4   19.89    0.46
  -1   0   3    6.71    0.21
   1   0  -2    4.13    0.19
  -1   0   2    3.76    0.30
   1   0  -1    9.38    0.32
  -1   0   1   10.33    0.29
   1   0   0   49.52    0.88
  -1   0   0   53.64    1.35
   1   0   1  121.67    3.04
  -1   0  -1  119.30    2.89
   1   0   2  139.43    2.69
  -1   0  -2  131.33    2.72
  -1   0  -3 1035.15   33.84
   1   0   4   46.83    1.00
  -1   0  -4   46.26    1.49
   1   0   5    1.11    0.24
  -1   0  -5    0.54    0.20
   1   0   6  192.49    4.89
  -1   0  -6  190.99    6.75
   1   0   7  152.77    3.12
  -1   0  -7  160.30    4.06
   1   0   8  229.72    4.47
  -1   0  -8  239.71    5.00
   1   0   9  547.14   12.81
  -1   0  -9  596.49   14.23
   1   0  10  103.00    2.75
  -1   0 -10   98.83    2.19
   1   0  11   31.64    0.95
  -1   0 -11   32.51    1.52
  -1   0 -12   13.41    0.87
   1   0  14   16.22    1.03
   1   0  15  140.10    3.61
  -1   0 -15  156.72    4.46
   1   0  16    7.69    0.55
  -1   0 -16    9.11    1.25
   1   0  17   31.30    2.07
  -1   0 -17   29.29    1.47
   1   0  18   -0.50    1.11
  -1   0 -18   22.86    1.32
   1   0  19    6.07    1.89
  -1   0 -19   49.60    1.58
   1   0  20   35.97    1.60
  -1   0 -20   32.34    2.24
   1   0  21  104.32    2.79
  -1   0 -21  113.73    3.46
   1   0  22   28.31    1.50
  -1   0 -22   27.63    1.26
   1   0  23    5.32    1.34
  -1   0 -23    6.08    2.00
   1   0  24    9.56    2.05
   1   0  25    1.14    1.92
  -1   0 -25    0.56    2.79
   1   0  26    1.43    2.66
   1   1 -25   20.91    2.69
   1   1 -24   -1.00    2.05
  -1  -1  24   -0.39    1.85
   1   1 -23    0.86    1.60
  -1  -1  23    0.26    1.61
   1   1 -22    1.31    1.75
  -1  -1  22    0.99    1.21
   1   1 -21   62.13    3.61
  -1  -1  21   56.06    2.29
   1   1 -20    2.43    2.10
  -1  -1  20    1.04    1.17
   1   1 -19  233.00    5.99
  -1  -1  19  246.22    9.20
   1   1 -18    3.27    0.82
  -1  -1  18    2.67    1.07
   1   1 -17    2.26    1.22
  -1  -1  17    1.89    1.14
   1   1 -16   12.70    1.47
  -1  -1  16   15.30    1.15
   1   1 -15  300.06   10.05
  -1  -1  15  280.93    8.68
   1   1 -14    4.37    0.62
  -1  -1  14    3.66    1.04
   1   1 -13    0.65    0.61
  -1  -1  13    1.58    1.16
   1   1 -12    2.20    0.67
  -1  -1  12    2.97    0.69
   1   1 -11  116.77    2.63
  -1  -1  11  122.09    3.49
   1   1 -10    2.43    0.49
  -1  -1  10    2.55    0.44
   1   1  -9  517.10   16.93
  -1  -1   9  488.36   16.60
   1   1  -8    4.76    0.37
  -1  -1   8    4.95    0.42
   1   1  -7  240.48    6.16
  -1  -1   7  238.64    5.66
   1   1  -6    0.45    0.39
  -1  -1   6    0.37    0.22
   1   1  -5 1551.63   51.89
  -1  -1   5 1250.82   38.81
   1   1  -4    6.56    0.34
  -1  -1   4    5.92    0.54
   1   1  -3  841.15   26.45
  -1  -1   3  800.35   26.15
   1   1  -2    4.77    0.21
   1   1   0    2.33    0.22
  -1  -1   0    2.33    0.17
   1   1   2    5.70    0.21
  -1  -1  -2    7.14    0.46
   1   1   4    0.18    0.11
  -1  -1  -4    0.21    0.10
   1   1   5   72.22    1.43
  -1  -1  -5   71.10    2.04
   1   1   6    0.90    0.20
  -1  -1  -6    1.22    0.44
   1   1   7  330.68    5.66
  -1  -1  -7  311.67   10.36
   1   1   8    0.28    0.24
  -1  -1  -8    0.35    0.64
   1   1   9  390.69    9.28
  -1  -1  -9  398.02    7.92
   1   1  10    0.10    0.33
  -1  -1 -10    0.40    0.40
   1   1  11   25.68    0.84
  -1  -1 -11   28.08    1.06
   1   1  12    2.74    0.42
  -1  -1 -12    3.19    0.51
   1   1  13 1512.09   33.13
  -1  -1 -13 1535.65   28.47
   1   1  14   24.69    0.91
  -1  -1 -14   24.35    1.65
   1   1  15    5.56    0.62
  -1  -1 -15    6.47    0.99
   1   1  16    4.25    1.39
  -1  -1 -16    4.79    0.62
   1   1  17    1.01    0.92
  -1  -1 -17    1.83    0.90
  -1  -1 -18    7.12    1.32
  -1  -1 -19  274.30    7.54
   1   1  20    0.50    1.05
  -1  -1 -20    0.33    0.83
   1   1  21   14.47    1.13
  -1  -1 -21   14.75    1.55
   1   1  22   -1.79    1.34
  -1  -1 -22    0.07    2.17
   1   1  23  144.34    4.50
  -1  -1 -23  140.91    6.09
   1   1  24    0.14    1.52
  -1  -1 -24    4.94    1.95
   1   1  25    2.53    1.32
  -1  -1 -25    1.89    2.17
   1   1  26    1.72    2.03
  -1  -1 -26    1.23    2.46
   1   2 -24    0.54    1.78
  -1  -2  24    1.50    1.74
  -1  -2  23    1.34    1.75
   1   2 -22    6.33    1.47
  -1  -2  22    5.35    1.63
   1   2 -21   14.36    2.12
  -1  -2  21   12.00    1.36
   1   2 -20    6.30    1.62
  -1  -2  20    6.05    1.15
   1   2 -19  123.57    3.47
  -1  -2  19  122.41    5.17
  -1  -2  18   82.08    3.90
  -1  -2  17  148.22    6.12
   1   2 -16    6.14    0.95
  -1  -2  16    7.87    1.69
   1   2 -15    7.24    0.86
  -1  -2  15    7.38    0.83
   1   2 -14   10.39    1.30
  -1  -2  14    9.77    1.17
   1   2 -13    0.09    0.67
  -1  -2  13    0.04    0.87
   1   2 -12   29.39    1.78
  -1  -2  12   22.40    1.39
   1   2 -11   17.96    1.01
  -1  -2  11   17.68    1.13
   1   2 -10   39.76    1.30
  -1  -2  10   37.12    2.07
   1   2  -9  252.03    8.53
  -1  -2   9  236.30    8.90
   1   2  -8  839.83   26.70
  -1  -2   8  890.98   29.10
   1   2  -7  816.44   18.74
  -1  -2   7  814.13   19.29
   1   2  -6  208.04    5.36
  -1  -2   6  231.01    5.63
  -1  -2   5  294.97   10.58
  -1  -2   4   15.05    0.51
   1   2  -3    2.51    0.39
  -1  -2   3    2.32    0.29
   1   2  -2    2.38    0.25
  -1  -2   2    2.26    0.30
  -1  -2   1   71.77    1.99
   1   2   0   59.19    2.32
  -1  -2   0   61.90    2.48
   1   2   1  566.92   18.69
  -1  -2  -1  521.67   16.36
  -1  -2  -2  181.29    6.03
  -1  -2  -3   -0.01    0.29
  -1  -2  -4  514.91   11.76
   1   2   5  215.90    4.25
  -1  -2  -5  215.26    4.15
   1   2   6  116.80    4.50
  -1  -2  -6  108.47    2.86
  -1  -2  -7   97.51    2.59
   1   2   8   41.33    1.37
  -1  -2  -8   37.38    1.12
   1   2   9  266.58    5.39
  -1  -2  -9  278.37    5.47
  -1  -2 -10    0.37    0.34
   1   2  11   14.58    0.80
  -1  -2 -11   18.19    0.87
   1   2  12    0.43    0.37
  -1  -2 -12    0.87    0.67
   1   2  13  672.77   12.90
  -1  -2 -13  660.95   12.60
   1   2  14    1.39    0.56
  -1  -2 -14    2.42    0.59
   1   2  15  185.93    4.15
  -1  -2 -15  185.45    7.46
   1   2  16    3.87    0.82
  -1  -2 -16    2.07    0.75
   1   2  17   22.70    1.00
  -1  -2 -17   19.43    1.23
   1   2  18   10.84    1.00
  -1  -2 -18    8.96    0.90
   1   2  19   21.63    1.02
   1   2  20   13.40    1.00
  -1  -2 -20   13.17    1.02
   1   2  21   75.82    2.63
   1   2  22    6.00    2.52
  -1  -2 -22    7.64    1.20
   1   2  23   16.51    2.62
   1   2  24   17.66    1.60
   1   2  25    2.03    1.60
  -1  -2 -25    0.83    1.42
   1   2  26    8.28    1.25
  -1  -2 -26    3.48    2.60
   1   2  27   16.13    3.30
   1   3 -24   25.43    3.83
  -1  -3  24   24.16    5.19
   1   3 -23   33.87    3.97
  -1  -3  23   31.73    2.45
   1   3 -22   -1.39    2.73
  -1  -3  22    2.15    1.63
   1   3 -21   23.88    2.07
  -1  -3  21   25.13    2.76
   1   3 -20   31.78    1.91
  -1  -3  20   27.54    1.73
   1   3 -19   42.85    2.21
  -1  -3  19   44.44    2.33
   1   3 -18   59.85    2.19
  -1  -3  18   61.12    2.46
   1   3 -17  111.15    4.77
  -1  -3  17  108.77    3.65
   1   3 -16   93.02    2.84
  -1  -3  16   99.77    3.14
   1   3 -15    5.95    0.93
  -1  -3  15    6.12    1.65
   1   3 -14   26.32    1.28
  -1  -3  14   33.71    1.53
   1   3 -13  389.51   13.07
  -1  -3  12   75.14    3.76
   1   3 -11   62.93    2.00
  -1  -3  11   60.60    2.90
   1   3 -10   10.79    1.16
  -1  -3  10    9.70    0.77
   1   3  -9  134.82    5.50
  -1  -3   9  133.33    3.73
   1   3  -8   -0.28    0.44
  -1  -3   8    0.21    0.47
   1   3  -7   95.81    3.60
  -1  -3   7   99.43    4.05
   1   3  -6   81.10    2.18
  -1  -3   6   85.66    2.40
   1   3  -5   34.18    1.41
  -1  -3   5   38.64    1.17
   1   3  -4  317.65   10.58
  -1  -3   4  358.48    8.49
   1   3   1  774.63   25.31
   1   3   2  663.70   15.02
   1   3   3    1.91    0.15
  -1  -3  -3    2.08    0.20
   1   3   4    3.96    0.33
  -1  -3  -4    3.48    0.32
   1   3   5  466.21   10.74
  -1  -3  -5  467.91   10.72
   1   3   6  273.86    5.45
  -1  -3  -6  273.55    6.72
   1   3   7  589.79   11.08
  -1  -3  -7  604.74   13.92
   1   3   8   54.47    1.26
  -1  -3  -8   54.90    1.64
   1   3   9   60.70    1.39
  -1  -3  -9   58.03    1.82
   1   3  10  424.56    8.57
  -1  -3 -10  408.64    8.12
   1   3  11  877.21   19.91
  -1  -3 -11  852.92   15.95
   1   3  12  179.26    4.44
  -1  -3 -12  173.68    5.92
   1   3  13   63.05    1.54
  -1  -3 -13   61.15    1.85
   1   3  14  350.54    9.00
  -1  -3 -14  360.26    7.34
   1   3  15  101.94    2.48
  -1  -3 -15  107.17    2.86
   1   3  16    9.45    0.77
  -1  -3 -16    8.21    0.76
   1   3  17  314.30    6.65
  -1  -3 -17  326.17    6.90
   1   3  18    3.93    0.71
  -1  -3 -18    4.37    0.90
   1   3  19  101.62    2.66
  -1  -3 -19  101.31    2.70
   1   3  20   15.02    1.16
  -1  -3 -20   12.78    1.40
   1   3  21   25.08    1.56
  -1  -3 -21   22.72    1.39
   1   3  22   21.89    1.26
  -1  -3 -22   18.74    1.54
   1   3  23   16.26    1.19
  -1  -3 -23   14.82    2.02
   1   3  24   13.52    1.78
  -1  -3 -24   16.54    1.73
   1   3  25  158.96    4.62
  -1  -3 -25  156.79    3.80
   1   3  26    7.16    1.49
  -1  -3 -26    2.63    2.68
   1   3  27    6.48    4.60
   1   4 -23    1.10    3.46
  -1  -4  23    1.10    1.90
   1   4 -22   15.06    2.23
  -1  -4  22   14.39    2.13
  -1  -4  21   16.52    1.69
   1   4 -20   17.01    2.55
   1   4 -19  127.37    5.24
  -1  -4  19  126.35    3.81
  -1  -4  18    0.13    1.20
   1   4 -17    4.17    1.28
  -1  -4  17    4.54    1.28
   1   4 -16   24.41    1.30
  -1  -4  16   25.00    1.81
   1   4 -15    7.38    1.70
   1   4 -14   29.64    2.23
  -1  -4  14   28.20    2.36
   1   4 -13   78.69    3.71
  -1  -4  13   81.71    2.51
   1   4 -12   86.22    4.16
  -1  -4  12   89.30    2.79
   1   4 -11  101.90    3.91
  -1  -4  11  105.64    3.11
   1   4 -10   36.08    1.87
  -1  -4  10   40.88    1.45
   1   4  -9   39.04    2.03
  -1  -4   9   40.54    2.04
   1   4  -8  717.24   22.87
  -1  -4   8  715.72   17.16
   1   4  -7    8.08    0.66
  -1  -4   7    8.86    0.94
  -1  -4   6  633.40   20.57
   1   4  -5   74.65    3.63
  -1  -4   5   70.92    2.19
   1   4  -4   36.83    1.96
  -1  -4   4   40.72    1.78
   1   4  -3    1.15    0.45
  -1  -4   3    0.43    0.32
   1   4  -2   44.57    1.77
  -1  -4   2   42.90    1.58
   1   4  -1   47.01    2.26
  -1  -4   1   47.92    1.77
   1   4   0   27.77    0.98
  -1  -4   0   25.53    1.00
   1   4   1  941.40   21.23
  -1  -4  -1  872.05   16.37
   1   4   2 1293.60   29.87
  -1  -4  -2 1327.55   42.74
   1   4   3  196.80    3.93
  -1  -4  -3  191.30    4.01
   1   4   4  411.55    6.99
  -1  -4  -4  419.16    9.99
  -1  -4  -5 1553.45   50.13
   1   4   6  987.52   18.15
  -1  -4  -6  906.82   20.46
   1   4   7  454.42    8.81
  -1  -4  -7  461.90    7.66
   1   4   8   45.01    1.28
  -1  -4  -8   46.43    1.04
   1   4   9  855.75   19.85
  -1  -4  -9  852.03   15.88
   1   4  10   11.26    0.53
  -1  -4 -10   10.29    0.50
   1   4  11    6.32    0.44
  -1  -4 -11    5.62    0.42
   1   4  12   10.60    0.67
  -1  -4 -12    9.76    0.78
   1   4  13  824.35   27.14
  -1  -4 -13  868.49   14.28
   1   4  14  132.01    2.93
  -1  -4 -14  135.95    3.66
   1   4  15    2.53    0.72
  -1  -4 -15    3.03    0.61
   1   4  16   22.84    0.97
  -1  -4 -16   21.35    1.12
   1   4  17    4.44    0.62
  -1  -4 -17    5.23    0.71
   1   4  18    2.13    0.88
  -1  -4 -18    1.94    1.23
   1   4  19  160.03    3.23
  -1  -4 -19  168.76    4.35
   1   4  20    1.26    0.67
  -1  -4 -20    1.37    1.03
   1   4  21   36.55    1.43
  -1  -4 -21   36.52    1.82
   1   4  22    3.99    0.94
  -1  -4 -22    4.71    1.55
   1   4  23    2.67    1.21
  -1  -4 -23    2.36    1.06
   1   4  24    1.05    1.05
  -1  -4 -24    2.28    1.66
   1   4  25    4.31    1.63
  -1  -4 -25    5.67    1.35
   1   4  26    9.93    1.42
   1   4  27   13.48    1.70
  -1  -4 -27   14.97    2.17
   1   4  28    1.81    4.06
  -1  -5  22    1.43    2.13
   1   5 -21    6.78    1.61
  -1  -5  21    4.69    1.75
  -1  -5  20   11.05    1.44
   1   5 -19   94.53    4.89
  -1  -5  19   81.98    2.87
   1   5 -18   15.67    2.19
  -1  -5  18   16.01    2.24
  -1  -5  17  102.17    4.75
  -1  -5  16   25.44    1.50
   1   5 -15   68.85    3.41
   1   5 -14  157.96    4.28
  -1  -5  14  134.19    4.50
   1   5 -13  173.91    6.97
  -1  -5  13  162.48    4.70
   1   5 -12   65.24    2.22
  -1  -5  12   63.35    2.50
   1   5 -11   52.50    2.59
  -1  -5  11   49.63    2.53
   1   5 -10   39.09    1.48
  -1  -5  10   36.10    1.38
   1   5  -9  135.59    3.82
  -1  -5   9  133.26    3.57
   1   5  -8    0.36    0.89
   1   5  -7 1414.63   47.64
  -1  -5   7 1188.69   38.71
   1   5  -6    1.74    0.45
  -1  -5   6    1.92    0.46
   1   5  -5  252.14    6.67
  -1  -5   5  239.82    8.53
   1   5  -4  295.99    7.12
  -1  -5   4  299.30   10.43
   1   5  -3   47.50    1.51
  -1  -5   3   47.04    1.91
  -1  -5   2  736.98   24.25
   1   5  -1 1840.81   57.31
  -1  -5   1 1972.44   61.51
   1   5   0    6.10    0.51
  -1  -5   0    5.72    0.32
   1   5   1 1474.24   47.24
  -1  -5  -1 1416.76   32.91
   1   5   2  137.01    3.29
  -1  -5  -2  153.21    3.62
   1   5   3  750.67   16.94
  -1  -5  -3  852.86   16.26
   1   5   4  568.57   13.32
  -1  -5  -4  579.55   10.59
   1   5   5   34.38    0.72
  -1  -5  -5   33.54    1.05
  -1  -5  -6   18.55    0.82
   1   5   7   74.36    1.53
  -1  -5  -7   73.85    1.49
   1   5   8 1563.07   35.00
  -1  -5  -8 1467.00   23.29
   1   5   9  647.50   12.57
  -1  -5  -9  622.04   11.98
   1   5  10 1192.90   22.62
  -1  -5 -10 1118.21   25.75
   1   5  11    4.06    0.36
  -1  -5 -11    4.61    0.43
   1   5  12  925.51   17.42
  -1  -5 -12  903.28   20.79
   1   5  13  521.14   12.46
  -1  -5 -13  517.87   10.37
   1   5  14    2.03    0.54
  -1  -5 -14    1.79    0.72
   1   5  15  587.31   14.90
  -1  -5 -15  529.64   10.37
   1   5  16    7.80    0.55
  -1  -5 -16    8.23    0.68
   1   5  17    9.60    0.69
  -1  -5 -17    8.78    1.23
   1   5  18   36.84    1.22
  -1  -5 -18   36.85    1.02
   1   5  19   24.22    1.19
  -1  -5 -19   21.66    1.27
   1   5  20   25.75    1.24
  -1  -5 -20   25.06    1.24
   1   5  21  111.95    2.81
  -1  -5 -21  102.28    3.39
   1   5  22   56.53    2.30
  -1  -5 -22   56.12    1.87
   1   5  23   54.90    2.79
  -1  -5 -23   51.64    2.20
   1   5  24   25.21    1.38
   1   5  25   21.13    1.26
  -1  -5 -25   21.20    1.90
   1   5  26    1.44    1.31
  -1  -5 -26    0.46    2.20
   1   5  27    1.15    1.93
  -1  -5 -27   -0.41    1.54
   1   5  28    1.33    2.30
  -1  -5 -29   14.77    3.88
   1   6 -22   10.55    2.34
  -1  -6  22   13.13    2.25
   1   6 -21    5.65    2.76
  -1  -6  21    3.98    2.72
   1   6 -20   61.12    3.98
  -1  -6  20   53.08    2.61
   1   6 -19   19.50    1.63
  -1  -6  19   17.12    2.05
  -1  -6  18   19.87    1.94
   1   6 -17    6.54    2.06
  -1  -6  17    5.38    1.99
   1   6 -16   -0.19    1.29
  -1  -6  16    1.07    1.71
   1   6 -15   24.31    2.19
  -1  -6  15   21.67    1.47
   1   6 -14   60.96    2.11
  -1  -6  14   62.31    2.38
   1   6 -13   80.70    3.76
  -1  -6  13   83.81    3.08
   1   6 -12   91.58    2.86
  -1  -6  12   93.39    3.03
   1   6 -11   25.25    1.69
  -1  -6  11   28.33    1.79
   1   6 -10 1211.18   38.01
  -1  -6  10 1254.63   40.96
   1   6  -9   40.36    1.47
  -1  -6   9   42.83    2.12
   1   6  -8  356.59   12.49
  -1  -6   8  372.37   12.36
   1   6  -7   19.85    1.21
  -1  -6   7   18.44    0.90
   1   6  -6   53.03    1.94
  -1  -6   6   51.68    1.64
   1   6  -5    4.41    0.50
  -1  -6   5    3.14    0.75
   1   6  -4   12.01    0.76
  -1  -6   4   13.19    0.91
   1   6  -3    2.96    0.41
  -1  -6   3    2.88    0.65
   1   6  -2  119.92    5.16
   1   6  -1   75.12    2.65
  -1  -6   1   74.05    2.02
   1   6   0  397.69    9.36
  -1  -6   0  380.19   13.21
  -1  -6  -2  142.08    2.97
   1   6   3   14.26    0.59
  -1  -6  -3   13.90    0.79
   1   6   4  434.29   14.88
  -1  -6  -4  461.85    8.90
   1   6   5  650.15   21.54
  -1  -6  -5  684.41   12.67
   1   6   6  113.65    2.83
  -1  -6  -6  102.61    2.59
   1   6   7   26.59    0.74
  -1  -6  -7   27.76    0.79
   1   6   8  392.58    7.60
   1   6   9  209.99    5.52
  -1  -6  -9  207.58    5.25
   1   6  10   37.29    1.02
  -1  -6 -10   41.70    1.01
   1   6  11  111.03    4.69
  -1  -6 -11  107.91    2.85
   1   6  12  118.39    3.45
  -1  -6 -12  120.55    4.68
   1   6  13    5.19    0.74
  -1  -6 -13    6.54    0.45
   1   6  14  130.91    2.96
  -1  -6 -14  124.55    2.88
   1   6  15   64.49    1.86
  -1  -6 -15   62.78    2.63
   1   6  16    7.15    0.74
  -1  -6 -16    8.45    1.00
   1   6  17   15.65    0.83
  -1  -6 -17   17.40    0.83
   1   6  18    3.23    0.71
  -1  -6 -18    2.40    1.13
   1   6  19   -0.31    0.59
  -1  -6 -19   -0.01    0.75
   1   6  20   34.50    1.51
  -1  -6 -20   32.38    1.09
   1   6  21   -0.52    0.74
  -1  -6 -21   -0.28    1.00
   1   6  22    4.28    0.88
  -1  -6 -22    5.00    1.22
   1   6  23    1.53    0.92
  -1  -6 -23    1.05    0.83
   1   6  24    2.09    1.09
  -1  -6 -24    1.95    1.11
   1   6  25    6.75    1.05
  -1  -6 -25    6.28    1.32
   1   6  26   65.63    2.17
  -1  -6 -26   66.16    3.54
   1   6  27    0.92    1.44
  -1  -6 -27   -0.30    1.87
   1   6  28   28.30    3.87
  -1  -6 -28   28.82    2.37
   1   6  29    1.97    3.38
  -1  -6 -29   -1.74    2.95
   1   6  30    2.67    2.90
   1   7 -21    1.19    2.10
  -1  -7  21    0.59    2.91
  -1  -7  20   11.91    2.16
  -1  -7  19  123.31    4.72
   1   7 -18    3.32    1.74
  -1  -7  18    1.73    1.34
   1   7 -17   23.59    2.66
  -1  -7  17   20.36    1.93
   1   7 -16    5.55    1.47
  -1  -7  16    1.95    1.38
   1   7 -15   21.05    1.92
  -1  -7  15   21.62    1.77
  -1  -7  14    6.23    1.21
   1   7 -13   27.56    1.74
  -1  -7  13   25.55    1.98
   1   7 -12    0.27    0.80
  -1  -7  12    0.79    1.49
   1   7 -11  273.85   10.12
  -1  -7  11  246.69    9.22
   1   7 -10   14.65    1.44
   1   7  -9  589.17   13.85
  -1  -7   9  612.11   20.54
   1   7  -8    3.09    0.61
  -1  -7   8    3.45    0.82
   1   7  -7    2.29    1.05
  -1  -7   7    1.75    0.90
   1   7  -6  111.37    3.11
  -1  -7   6  117.47    4.52
   1   7  -5  214.26    8.31
  -1  -7   3  451.36   11.57
   1   7  -2   17.55    0.77
   1   7  -1 1967.02   66.00
   1   7   0  145.38    5.19
  -1  -7   0  147.91    3.34
   1   7   1   10.51    0.43
  -1  -7  -1    9.33    0.48
   1   7   2  127.46    5.53
  -1  -7  -2  133.88    2.80
   1   7   3  776.55   24.86
  -1  -7  -3  834.44   19.50
   1   7   4  514.23   17.78
  -1  -7  -4  484.87   11.71
   1   7   5  451.38    8.94
  -1  -7  -5  469.66   10.90
   1   7   6  412.78    9.83
  -1  -7  -6  407.14    7.89
   1   7   7  455.79    8.84
  -1  -7  -7  436.02   10.13
   1   7   8  257.02    8.89
  -1  -7  -8  244.00    6.04
   1   7   9  785.36   12.92
  -1  -7  -9  765.42   14.45
   1   7  10  742.14   13.76
  -1  -7 -10  732.14   24.36
   1   7  11   50.11    1.67
  -1  -7 -11   50.10    2.28
   1   7  12  408.43    8.41
  -1  -7 -12  440.62   15.55
   1   7  13  146.33    3.23
  -1  -7 -13  145.36    3.32
   1   7  14    5.96    0.62
  -1  -7 -14    4.74    0.54
   1   7  15    6.94    0.55
  -1  -7 -15    6.81    0.70
   1   7  16   21.03    0.94
  -1  -7 -16   20.18    1.19
   1   7  17    1.24    0.63
  -1  -7 -17    1.88    0.63
   1   7  18   18.75    0.84
  -1  -7 -18   18.53    1.21
   1   7  19  517.07   12.21
  -1  -7 -19  467.02    9.70
   1   7  20   34.65    1.38
  -1  -7 -20   33.99    1.17
   1   7  21    3.48    0.83
  -1  -7 -21    4.77    0.80
   1   7  22   91.51    4.00
  -1  -7 -22   88.98    2.44
   1   7  23   16.01    1.33
  -1  -7 -23   16.27    1.10
   1   7  24   68.77    4.19
  -1  -7 -24   71.72    2.67
   1   7  25   21.00    1.48
  -1  -7 -25   24.07    2.13
   1   7  26    2.57    1.53
  -1  -7 -26   -0.98    2.64
   1   7  27   43.27    1.78
  -1  -7 -27   43.87    2.47
   1   7  28   13.62    3.51
  -1  -7 -28    7.69    3.55
   1   7  29    6.24    3.98
   1   7  30   10.81    3.12
  -1  -7 -30   12.55    4.18
   1   8 -20   22.72    2.72
  -1  -8  20   23.44    2.66
   1   8 -19    9.41    3.17
  -1  -8  19    7.70    1.81
   1   8 -18   -0.43    1.32
  -1  -8  18    0.18    1.70
   1   8 -17    0.11    1.74
  -1  -8  17    0.03    1.58
   1   8 -16   31.99    1.85
  -1  -8  16   36.35    2.00
   1   8 -15   35.24    1.80
  -1  -8  15   31.59    1.72
   1   8 -14    2.89    1.91
  -1  -8  14    3.31    0.99
   1   8 -13    2.83    1.74
  -1  -8  13    2.45    1.12
   1   8 -12   11.03    1.39
  -1  -8  12    9.01    1.29
   1   8 -11  133.19    5.50
  -1  -8  11  131.03    5.44
  -1  -8  10   54.84    2.70
   1   8  -9  147.91    5.71
  -1  -8   9  144.47    5.90
   1   8  -8   76.71    2.32
  -1  -8   8   72.64    3.25
  -1  -8   7  148.88    5.88
   1   8  -6  119.35    5.34
  -1  -8   6  129.11    5.94
   1   8  -5   88.84    3.55
  -1  -8   5   86.28    3.75
   1   8  -4    1.88    0.84
   1   8  -3  218.95    8.40
  -1  -8   3  232.66    6.41
  -1  -8   1   61.50    2.53
   1   8   0   50.47    2.18
  -1  -8   0   44.18    1.33
   1   8   1  540.40   13.40
  -1  -8  -1  603.79   19.28
   1   8   2  253.03    9.51
  -1  -8  -2  243.51    8.23
   1   8   3 1979.74   45.02
  -1  -8  -3 1818.33   41.36
   1   8   4   15.03    0.72
  -1  -8  -4   15.32    0.52
   1   8   5  177.91    4.83
  -1  -8  -5  174.60    4.81
   1   8   6   44.44    1.47
  -1  -8  -6   48.10    1.21
   1   8   7  492.63   11.16
  -1  -8  -7  487.87   11.68
   1   8   8   46.41    1.10
  -1  -8  -8   43.18    1.35
   1   8   9  264.14    4.67
  -1  -8  -9  245.37    5.82
   1   8  10    0.44    0.45
  -1  -8 -10    0.36    0.46
   1   8  11  224.07    5.62
  -1  -8 -11  199.76    4.13
   1   8  12   97.86    2.72
  -1  -8 -12   99.65    2.33
   1   8  13  187.40    3.89
  -1  -8 -13  175.81    6.31
   1   8  14  142.29    3.85
  -1  -8 -14  139.63    3.79
   1   8  15  273.38    6.68
  -1  -8 -15  284.26    9.92
   1   8  16   -0.02    0.55
  -1  -8 -16    0.25    0.52
   1   8  17   17.87    0.96
  -1  -8 -17   17.49    1.08
   1   8  18   20.49    1.16
  -1  -8 -18   20.47    1.19
   1   8  19   17.38    0.99
  -1  -8 -19   17.46    1.36
   1   8  20   16.63    1.67
  -1  -8 -20   13.99    1.30
   1   8  21   29.27    1.16
  -1  -8 -21   30.39    1.07
   1   8  22    0.34    0.89
  -1  -8 -22    1.35    0.79
   1   8  23    3.21    0.89
  -1  -8 -23    2.50    1.02
   1   8  24   52.86    2.11
  -1  -8 -24   57.23    1.91
   1   8  25   -0.45    1.30
  -1  -8 -25   -1.12    1.04
   1   8  26   19.24    1.43
  -1  -8 -26   16.29    2.02
   1   8  27    0.98    1.33
  -1  -8 -27    2.17    3.21
   1   8  28    1.58    1.40
   1   8  29    0.74    2.33
  -1  -8 -29   -0.09    3.43
  -1  -8 -30    1.22    3.01
  -1  -9  19    0.77    1.78
   1   9 -18    0.41    2.91
  -1  -9  18    2.18    1.86
  -1  -9  17  185.84    7.32
   1   9 -16    0.60    1.67
  -1  -9  16    0.07    1.67
   1   9 -15    3.60    1.16
  -1  -9  15    3.27    1.41
  -1  -9  14   -1.04    1.32
   1   9 -13  108.57    3.49
  -1  -9  13   98.57    4.81
   1   9 -12   13.42    1.51
  -1  -9  12   13.64    1.27
   1   9 -11   16.75    1.37
  -1  -9  11   17.76    1.95
   1   9 -10    0.26    0.99
  -1  -9  10   -0.50    0.94
  -1  -9   9    1.25    0.94
   1   9  -8  146.94    5.71
  -1  -9   8  160.41    5.89
  -1  -9   7  974.70   31.14
   1   9  -6   10.50    1.36
  -1  -9   6    9.94    1.24
   1   9  -5   19.54    1.64
  -1  -9   5   17.12    1.58
   1   9  -4  258.21    8.95
  -1  -9   4  203.48    7.21
   1   9  -3  351.40    8.41
  -1  -9   3  369.58   12.88
   1   9  -2   39.40    1.92
   1   9  -1  177.15    4.34
  -1  -9   1  168.66    4.27
   1   9   0   21.03    0.83
  -1  -9   0   18.05    0.75
   1   9   1  668.39   21.49
  -1  -9  -1  672.44   13.10
  -1  -9  -2   67.86    1.58
   1   9   3  423.07   10.04
  -1  -9  -3  437.45   10.78
   1   9   4    0.03    0.35
  -1  -9  -4    0.36    0.62
   1   9   5   53.36    1.20
  -1  -9  -5   51.74    1.63
   1   9   6   38.03    1.13
  -1  -9  -6   40.50    1.21
   1   9   7  238.81    8.64
  -1  -9  -7  231.59    4.58
   1   9   8  214.29    5.52
  -1  -9  -8  225.12    5.76
   1   9   9  117.09    2.55
  -1  -9  -9  109.55    3.07
   1   9  10  220.79    4.62
  -1  -9 -10  215.60    4.07
  -1  -9 -11  568.95   13.66
   1   9  12   88.35    1.85
  -1  -9 -12   85.56    1.97
   1   9  13   58.07    1.49
  -1  -9 -13   59.59    2.03
   1   9  14  192.11    5.26
  -1  -9 -14  197.16    3.75
   1   9  15  145.31    4.12
  -1  -9 -15  136.66    5.51
   1   9  16   80.11    2.44
  -1  -9 -16   82.62    2.92
   1   9  17  297.33    6.42
  -1  -9 -17  275.32   11.10
   1   9  18    1.26    0.65
  -1  -9 -18    0.83    0.77
   1   9  19  101.49    3.40
  -1  -9 -19  100.80    2.36
   1   9  20    1.81    0.62
  -1  -9 -20    0.98    0.76
   1   9  21  139.34    3.35
  -1  -9 -21  148.72    3.34
   1   9  22    1.56    1.02
  -1  -9 -22    1.96    1.05
   1   9  23    1.60    0.99
  -1  -9 -23    0.85    1.49
   1   9  24    0.07    1.30
  -1  -9 -24   -1.05    1.57
   1   9  25  192.58    5.47
  -1  -9 -25  175.22    4.25
   1   9  26   -0.14    1.09
  -1  -9 -26    0.46    1.03
   1   9  27   33.09    1.47
  -1  -9 -27   32.09    2.80
   1   9  28    1.57    1.44
  -1  -9 -28   -0.14    1.90
   1   9  29    1.85    1.96
  -1  -9 -29   -1.28    3.80
   1   9  30    0.31    1.82
  -1  -9 -30    1.22    2.59
   1   9  31   27.20    3.21
  -1  -9 -31   28.34    3.22
   1  10 -19    3.71    3.63
  -1 -10  19    9.69    3.37
   1  10 -18    1.80    2.26
  -1 -10  18    2.62    2.27
   1  10 -17   24.33    2.33
  -1 -10  17   24.65    2.36
   1  10 -16    2.22    1.80
   1  10 -15   28.05    2.94
  -1 -10  15   25.24    2.19
   1  10 -14    1.30    1.23
  -1 -10  14    0.93    1.17
  -1 -10  13   59.47    3.43
   1  10 -12   10.10    1.98
  -1 -10  12    8.40    1.34
  -1 -10  11   28.09    2.23
   1  10 -10    2.14    1.07
  -1 -10  10    1.51    0.88
  -1 -10   9    5.74    1.52
   1  10  -8   20.84    1.26
   1  10  -7   10.30    1.27
  -1 -10   7    9.73    0.89
   1  10  -6   21.40    1.95
  -1 -10   6   21.04    1.24
   1  10  -5   58.96    2.80
  -1 -10   5   68.29    2.14
   1  10  -4   20.39    1.09
  -1 -10   4   21.61    1.34
   1  10  -3  178.28    6.44
  -1 -10   3  178.11    6.23
   1  10  -2   21.73    1.22
  -1 -10   2   21.36    1.27
  -1 -10   1  186.39    6.85
   1  10   0   98.42    2.88
  -1 -10   0   97.25    3.91
  -1 -10  -1  120.69    2.35
   1  10   2  473.15    9.35
  -1 -10  -2  471.89   15.46
   1  10   3  984.59   33.87
  -1 -10  -3 1038.28   25.19
   1  10   4   27.33    0.94
  -1 -10  -4   27.17    1.53
   1  10   5  165.22    3.44
  -1 -10  -5  161.56    4.34
   1  10   6   53.69    1.35
  -1 -10  -6   55.11    1.72
   1  10   7  136.43    2.91
  -1 -10  -7  141.55    3.10
   1  10   8   60.91    1.34
  -1 -10  -8   60.24    1.84
   1  10   9   23.87    1.41
  -1 -10  -9   24.70    1.37
   1  10  10    5.75    0.95
  -1 -10 -10    5.52    0.69
   1  10  11   30.30    1.14
  -1 -10 -11   33.11    1.12
   1  10  12   19.43    0.83
  -1 -10 -12   20.25    1.55
   1  10  13  289.28    6.00
  -1 -10 -13  307.58    6.46
   1  10  14  138.93    3.84
  -1 -10 -14  132.30    3.97
   1  10  15  402.41    7.20
  -1 -10 -15  410.41    8.85
   1  10  16   31.78    1.43
  -1 -10 -16   30.16    1.53
   1  10  17   32.29    1.26
  -1 -10 -17   33.42    1.49
   1  10  18   53.30    1.67
  -1 -10 -18   54.51    1.65
   1  10  19   18.73    0.98
  -1 -10 -19   19.41    0.94
   1  10  20    4.46    1.09
  -1 -10 -20    2.97    0.94
   1  10  21    4.80    0.97
  -1 -10 -21    5.51    1.05
   1  10  22    0.66    0.87
  -1 -10 -22    0.69    1.28
   1  10  23    8.01    1.23
  -1 -10 -23    5.98    1.17
   1  10  24   27.20    1.64
  -1 -10 -24   26.93    1.91
   1  10  25   28.94    1.94
  -1 -10 -25   27.17    2.92
   1  10  26    4.94    2.30
  -1 -10 -26    8.40    1.78
   1  10  27    5.29    2.01
  -1 -10 -27    6.23    1.81
   1  10  28    0.83    1.34
  -1 -10 -28    0.70    2.25
   1  10  29   20.73    2.18
  -1 -10 -29   15.53    2.64
   1  10  30   -0.11    2.18
  -1 -10 -30    4.66    3.76
   1  11 -18    4.51    2.71
  -1 -11  18    6.55    1.84
   1  11 -17   47.18    2.69
  -1 -11  17   47.03    2.49
   1  11 -16    2.81    3.46
  -1 -11  16    1.25    1.44
  -1 -11  15   76.97    2.98
   1  11 -14    5.35    2.48
  -1 -11  14    4.18    2.23
   1  11 -13    0.66    1.44
  -1 -11  13   -0.11    1.29
   1  11 -12    2.20    2.09
  -1 -11  12    2.58    1.35
   1  11 -11    7.89    1.19
  -1 -11  11    8.30    1.47
   1  11 -10   -0.69    1.65
  -1 -11  10    0.19    1.53
   1  11  -9  201.32    5.63
  -1 -11   9  193.61    7.53
   1  11  -8   18.15    2.26
  -1 -11   8   21.90    1.37
   1  11  -7  178.68    7.45
  -1 -11   7  157.05    6.87
  -1 -11   6   10.40    1.17
  -1 -11   5  214.99    7.82
   1  11  -4    9.18    1.32
  -1 -11   4    8.32    1.30
   1  11  -3    1.75    1.09
  -1 -11   3    2.00    1.02
   1  11  -2   17.11    1.41
  -1 -11   2   18.60    1.56
   1  11  -1  950.47   30.17
  -1 -11   1  976.57   34.57
   1  11   0    3.35    0.99
  -1 -11   0    4.40    0.55
   1  11   1   11.05    1.12
  -1 -11  -1    8.78    0.59
   1  11   2    0.68    0.65
  -1 -11  -2    0.47    0.42
   1  11   3    5.36    0.56
  -1 -11  -3    5.32    0.74
   1  11   4  134.42    3.09
  -1 -11  -4  134.12    3.66
   1  11   5  191.46    6.42
  -1 -11  -5  186.50    4.86
   1  11   6  101.46    3.06
  -1 -11  -6  100.39    3.08
   1  11   7    9.39    1.09
  -1 -11  -7   10.15    0.77
   1  11   8   78.18    1.90
  -1 -11  -8   80.35    1.90
   1  11   9  738.81   14.41
  -1 -11  -9  812.47   14.01
   1  11  10    0.53    0.44
  -1 -11 -10   -0.44    0.47
   1  11  11  296.92    6.20
  -1 -11 -11  291.55    6.05
   1  11  12   52.32    1.56
  -1 -11 -12   55.31    1.35
   1  11  13   66.58    3.22
  -1 -11 -13   79.35    1.92
   1  11  14  147.20    5.28
  -1 -11 -14  126.33    3.63
   1  11  15  206.64    4.80
  -1 -11 -15  200.60    4.74
   1  11  16    1.26    0.64
  -1 -11 -16    0.60    0.63
   1  11  17   41.50    1.39
  -1 -11 -17   39.48    1.81
   1  11  18   44.40    1.83
  -1 -11 -18   42.43    1.53
   1  11  19  361.20   13.11
  -1 -11 -19  357.37    9.11
   1  11  20   23.66    1.51
  -1 -11 -20   20.45    1.13
   1  11  21   30.37    1.40
   1  11  22   15.52    1.08
  -1 -11 -22   14.66    1.50
   1  11  23   14.90    1.23
  -1 -11 -23   14.74    1.16
   1  11  24    7.99    1.05
  -1 -11 -24    7.62    1.05
   1  11  25   12.86    1.42
  -1 -11 -25    9.71    2.48
   1  11  26   14.58    1.91
  -1 -11 -26   14.95    1.69
   1  11  27   21.91    1.86
  -1 -11 -27   20.38    2.39
   1  11  28    3.17    1.20
  -1 -11 -28    4.43    1.36
  -1 -11 -29   43.29    2.95
   1  11  30    4.39    3.93
  -1 -11 -30    9.77    3.92
  -1 -12  17   16.10    2.53
   1  12 -16   -1.15    3.12
  -1 -12  16    2.59    2.24
   1  12 -15   -1.36    2.72
  -1 -12  15    0.38    1.82
   1  12 -14   76.31    4.31
  -1 -12  14   71.39    3.60
   1  12 -13   18.48    3.38
  -1 -12  13   14.81    1.79
   1  12 -12   58.83    3.60
  -1 -12  12   56.35    2.89
   1  12 -11   26.09    2.81
  -1 -12  11   29.11    1.87
   1  12 -10   62.49    2.61
  -1 -12  10   57.13    2.31
   1  12  -9   22.08    2.50
  -1 -12   9   15.79    2.04
   1  12  -8   30.71    2.42
   1  12  -7    9.85    1.30
   1  12  -6   10.51    1.40
  -1 -12   6    8.75    1.27
   1  12  -5    7.40    1.53
  -1 -12   5   10.75    1.48
   1  12  -4   42.62    1.68
  -1 -12   4   34.45    1.97
   1  12  -3   62.53    2.96
  -1 -12   3   61.87    2.84
   1  12  -2   17.38    1.34
   1  12  -1  105.81    2.47
  -1 -12   1  103.39    2.83
   1  12   0   66.65    1.69
   1  12   1  395.34    9.57
  -1 -12  -1  409.88   13.97
  -1 -12  -2  108.19    2.68
   1  12   3   70.13    2.11
  -1 -12  -3   63.86    2.22
   1  12   4   17.21    0.63
   1  12   5  209.87    4.42
  -1 -12  -5  236.34    8.79
   1  12   6   47.77    1.40
  -1 -12  -6   50.49    1.48
   1  12   7   23.49    0.89
  -1 -12  -7   24.82    1.80
   1  12   8  150.74    3.58
  -1 -12  -8  142.07    6.07
   1  12   9    1.46    0.52
  -1 -12  -9    1.74    0.39
   1  12  10    3.32    0.81
  -1 -12 -10    3.43    0.78
   1  12  11    0.19    0.62
  -1 -12 -11    0.58    0.53
   1  12  12   -0.05    0.61
  -1 -12 -12    0.23    0.62
   1  12  13  263.27    9.76
  -1 -12 -13  315.51    6.34
   1  12  14  144.91    6.14
  -1 -12 -14  151.32    3.71
   1  12  15   57.07    1.49
  -1 -12 -15   64.17    2.45
   1  12  16  144.98    3.32
  -1 -12 -16  146.06    3.45
   1  12  17    8.67    0.87
  -1 -12 -17    8.72    0.77
   1  12  18    1.95    0.80
  -1 -12 -18    3.03    1.07
   1  12  19   30.45    1.34
  -1 -12 -19   30.65    1.14
   1  12  20   19.23    1.30
  -1 -12 -20   17.70    1.02
   1  12  21    7.75    1.13
  -1 -12 -21    5.24    1.12
   1  12  22    7.34    0.88
  -1 -12 -22    6.17    0.87
   1  12  23   10.59    1.33
  -1 -12 -23   10.58    2.37
   1  12  24    3.42    0.93
  -1 -12 -24    1.63    1.36
   1  12  25    8.01    1.54
  -1 -12 -25    6.26    1.38
   1  12  26   10.76    1.25
  -1 -12 -26   11.26    1.54
   1  12  27    1.36    1.09
  -1 -12 -27    1.55    1.26
   1  12  28   30.48    1.98
  -1 -12 -28   34.57    2.00
   1  12  29    0.16    2.18
  -1 -12 -29    4.88    3.67
   1  13 -16    9.28    3.27
   1  13 -15   11.11    1.78
  -1 -13  15   11.09    2.17
   1  13 -14   13.87    3.50
   1  13 -13   93.56    5.22
  -1 -13  13   92.45    3.51
   1  13 -12   25.40    2.57
  -1 -13  12   24.95    2.52
   1  13 -11   27.32    3.09
  -1 -13  11   28.37    2.64
  -1 -13  10  114.11    5.57
   1  13  -9    1.54    1.33
  -1 -13   9    1.36    1.04
   1  13  -7   56.88    3.41
  -1 -13   7   42.56    2.58
   1  13  -6    0.82    1.17
  -1 -13   6    1.61    1.16
  -1 -13   5  197.79    7.69
   1  13  -4    4.90    1.52
   1  13  -3  315.68   12.04
  -1 -13   3  341.23    9.12
   1  13  -2  138.34    3.89
  -1 -13   2  145.08    7.04
   1  13  -1   16.02    1.09
  -1 -13   1   14.19    1.02
   1  13   0    3.52    1.10
  -1 -13   0    4.56    0.56
  -1 -13  -1   23.33    0.78
   1  13   2   48.60    1.66
  -1 -13  -2   47.19    2.64
   1  13   3  317.25   11.68
  -1 -13  -3  285.89    6.05
   1  13   4  116.08    2.82
  -1 -13  -4  107.19    4.38
   1  13   5  111.58    3.08
  -1 -13  -5  111.01    3.01
   1  13   6   99.40    3.10
  -1 -13  -6   92.59    3.04
   1  13   7   71.69    1.73
  -1 -13  -7   69.43    1.77
   1  13   8   86.60    2.27
  -1 -13  -8   88.20    2.26
   1  13   9   38.15    1.68
  -1 -13  -9   32.95    1.33
   1  13  10  304.34   11.33
  -1 -13 -10  296.35   10.77
   1  13  11  140.57    3.19
  -1 -13 -11  132.85    3.02
   1  13  12  380.70   14.49
  -1 -13 -12  339.92    7.15
   1  13  13  158.44    4.24
  -1 -13 -13  179.04    3.69
   1  13  14    9.16    1.10
  -1 -13 -14   10.14    0.79
   1  13  15    0.73    0.58
  -1 -13 -15    1.07    0.62
   1  13  16   80.26    2.55
  -1 -13 -16   74.33    3.48
   1  13  17  148.57    5.87
  -1 -13 -17  153.12    5.87
   1  13  18  102.91    3.24
  -1 -13 -18   97.63    3.32
   1  13  19   16.33    1.01
  -1 -13 -19   13.16    0.94
   1  13  20   20.22    1.15
  -1 -13 -20   20.35    1.17
   1  13  21    8.40    1.10
  -1 -13 -21    8.21    1.83
   1  13  22    1.68    0.95
  -1 -13 -22    2.17    0.99
   1  13  23   20.19    2.17
  -1 -13 -23   20.65    1.67
   1  13  24    1.32    1.05
  -1 -13 -24    1.78    1.15
   1  13  25   12.38    1.19
  -1 -13 -25   12.31    1.12
   1  13  26    0.75    1.35
  -1 -13 -26    0.13    1.70
   1  13  27   98.36    3.01
  -1 -13 -27   86.03    2.32
   1  13  28   14.77    2.50
  -1 -13 -28   13.98    1.95
   1  13  29    0.31    3.40
   1  14 -15    0.97    1.52
  -1 -14  15    0.90    2.30
   1  14 -14   14.44    4.32
  -1 -14  14   10.77    3.17
   1  14 -13   -1.73    2.74
  -1 -14  13    0.65    2.93
   1  14 -12   19.81    3.09
  -1 -14  12   18.99    2.10
   1  14 -11    4.97    2.56
  -1 -14  11    5.65    2.31
  -1 -14  10   33.90    3.09
  -1 -14   9    2.15    1.30
   1  14  -8   45.36    2.99
   1  14  -7    5.48    1.37
   1  14  -6    3.50    1.84
   1  14  -5   10.03    1.49
  -1 -14   5    9.89    1.07
  -1 -14   4    8.57    1.19
   1  14  -2    1.81    1.47
  -1 -14   2    0.59    0.93
   1  14  -1  128.07    5.31
  -1 -14   1  142.83    4.51
  -1 -14   0  277.13    6.05
   1  14   1   46.34    3.16
  -1 -14  -1   36.18    2.00
   1  14   2  196.63    7.26
  -1 -14  -2  194.93    8.98
   1  14   3    2.19    0.54
  -1 -14  -3    2.52    0.91
   1  14   4    5.31    1.26
  -1 -14  -4    7.81    0.69
   1  14   5   33.53    1.10
  -1 -14  -5   33.19    1.15
  -1 -14  -6  244.53    5.19
   1  14   7   59.75    1.88
  -1 -14  -7   59.49    2.94
   1  14   8    0.01    0.65
  -1 -14  -8    0.91    1.16
   1  14   9  114.99    3.44
  -1 -14  -9  108.30    3.00
   1  14  10   -0.41    0.69
  -1 -14 -10   -0.09    0.50
   1  14  11   48.63    1.91
  -1 -14 -11   48.78    2.55
   1  14  12  274.17    7.25
  -1 -14 -12  257.08    5.77
   1  14  13   37.55    1.80
  -1 -14 -13   36.72    1.67
   1  14  14  101.70    3.45
  -1 -14 -14  111.73    3.35
   1  14  15    4.84    0.87
  -1 -14 -15    5.48    0.87
   1  14  16   11.57    1.76
  -1 -14 -16   12.77    1.24
   1  14  17    2.33    0.99
  -1 -14 -17    2.11    1.16
  -1 -14 -18   40.62    2.41
   1  14  19   47.81    2.69
  -1 -14 -19   49.52    2.13
   1  14  20   10.89    0.93
  -1 -14 -20    7.46    1.20
   1  14  21   12.81    1.15
  -1 -14 -21   10.27    1.58
   1  14  22    1.59    0.95
  -1 -14 -22    2.43    1.12
   1  14  23   13.13    1.37
  -1 -14 -23   14.77    1.59
   1  14  24   32.27    1.45
  -1 -14 -24   35.79    1.68
   1  14  25   -0.31    1.11
  -1 -14 -25   -0.02    1.32
   1  14  26   22.37    2.00
  -1 -14 -26   20.42    1.73
   1  14  27    1.60    1.28
  -1 -14 -27   -0.19    1.60
   1  15 -14    4.47    3.50
  -1 -15  14    8.37    2.54
   1  15 -13   -0.67    3.54
  -1 -15  13    3.83    2.26
   1  15 -12    3.34    1.79
  -1 -15  12    1.88    1.90
   1  15 -11   16.38    3.06
  -1 -15  11   18.80    2.94
   1  15 -10   40.31    3.04
  -1 -15  10   42.88    2.14
   1  15  -9    1.43    2.63
  -1 -15   9    0.38    2.40
   1  15  -8   31.93    2.97
  -1 -15   8   30.24    2.04
  -1 -15   7  151.44    6.71
  -1 -15   6    6.23    1.40
   1  15  -5   46.91    2.25
  -1 -15   5   49.18    3.72
   1  15  -4   42.91    2.03
   1  15  -3   15.72    1.29
  -1 -15   3   14.95    1.18
   1  15  -2   33.78    1.78
  -1 -15   2   32.96    1.55
   1  15  -1   36.91    1.61
  -1 -15   1   36.54    1.33
   1  15   0    2.55    0.82
  -1 -15   0    1.98    0.67
   1  15   1   71.09    3.66
  -1 -15  -1   67.92    1.88
   1  15   2  166.94    6.35
  -1 -15  -2  170.64    4.67
   1  15   3  171.09    4.67
  -1 -15  -3  156.78    4.14
   1  15   4  239.23    9.15
  -1 -15  -4  237.39    6.00
   1  15   5   66.76    1.85
  -1 -15  -5   62.77    3.01
   1  15   6   87.27    2.65
  -1 -15  -6   95.40    3.00
   1  15   7   23.38    1.81
  -1 -15  -7   20.92    0.99
   1  15   8    8.04    0.80
  -1 -15  -8    6.49    0.94
   1  15   9   32.46    1.20
  -1 -15  -9   33.91    1.22
   1  15  10   56.24    3.55
  -1 -15 -10   62.96    1.66
   1  15  11  306.39    6.46
  -1 -15 -11  322.51    8.41
   1  15  12   13.52    1.69
  -1 -15 -12   15.56    0.89
   1  15  13  110.07    2.72
  -1 -15 -13  104.73    2.77
   1  15  14    2.18    0.76
  -1 -15 -14    2.50    0.59
   1  15  15   13.39    0.88
  -1 -15 -15   13.95    0.91
   1  15  16  125.29    6.25
  -1 -15 -16  113.68    3.07
   1  15  17   15.68    1.44
  -1 -15 -17   19.14    1.11
   1  15  18   14.72    1.82
  -1 -15 -18   16.15    1.66
   1  15  19    0.70    1.20
  -1 -15 -19    1.75    1.03
   1  15  20    6.09    0.91
  -1 -15 -20    4.80    1.24
   1  15  21  145.37    5.85
  -1 -15 -21  151.49    4.33
   1  15  22    2.70    1.14
  -1 -15 -22    1.14    1.28
   1  15  23    8.52    1.30
  -1 -15 -23    6.49    1.26
   1  15  24    1.66    3.10
  -1 -15 -24    1.37    1.99
   1  15  25   63.49    2.44
  -1 -15 -25   61.54    2.37
   1  15  26   -0.53    1.55
  -1 -15 -26   -0.14    1.60
   1  15  27    6.78    1.42
  -1 -15 -27    7.05    2.20
   1  16 -12    3.30    3.44
  -1 -16  11    8.92    1.66
   1  16 -10    1.52    2.14
  -1 -16  10    1.58    2.70
   1  16  -9    1.08    2.80
  -1 -16   9    0.44    1.76
   1  16  -8    5.40    1.87
  -1 -16   8    4.17    1.48
  -1 -16   7    1.86    1.62
   1  16  -6   17.48    1.80
   1  16  -5    4.35    2.07
  -1 -16   4    1.83    1.12
  -1 -16   3   21.94    2.35
   1  16  -2    2.13    1.85
  -1 -16   2    0.41    0.89
   1  16  -1   19.67    1.37
  -1 -16   1   16.48    0.92
   1  16   0   28.07    2.13
  -1 -16  -1   71.22    2.04
   1  16   2   21.72    1.27
  -1 -16  -2   21.04    1.79
   1  16   3   43.77    2.55
  -1 -16  -3   41.92    1.70
   1  16   4   73.56    2.53
  -1 -16  -4   67.94    2.59
   1  16   5   38.40    2.47
  -1 -16  -5   37.18    1.62
   1  16   6   86.87    4.17
  -1 -16  -6   89.68    3.08
   1  16   7    2.54    0.97
  -1 -16  -7    3.34    1.25
   1  16   8    7.12    1.53
  -1 -16  -8    9.89    0.82
   1  16   9   26.51    1.23
  -1 -16  -9   21.29    1.80
   1  16  10    0.22    0.68
  -1 -16 -10    2.24    1.01
   1  16  11    9.09    0.64
  -1 -16 -11    8.10    0.74
   1  16  12    8.02    0.97
  -1 -16 -12    9.07    0.82
   1  16  13    3.12    1.35
  -1 -16 -13    3.40    0.73
   1  16  14   70.28    2.39
  -1 -16 -14   66.46    1.91
   1  16  15   84.98    2.77
  -1 -16 -15   88.88    2.76
   1  16  16    2.52    1.02
  -1 -16 -16    2.40    0.74
   1  16  17    0.95    1.06
  -1 -16 -17    0.72    0.68
   1  16  18   17.48    1.50
  -1 -16 -18   14.03    1.11
   1  16  19    2.69    1.36
  -1 -16 -19    2.12    1.03
   1  16  20   25.47    2.64
  -1 -16 -20   29.29    2.66
   1  16  21    9.07    1.36
  -1 -16 -21    9.21    1.27
   1  16  22    2.92    1.27
  -1 -16 -22    3.36    1.42
   1  16  23    0.44    1.02
  -1 -16 -23    0.50    2.12
   1  16  24    8.93    1.18
  -1 -16 -24    6.69    1.42
   1  16  25   21.40    1.51
  -1 -16 -25   16.85    1.81
   1  16  26   21.30    1.44
  -1 -16 -26   21.70    1.57
   1  17 -11    9.47    3.41
  -1 -17  11   24.85    4.22
   1  17 -10    5.23    3.31
  -1 -17  10    1.87    3.38
   1  17  -9   32.16    3.55
  -1 -17   9   35.58    2.75
   1  17  -8   13.45    2.24
  -1 -17   8   11.19    2.93
   1  17  -7    1.43    2.84
  -1 -17   7    0.90    2.73
   1  17  -6    2.58    1.77
  -1 -17   6    4.00    1.66
   1  17  -5   57.21    2.47
  -1 -17   5   51.66    3.18
   1  17  -4   31.90    2.55
  -1 -17   4   30.70    2.42
  -1 -17   3   28.21    2.26
  -1 -17   2   17.08    2.05
   1  17  -1   84.27    3.33
   1  17   0   -0.06    1.38
   1  17   1   20.35    1.49
  -1 -17  -1   18.49    1.35
   1  17   2   22.67    1.58
  -1 -17  -2   24.96    2.14
   1  17   3   -2.55    1.56
  -1 -17  -3    0.57    0.84
   1  17   4    8.40    0.95
  -1 -17  -4    7.99    1.47
   1  17   5  191.12    5.16
  -1 -17  -5  201.35    4.50
   1  17   6   22.72    2.01
  -1 -17  -6   22.51    1.43
   1  17   7   18.84    1.34
  -1 -17  -7   22.44    1.59
   1  17   8    9.49    1.63
  -1 -17  -8   12.13    0.97
   1  17   9  148.24    4.33
  -1 -17  -9  152.76    2.95
   1  17  10   40.16    1.88
  -1 -17 -10   44.55    1.77
   1  17  11   10.10    1.93
  -1 -17 -11   14.09    0.93
   1  17  12   18.15    1.05
  -1 -17 -12   16.26    1.11
   1  17  13    4.14    1.08
  -1 -17 -13    5.58    0.83
   1  17  14   46.41    2.58
  -1 -17 -14   47.93    1.66
   1  17  15  286.51    6.17
  -1 -17 -15  311.17   11.29
   1  17  16  107.44    2.88
  -1 -17 -16   97.49    3.16
   1  17  17    0.31    1.33
  -1 -17 -17   -0.79    1.22
   1  17  18    5.31    0.79
  -1 -17 -18    6.20    1.10
  -1 -17 -19  230.18    9.01
   1  17  20    6.04    1.26
  -1 -17 -20    5.04    0.98
   1  17  21   13.24    1.12
  -1 -17 -21   14.19    1.12
   1  17  22    4.11    1.76
  -1 -17 -22    4.65    1.14
   1  17  23   43.32    2.12
  -1 -17 -23   43.22    1.93
   1  17  24    1.55    1.08
  -1 -17 -24    1.03    1.11
   1  17  25   11.81    1.29
  -1 -17 -25   12.82    1.49
  -1 -17 -26    9.90    2.43
   1  18 -10    0.35    2.71
  -1 -18   9    1.89    2.29
   1  18  -8    4.38    3.31
  -1 -18   8    4.20    2.52
   1  18  -7    1.27    3.21
  -1 -18   7   -3.12    2.68
   1  18  -6    2.27    3.07
  -1 -18   5   12.28    2.13
   1  18  -4   -0.14    1.60
  -1 -18   4    1.52    1.44
   1  18  -3   96.16    3.34
  -1 -18   3   91.31    4.12
   1  18  -2    0.53    2.36
   1  18  -1   50.28    3.42
  -1 -18   1   50.80    3.09
   1  18   0   25.60    1.88
  -1 -18   0   25.64    1.37
  -1 -18  -1   18.35    1.08
  -1 -18  -2    3.03    0.82
   1  18   3    4.72    0.97
   1  18   4   61.18    2.46
  -1 -18  -4   62.34    2.50
   1  18   5    0.60    1.17
   1  18   6    0.68    0.79
  -1 -18  -6    1.16    1.26
   1  18   7   36.59    1.55
  -1 -18  -7   35.85    1.70
   1  18   8   13.85    1.68
  -1 -18  -8   16.37    1.24
   1  18   9    2.18    1.66
  -1 -18  -9    3.27    0.79
   1  18  10    2.01    1.20
  -1 -18 -10    1.85    0.68
   1  18  11    0.02    0.81
  -1 -18 -11    0.84    1.15
   1  18  12   16.78    1.45
  -1 -18 -12   18.75    2.02
   1  18  13   16.40    2.14
  -1 -18 -13   16.72    1.74
   1  18  14    4.54    1.63
  -1 -18 -14    3.68    0.88
   1  18  15   16.04    2.19
  -1 -18 -15   14.92    1.15
   1  18  16   43.46    1.72
  -1 -18 -16   49.15    1.74
   1  18  17   16.97    1.27
  -1 -18 -17   14.88    1.14
   1  18  18    9.75    1.10
  -1 -18 -18   11.42    1.17
   1  18  19   22.96    1.71
  -1 -18 -19   22.77    2.71
   1  18  20    7.87    1.20
  -1 -18 -20    7.77    1.11
   1  18  21   36.46    2.42
  -1 -18 -21   32.65    1.77
   1  18  22    8.48    2.26
  -1 -18 -22    8.07    1.84
   1  18  23   -0.55    1.28
  -1 -18 -23   -0.32    1.37
   1  18  24    0.31    1.37
  -1 -18 -24    0.06    1.46
   1  18  25   33.36    1.98
  -1 -18 -25   36.33    2.63
   1  19  -8    7.53    2.71
  -1 -19   8    2.82    1.79
   1  19  -7   45.89    4.28
  -1 -19   7   49.35    3.98
  -1 -19   6    5.36    3.38
   1  19  -5   38.74    4.14
  -1 -19   5   32.17    2.74
  -1 -19   4    4.22    1.62
   1  19  -3   25.79    3.26
  -1 -19   3   22.71    3.15
   1  19  -2   -2.73    2.86
   1  19  -1   12.63    2.95
  -1 -19   1   11.07    1.69
   1  19   0    9.60    1.43
  -1 -19   0    6.34    1.21
   1  19   1   -0.60    1.87
  -1 -19  -1    0.78    1.55
   1  19   2    7.99    1.40
  -1 -19  -2    9.45    1.44
   1  19   3  129.08    3.85
  -1 -19  -3  134.29    5.97
   1  19   4    0.87    1.09
   1  19   5   60.16    2.48
  -1 -19  -5   57.59    2.37
   1  19   6   30.91    2.73
  -1 -19  -6   29.05    1.72
  -1 -19  -7   38.66    1.44
   1  19   8    2.51    1.04
  -1 -19  -8    2.27    1.38
  -1 -19  -9    0.05    0.85
  -1 -19 -10    4.50    0.95
  -1 -19 -11   12.90    1.03
   1  19  12    1.13    1.39
  -1 -19 -12    1.14    0.72
   1  19  13   96.20    4.91
  -1 -19 -13   98.12    2.55
   1  19  14    1.35    0.88
  -1 -19 -14    3.46    1.03
   1  19  15    0.84    1.37
  -1 -19 -15    0.51    0.84
   1  19  16    3.12    1.05
  -1 -19 -16    5.25    1.19
   1  19  17  166.11    6.71
  -1 -19 -17  170.66    3.46
   1  19  18    1.60    1.27
  -1 -19 -18    2.14    0.90
   1  19  19    0.10    1.14
  -1 -19 -19    1.38    1.12
   1  19  20   11.46    1.96
  -1 -19 -20   11.14    1.23
   1  19  21   94.15    4.45
  -1 -19 -21   93.18    4.55
   1  19  22    1.23    1.31
  -1 -19 -22    0.26    1.14
   1  19  23   25.57    2.30
  -1 -19 -23   23.87    1.80
   1  19  24    0.54    1.90
  -1 -19 -24   -0.19    2.45
   1  19  25   14.33    2.12
  -1 -19 -25    9.37    2.39
   1  20  -6   -0.38    3.48
  -1 -20   6    0.00    3.84
   1  20  -5   -0.97    2.96
  -1 -20   5    1.16    1.79
   1  20  -4   15.91    4.08
  -1 -20   4   12.37    2.53
   1  20  -3    5.03    3.13
  -1 -20   3    7.64    2.33
   1  20  -2    2.85    2.25
  -1 -20   2    1.50    2.81
   1  20  -1   15.91    3.26
  -1 -20   1   21.88    2.06
   1  20   0   -0.04    2.73
  -1 -20   0    1.74    1.65
   1  20   1    4.33    1.94
  -1 -20  -1    6.20    1.51
   1  20   2   19.38    2.01
  -1 -20  -2   17.53    1.25
   1  20   3    2.08    2.11
  -1 -20  -3    7.27    2.27
   1  20   4    8.14    1.65
  -1 -20  -4    7.89    1.19
   1  20   5    1.62    2.37
  -1 -20  -5    0.35    1.20
   1  20   6   32.64    3.09
  -1 -20  -6   37.42    1.81
   1  20   7   19.07    1.77
  -1 -20  -7   18.25    1.63
   1  20   8   51.80    2.30
  -1 -20  -8   53.52    1.92
   1  20   9    0.61    1.41
  -1 -20  -9    0.50    1.35
   1  20  10   12.16    1.71
  -1 -20 -10   11.03    1.01
   1  20  11   14.61    2.34
  -1 -20 -11   14.13    1.35
  -1 -20 -12    0.54    0.98
   1  20  13   25.20    2.83
  -1 -20 -13   24.03    1.48
   1  20  14   19.94    2.40
  -1 -20 -14   18.08    1.08
   1  20  15    2.38    1.72
  -1 -20 -15    1.17    1.49
   1  20  16   14.53    1.17
  -1 -20 -16   17.69    1.31
   1  20  17   10.10    1.90
  -1 -20 -17   14.75    1.43
   1  20  18    0.94    1.42
  -1 -20 -18    0.60    1.16
   1  20  19    2.75    0.96
  -1 -20 -19    2.14    1.35
   1  20  20    0.45    1.39
  -1 -20 -20    0.23    1.25
   1  20  21    0.68    1.58
  -1 -20 -21    1.05    1.25
   1  20  22    3.74    1.46
  -1 -20 -22    0.09    1.07
  -1 -20 -23    7.36    2.33
   1  20  24    0.14    1.96
  -1 -20 -24   -0.77    1.73
  -1 -21   5   17.44    2.83
   1  21  -4   -0.15    2.58
  -1 -21   4    1.61    3.02
  -1 -21   3    3.17    4.25
   1  21  -2    3.55    2.07
  -1 -21   2    1.26    2.31
  -1 -21   1   33.03    3.28
   1  21   0   -0.51    2.95
  -1 -21   0    4.52    3.43
   1  21   1   70.41    3.83
  -1 -21  -1   80.44    3.04
  -1 -21  -2    9.53    1.39
   1  21   3    0.12    1.86
  -1 -21  -3    0.86    2.26
   1  21   4   -0.67    1.48
  -1 -21  -4   -0.87    1.85
   1  21   5   26.35    2.99
  -1 -21  -5   25.25    2.48
   1  21   6    9.43    1.92
  -1 -21  -6   12.33    1.98
  -1 -21  -7   39.49    1.40
  -1 -21  -8    7.02    1.14
   1  21   9   72.85    4.65
  -1 -21  -9   59.80    2.21
   1  21  10    1.35    2.24
  -1 -21 -10    3.68    1.91
   1  21  11  103.21    5.61
  -1 -21 -11   99.13    4.08
   1  21  12    3.76    1.36
  -1 -21 -12    1.98    2.24
   1  21  13    8.24    1.27
  -1 -21 -13    4.52    1.33
   1  21  14   -0.23    1.37
  -1 -21 -14    0.43    0.98
   1  21  15   49.25    2.46
  -1 -21 -15   50.46    1.91
   1  21  16    0.66    1.38
  -1 -21 -16    0.45    1.17
   1  21  17    7.46    3.06
  -1 -21 -17    6.68    1.95
   1  21  18   31.99    1.73
  -1 -21 -18   32.93    1.42
   1  21  19   30.67    1.83
  -1 -21 -19   35.01    1.63
   1  21  20    4.57    1.81
  -1 -21 -20    2.46    1.07
   1  21  21   50.08    2.19
  -1 -21 -21   43.69    1.89
   1  21  22   -1.48    2.44
  -1 -21 -22    0.61    1.87
   1  21  23    8.97    2.34
  -1 -21 -23   11.57    1.96
   1  22  -2    0.00    4.35
  -1 -22   2    1.03    3.78
  -1 -22   1    3.29    2.23
   1  22   0    0.57    2.50
  -1 -22   0    1.27    1.99
   1  22   1   -1.66    2.52
  -1 -22  -1   -3.70    3.43
   1  22   2   -0.14    2.55
  -1 -22  -2    0.74    3.56
   1  22   3   -0.59    2.79
  -1 -22  -3   -1.83    1.76
   1  22   4    2.27    2.06
  -1 -22  -4    2.21    2.04
   1  22   5    5.60    2.94
  -1 -22  -5    3.75    1.45
   1  22   6   31.65    2.41
  -1 -22  -6   29.07    1.59
   1  22   7   -0.73    1.83
  -1 -22  -7   -1.70    1.46
   1  22   8   25.74    2.41
  -1 -22  -8   26.81    2.11
   1  22   9    1.27    2.15
  -1 -22  -9    0.75    1.01
   1  22  10    3.17    2.14
  -1 -22 -10    2.12    1.31
   1  22  11    2.48    2.75
  -1 -22 -11    0.33    1.24
   1  22  12    3.67    1.53
  -1 -22 -12    5.55    1.28
   1  22  13    8.99    1.30
  -1 -22 -13    8.31    1.18
   1  22  14   19.64    3.03
  -1 -22 -14   20.11    2.52
   1  22  15    1.05    1.87
  -1 -22 -15    0.72    1.58
   1  22  16    0.35    1.40
  -1 -22 -16    1.11    2.18
   1  22  17   12.82    1.90
  -1 -22 -17   10.96    1.43
   1  22  18    3.81    2.30
  -1 -22 -18    0.97    2.17
   1  22  19    7.55    3.43
  -1 -22 -19    7.53    1.50
   1  22  20    7.78    1.72
  -1 -22 -20   13.32    3.68
   1  22  21    7.56    1.66
  -1 -22 -21    8.36    2.77
   1  22  22   -0.68    2.64
   1  23   1    7.20    2.40
  -1 -23  -1   10.35    2.71
   1  23   2   17.22    4.24
   1  23   3    1.29    3.93
  -1 -23  -3    8.85    1.90
  -1 -23  -4    4.45    1.63
   1  23   5   83.08    2.97
  -1 -23  -5   80.68    4.70
   1  23   6    3.36    1.89
  -1 -23  -6    7.91    3.15
   1  23   7   24.56    3.53
  -1 -23  -7   34.14    2.44
   1  23   8    3.86    2.46
  -1 -23  -8    1.66    1.59
   1  23   9   17.55    2.04
  -1 -23  -9   17.17    2.21
  -1 -23 -10    1.25    1.41
   1  23  11    9.44    1.90
  -1 -23 -11    6.63    2.68
   1  23  12    8.98    1.78
  -1 -23 -12    4.88    1.21
   1  23  13   65.44    2.99
  -1 -23 -13   69.24    2.68
   1  23  14   -0.27    1.92
  -1 -23 -14    0.65    1.50
   1  23  15   31.22    2.58
  -1 -23 -15   30.27    3.66
   1  23  16   10.75    1.80
  -1 -23 -16   10.85    1.20
   1  23  17   21.14    2.04
  -1 -23 -17   22.13    3.53
   1  23  18    2.11    2.72
  -1 -23 -18    2.33    2.09
   1  23  19   29.79    2.64
  -1 -23 -19   31.79    4.14
   1  23  20    0.38    2.84
  -1 -23 -20    0.09    2.57
   1  24   3    1.81    4.27
  -1 -24  -3    0.44    2.08
   1  24   4    4.88    3.29
  -1 -24  -4   -1.39    3.41
   1  24   5    0.80    3.12
  -1 -24  -5   -1.05    2.08
   1  24   6   14.18    3.76
  -1 -24  -6   15.90    2.32
   1  24   7    8.67    3.56
  -1 -24  -7    6.59    2.27
   1  24   8   14.78    3.09
  -1 -24  -8   14.53    2.44
   1  24   9    2.39    2.60
  -1 -24  -9    2.55    3.65
   1  24  10   -0.86    2.66
  -1 -24 -10   -0.11    2.22
   1  24  11   -0.40    3.19
  -1 -24 -11    0.10    1.14
   1  24  12    8.17    1.75
  -1 -24 -12    9.52    2.20
   1  24  13    6.89    3.69
  -1 -24 -13    0.56    1.77
   1  24  14    0.14    2.36
  -1 -24 -14    1.37    2.45
   1  24  15    7.79    1.92
  -1 -24 -15    3.01    1.98
   1  24  16    0.00    2.49
  -1 -24 -16    1.61    1.69
   1  24  17    0.14    1.66
  -1 -24 -17   -0.67    2.29
   1  25   8    2.03    3.94
  -1 -25  -8    0.21    1.51
   1  25   9    3.18    2.05
  -1 -25  -9    9.08    1.62
   1  25  10    5.12    1.74
   1  25  11   24.97    1.66
  -1 -25 -11   24.94    1.70
   1  25  12   -1.37    2.45
  -1 -25 -12    0.33    2.08
  -1 -25 -13   14.72    3.46
   1  26  11   -0.41    2.01
  -2  24  10    0.34    1.23
  -2  24   9   12.26    3.05
  -2  24   8   22.52    3.57
  -2  24   7   -1.73    4.55
  -2  23  13   -0.20    1.27
   2 -23 -11    1.33    3.34
   2 -23  -9    3.04    3.41
  -2  23   9    0.34    0.92
   2 -23  -8   -0.09    1.93
   2 -23  -7    0.10    3.87
  -2  23   7    0.42    1.85
  -2  23   6    0.19    1.84
   2 -23  -5   12.85    2.83
   2 -23  -4    6.61    2.68
   2 -22 -16   20.09    1.87
  -2  22  16   20.15    2.72
   2 -22 -15    3.11    1.33
  -2  22  15    7.36    1.64
   2 -22 -14    1.11    1.47
  -2  22  14    1.90    1.64
   2 -22 -13    1.53    1.62
  -2  22  13    0.50    2.20
   2 -22 -12    2.29    1.23
  -2  22  12    2.77    1.93
   2 -22 -11    1.09    1.27
  -2  22  11    1.04    2.26
   2 -22 -10  112.61    3.72
  -2  22  10  118.92    4.24
   2 -22  -9    0.72    1.62
  -2  22   9    4.69    3.87
   2 -22  -8   12.65    1.74
  -2  22   8   11.63    1.75
   2 -22  -7    0.96    1.25
  -2  22   7    0.08    1.60
   2 -22  -6   -0.28    1.59
  -2  22   6   -0.10    2.74
   2 -22  -5    2.58    3.09
  -2  22   5    4.60    2.33
   2 -22  -4    1.42    2.14
  -2  22   4    0.06    2.33
   2 -22  -3   -0.21    1.48
  -2  22   3    1.04    4.82
   2 -22  -2   51.69    4.14
  -2  22   2   52.66    4.20
   2 -22  -1    1.99    3.47
  -2  22   1    3.78    3.76
   2 -21 -18    2.15    1.39
  -2  21  18    2.83    1.22
   2 -21 -17    2.99    1.28
  -2  21  17    5.70    1.62
   2 -21 -16    5.01    1.68
  -2  21  16    5.60    1.68
   2 -21 -15    3.95    1.27
  -2  21  15    4.98    1.29
   2 -21 -14    0.21    1.94
  -2  21  14   -0.06    1.57
   2 -21 -13   54.49    2.00
  -2  21  13   53.31    2.47
   2 -21 -12    0.17    1.80
  -2  21  12    0.49    1.45
   2 -21 -11   14.16    1.26
  -2  21  11   16.10    1.94
   2 -21 -10    3.34    1.31
  -2  21  10    5.75    1.44
   2 -21  -9    2.73    1.60
   2 -21  -8    0.02    1.22
  -2  21   8    0.12    1.68
   2 -21  -7    2.94    1.80
  -2  21   7    2.31    1.58
   2 -21  -6   11.73    1.14
  -2  21   6   10.57    2.48
   2 -21  -5    0.88    1.52
   2 -21  -4    1.15    2.08
  -2  21   4    1.45    1.86
   2 -21  -3    6.17    1.10
  -2  21   3    7.73    3.71
   2 -21  -2    0.34    1.96
  -2  21   2    0.82    1.94
   2 -21  -1   15.50    3.52
  -2  21   1   15.25    1.78
   2 -21   0   12.64    1.68
   2 -21   1   -1.01    2.13
   2 -20 -20   17.36    2.23
   2 -20 -19    5.06    1.51
  -2  20  19    5.79    1.79
   2 -20 -18    2.11    1.25
  -2  20  18    2.31    1.37
   2 -20 -17    6.07    1.41
  -2  20  17    3.68    1.38
   2 -20 -16   19.39    1.26
  -2  20  16   20.04    2.38
   2 -20 -15    0.67    1.27
  -2  20  15    0.68    1.24
   2 -20 -14   28.40    1.65
  -2  20  14   24.57    2.68
   2 -20 -13    3.98    1.88
  -2  20  13    5.91    1.47
   2 -20 -12   58.75    2.59
  -2  20  12   60.72    2.40
   2 -20 -11   10.27    1.62
  -2  20  11    8.32    1.67
   2 -20 -10   -0.36    0.76
  -2  20  10    1.21    1.05
   2 -20  -9   19.29    1.23
  -2  20   9   17.92    1.34
   2 -20  -8   30.83    1.65
   2 -20  -7    8.92    1.65
  -2  20   7    7.03    1.91
   2 -20  -6   19.94    1.77
  -2  20   6   18.87    1.90
   2 -20  -5   -1.03    1.49
  -2  20   5    1.48    2.20
   2 -20  -4   51.03    2.46
  -2  20   4   58.00    2.80
   2 -20  -3    1.91    2.21
  -2  20   3    1.83    2.06
   2 -20  -2   31.95    1.73
   2 -20  -1    5.98    1.33
  -2  20   1    6.37    2.41
   2 -20   0   12.65    1.90
  -2  20   0   15.52    2.05
   2 -20   1    2.28    1.34
  -2  20  -1    3.72    1.35
   2 -20   2   40.46    2.74
  -2  20  -2   35.28    4.27
   2 -20   3   16.40    3.07
  -2  20  -3    8.23    3.10
   2 -20   4    3.74    1.79
  -2  20  -4    4.13    2.28
   2 -19 -21    0.95    2.24
  -2  19  21   -0.83    2.03
   2 -19 -20    2.72    1.08
  -2  19  20    4.26    1.00
   2 -19 -19    1.95    1.27
  -2  19  19    2.41    1.12
   2 -19 -18    0.76    1.02
  -2  19  18    0.58    1.00
   2 -19 -17   15.31    2.23
   2 -19 -16    2.40    1.05
  -2  19  16    3.17    1.05
   2 -19 -15   11.80    1.07
  -2  19  15   11.43    1.56
   2 -19 -14   -0.02    1.10
  -2  19  14    0.41    1.62
  -2  19  13   23.93    2.91
   2 -19 -12    3.16    1.28
  -2  19  12    1.92    1.10
   2 -19 -11    5.72    0.89
  -2  19  11    7.34    1.79
   2 -19 -10    1.54    0.97
  -2  19  10    0.61    1.11
   2 -19  -9    5.25    2.05
  -2  19   9    5.99    1.58
   2 -19  -8   33.49    1.59
  -2  19   8   37.35    1.96
   2 -19  -7    2.53    1.52
  -2  19   7    4.56    1.06
   2 -19  -6   21.71    1.68
  -2  19   6   23.00    1.83
   2 -19  -5    0.69    0.87
  -2  19   5   -1.09    1.27
   2 -19  -4   21.53    1.16
  -2  19   4   16.20    1.92
   2 -19  -3    3.17    1.07
  -2  19   3   -0.35    2.45
   2 -19  -2    2.40    1.14
  -2  19   2    3.00    2.49
   2 -19  -1   21.75    1.81
  -2  19   1   19.25    1.99
   2 -19   0    2.27    1.81
  -2  19   0    1.98    1.68
  -2  19  -1    8.95    1.80
   2 -19   2   -1.93    2.10
  -2  19  -2   -0.38    1.31
   2 -19   3   16.57    2.15
  -2  19  -3   11.81    1.83
   2 -19   4    4.68    2.85
   2 -19   5    6.43    2.74
  -2  19  -5    5.77    2.31
   2 -19   6   -0.24    1.45
  -2  19  -6   -0.29    1.56
   2 -18 -22   19.74    1.25
  -2  18  22   13.42    1.64
   2 -18 -21   -1.33    2.00
  -2  18  21   -2.40    1.90
   2 -18 -20    1.49    1.43
  -2  18  20    0.30    1.25
   2 -18 -19   13.72    1.43
  -2  18  19   15.46    1.47
   2 -18 -18  114.15    2.92
  -2  18  18  125.37    3.82
   2 -18 -17    1.54    1.03
  -2  18  17    2.94    0.94
   2 -18 -16   17.19    1.59
  -2  18  16   16.55    2.26
   2 -18 -15    0.90    0.91
  -2  18  15    0.53    0.86
   2 -18 -14   29.24    1.51
  -2  18  14   25.26    1.42
   2 -18 -13    4.67    1.17
  -2  18  13    3.36    1.48
   2 -18 -12    0.51    0.82
  -2  18  12    1.59    1.11
   2 -18 -11   13.61    1.10
  -2  18  11   10.60    1.36
   2 -18 -10   38.20    1.98
  -2  18  10   35.49    2.53
  -2  18   9   17.07    1.65
   2 -18  -8  278.17   10.37
  -2  18   8  301.30    8.12
   2 -18  -7   18.24    2.09
  -2  18   7   16.62    1.54
   2 -18  -6   15.39    1.36
  -2  18   6   16.07    1.50
   2 -18  -5   -0.04    0.80
   2 -18  -4    1.77    1.07
  -2  18   4    1.63    1.39
   2 -18  -3   15.65    1.03
   2 -18  -2   42.08    1.71
  -2  18   2   42.17    3.01
   2 -18  -1    2.91    1.17
  -2  18   1    5.46    2.23
   2 -18   0   33.45    2.99
  -2  18   0   33.32    2.93
   2 -18   1   24.82    2.47
   2 -18   2   43.60    2.10
  -2  18  -2   47.38    2.39
   2 -18   3   49.98    2.39
  -2  18  -3   42.75    2.43
  -2  18  -4   21.89    3.24
   2 -18   5    8.18    1.81
  -2  18  -5    7.42    2.98
   2 -18   6    3.51    1.43
  -2  18  -6    1.43    2.04
   2 -18   7    1.35    2.00
  -2  18  -7   -1.49    2.91
   2 -18   8   25.98    3.31
  -2  18  -8   28.49    4.95
   2 -17 -23    6.76    2.69
   2 -17 -22    0.34    1.89
  -2  17  22    0.97    1.84
   2 -17 -21    0.38    1.10
  -2  17  21    1.07    1.19
   2 -17 -20    6.21    1.02
  -2  17  20    6.84    1.60
   2 -17 -19    0.74    1.45
  -2  17  19    1.07    1.19
   2 -17 -18    0.64    1.02
  -2  17  18   -0.10    1.33
   2 -17 -17    7.69    1.25
  -2  17  17    7.30    1.11
   2 -17 -16    2.42    1.19
  -2  17  16    0.72    1.24
   2 -17 -15   55.31    3.29
  -2  17  15   54.80    3.27
   2 -17 -14   53.09    1.81
  -2  17  14   54.01    1.58
   2 -17 -13   90.08    3.21
  -2  17  13  101.54    4.98
   2 -17 -12    0.88    0.88
  -2  17  12    0.12    0.91
   2 -17 -11    8.25    1.35
  -2  17  11    9.64    2.04
   2 -17 -10    6.89    1.04
  -2  17  10    9.29    1.30
   2 -17  -9   19.06    1.03
  -2  17   9   20.05    1.11
   2 -17  -8    1.31    1.16
  -2  17   8    0.46    1.18
   2 -17  -7    1.60    0.78
  -2  17   7    1.67    0.90
   2 -17  -6    0.86    1.06
  -2  17   6    0.44    1.73
   2 -17  -5   20.36    1.29
  -2  17   5   18.54    1.34
   2 -17  -4  121.12    3.04
  -2  17   4  127.05    3.12
   2 -17  -3   49.14    1.71
  -2  17   3   56.80    3.05
   2 -17  -2    1.02    1.05
   2 -17  -1   -0.88    1.59
  -2  17   1    2.60    1.83
   2 -17   0    1.95    0.83
   2 -17   1    0.14    1.04
  -2  17  -1   -0.56    1.63
   2 -17   2   68.60    2.50
  -2  17  -2   75.25    4.03
   2 -17   3   -0.56    2.26
  -2  17  -3    0.38    1.53
   2 -17   4   33.63    1.72
  -2  17  -4   29.95    2.49
   2 -17   5   10.23    1.64
  -2  17  -5    9.80    1.63
   2 -17   7    2.32    1.82
  -2  17  -7    3.83    2.12
  -2  17  -8   13.93    3.72
   2 -17   9    0.52    1.81
  -2  17  -9    1.28    2.09
  -2  17 -10   -0.21    3.19
   2 -16 -24   42.13    2.56
  -2  16  24   42.72    3.57
   2 -16 -23   -0.25    3.08
  -2  16  23   -0.14    1.58
   2 -16 -22    0.00    1.04
  -2  16  22   -0.62    1.26
   2 -16 -21    2.37    1.25
  -2  16  21    2.35    1.76
   2 -16 -20  168.23    4.94
  -2  16  20  163.29    4.88
   2 -16 -19    2.07    0.96
  -2  16  19    1.26    0.92
   2 -16 -18    0.46    1.26
  -2  16  18   -0.23    2.02
   2 -16 -17    9.59    1.23
  -2  16  17    8.13    1.72
   2 -16 -16    2.89    1.22
  -2  16  16    2.59    0.83
   2 -16 -15    6.54    0.83
  -2  16  15    7.68    1.00
   2 -16 -14   81.29    2.90
  -2  16  14   74.86    1.96
   2 -16 -13   22.65    1.42
  -2  16  13   21.11    1.19
   2 -16 -12  187.53    4.07
  -2  16  12  171.71    4.14
   2 -16 -11    7.76    0.78
  -2  16  11    6.92    1.07
   2 -16 -10  191.08    5.69
  -2  16  10  209.49    5.87
   2 -16  -9    0.06    1.05
  -2  16   9    0.33    0.87
   2 -16  -8    5.19    1.61
  -2  16   8    2.65    0.95
   2 -16  -7    5.65    1.08
  -2  16   7    5.47    1.13
   2 -16  -6   95.19    3.12
  -2  16   6   91.78    4.25
   2 -16  -5    1.46    0.90
   2 -16  -4   54.91    1.75
  -2  16   4   52.57    2.97
   2 -16  -3   14.08    1.92
  -2  16   3   11.19    1.02
   2 -16  -2   66.72    1.72
  -2  16   2   78.06    3.81
   2 -16  -1    0.39    0.79
  -2  16   1    0.19    1.08
   2 -16   0   59.49    3.73
  -2  16   0   61.17    2.00
   2 -16   1   16.79    0.90
  -2  16  -1   17.17    2.01
   2 -16   2    6.44    1.13
  -2  16  -2    7.43    1.70
   2 -16   3    0.51    1.39
  -2  16  -3    3.28    1.58
   2 -16   4   68.82    3.38
  -2  16  -4   71.23    2.77
   2 -16   5    7.10    1.10
  -2  16  -5   10.20    2.44
   2 -16   6   -1.50    2.24
   2 -16   7    8.60    2.17
  -2  16  -7   12.84    2.01
   2 -16   8   82.39    3.05
  -2  16  -8   87.36    3.17
   2 -16   9   25.73    2.38
  -2  16  -9   20.64    2.36
   2 -16  11   -0.07    2.18
  -2  16 -11   -2.43    1.84
   2 -15 -25   13.38    3.38
  -2  15  25    9.26    3.37
   2 -15 -24   -3.16    2.10
  -2  15  24    0.51    1.95
   2 -15 -23    6.70    1.22
  -2  15  23    6.48    1.34
   2 -15 -22   -0.22    1.46
  -2  15  22   -0.45    1.03
   2 -15 -21    8.21    1.34
  -2  15  21    9.18    1.40
   2 -15 -20    7.92    1.28
  -2  15  20    5.55    2.50
   2 -15 -19    5.92    1.29
  -2  15  19    3.86    1.21
   2 -15 -18    0.29    1.27
  -2  15  18    0.44    1.01
   2 -15 -17    1.46    1.38
   2 -15 -16    5.43    0.91
  -2  15  16    5.49    1.22
   2 -15 -15    7.66    0.96
  -2  15  15    7.97    0.97
   2 -15 -14   28.01    1.16
  -2  15  14   32.98    1.80
   2 -15 -13    0.76    0.79
  -2  15  13    0.67    0.72
   2 -15 -12    4.20    0.80
  -2  15  12    4.12    1.01
   2 -15 -11    7.76    0.89
  -2  15  11    6.83    1.40
   2 -15 -10    0.59    0.77
  -2  15  10    0.63    0.63
   2 -15  -9    7.92    0.75
  -2  15   9    7.31    0.80
   2 -15  -8   64.03    3.14
  -2  15   8   56.49    3.17
   2 -15  -7    2.42    0.79
  -2  15   7    2.69    0.83
   2 -15  -6  167.17    5.08
  -2  15   6  164.10    4.88
   2 -15  -5   29.56    1.50
  -2  15   5   30.78    1.58
   2 -15  -4  398.44   10.23
  -2  15   4  431.78   11.33
   2 -15  -3   12.47    1.24
  -2  15   3   13.52    1.01
   2 -15  -2   71.81    1.75
  -2  15   2   74.44    3.53
   2 -15  -1   14.20    0.99
  -2  15   1   12.56    1.05
   2 -15   0    9.32    1.07
  -2  15   0    9.04    1.15
   2 -15   1    1.55    0.69
  -2  15  -1    1.46    0.93
  -2  15  -2   32.24    1.65
   2 -15   3   20.21    1.39
  -2  15  -3   18.27    1.31
   2 -15   4   -0.59    1.19
  -2  15  -4    0.05    1.40
   2 -15   6   48.07    2.16
  -2  15  -6   50.67    3.24
   2 -15   7    1.51    1.46
  -2  15  -7   -0.89    1.65
   2 -15   8   12.10    1.67
  -2  15  -8   12.84    2.48
   2 -15   9   44.98    2.33
  -2  15  -9   49.14    2.47
   2 -15  10    1.64    1.35
  -2  15 -10    0.25    2.68
   2 -15  11    4.91    2.95
  -2  15 -11    5.42    3.09
  -2  15 -12    1.03    3.06
   2 -14 -26   35.55    2.46
  -2  14  26   36.96    2.28
   2 -14 -25   -0.95    3.83
  -2  14  25    0.63    1.35
   2 -14 -24   -0.26    1.28
  -2  14  24    0.31    1.91
   2 -14 -23    3.08    1.26
  -2  14  23    3.25    1.43
   2 -14 -22   91.89    2.60
  -2  14  22   96.80    2.60
   2 -14 -21   18.27    1.21
  -2  14  21   16.49    1.07
   2 -14 -20   17.94    1.21
  -2  14  20   14.66    1.07
   2 -14 -19   20.84    1.26
  -2  14  19   18.67    1.22
   2 -14 -18   70.42    2.65
  -2  14  18   91.82    4.48
   2 -14 -17   -0.89    1.00
  -2  14  17   -0.82    0.90
   2 -14 -16  144.90    4.48
  -2  14  16  142.87    3.16
   2 -14 -15    0.03    0.66
  -2  14  15    0.35    0.81
   2 -14 -14  116.13    3.70
  -2  14  14  128.59    3.91
   2 -14 -13   65.70    1.69
  -2  14  13   62.38    2.43
   2 -14 -12   93.57    2.24
  -2  14  12  104.32    2.79
   2 -14 -11    0.32    0.77
  -2  14  11    0.94    0.85
   2 -14 -10   16.22    0.93
  -2  14  10   17.00    1.06
   2 -14  -9   68.25    2.67
  -2  14   9   74.18    2.97
   2 -14  -8  466.49   16.07
  -2  14   8  459.90    9.18
   2 -14  -7  127.05    3.07
  -2  14   7  151.75    6.21
   2 -14  -6  167.79    4.77
  -2  14   6  172.77    6.53
   2 -14  -5    5.80    0.97
  -2  14   5    9.58    1.43
  -2  14   4   25.51    2.13
   2 -14  -3   55.29    1.98
  -2  14   3   51.82    1.46
   2 -14  -2   78.88    3.78
  -2  14   2   71.57    2.34
   2 -14  -1    3.35    0.81
   2 -14   0   13.04    1.41
   2 -14   1   39.14    2.45
  -2  14  -1   36.76    1.42
   2 -14   2  316.41    8.25
  -2  14  -2  334.13    8.67
  -2  14  -3    9.97    1.66
   2 -14   4   28.02    1.44
  -2  14  -4   25.22    1.43
  -2  14  -5  115.64    5.71
   2 -14   6  123.43    5.14
  -2  14  -6  127.73    3.71
   2 -14   7    4.27    1.40
  -2  14  -7    2.27    1.51
   2 -14   8    4.51    1.36
  -2  14  -8    4.38    1.23
   2 -14   9    0.80    1.48
   2 -14  10   39.92    2.00
  -2  14 -10   36.54    1.94
   2 -14  11    2.34    1.91
  -2  14 -11    1.95    1.55
   2 -14  12  134.33    5.46
  -2  14 -12  153.39    6.72
   2 -14  13    0.69    2.03
  -2  14 -13    1.37    2.47
   2 -14  14   11.81    1.79
  -2  14 -14   16.21    1.84
  -2  13  27   10.35    3.23
   2 -13 -26    6.53    3.22
  -2  13  26    7.50    2.43
   2 -13 -25    9.94    2.14
  -2  13  25    8.18    2.18
   2 -13 -24   14.60    2.95
  -2  13  24   16.29    3.21
   2 -13 -23    4.05    1.29
  -2  13  23    3.81    1.18
   2 -13 -22    8.46    1.02
  -2  13  22    8.52    1.06
   2 -13 -21    2.37    1.35
  -2  13  21    3.16    1.00
   2 -13 -20   31.65    1.79
  -2  13  20   29.24    1.71
   2 -13 -19    6.52    0.81
  -2  13  19    8.65    1.08
   2 -13 -18    1.52    1.13
  -2  13  18    1.05    1.87
   2 -13 -17    0.88    1.03
  -2  13  17    0.45    0.92
   2 -13 -16   13.99    1.24
  -2  13  16   15.99    1.86
   2 -13 -15    2.03    0.72
  -2  13  15    0.99    0.83
   2 -13 -14   22.55    0.99
   2 -13 -13    6.08    0.89
  -2  13  13    6.18    0.83
   2 -13 -12    5.13    0.71
  -2  13  12    4.78    0.95
   2 -13 -11   63.79    1.85
  -2  13  11   61.07    1.87
   2 -13 -10    3.43    0.81
  -2  13  10    3.09    1.02
   2 -13  -9   56.90    1.88
  -2  13   9   51.22    1.88
   2 -13  -8   39.60    1.09
  -2  13   8   37.27    2.17
   2 -13  -7   53.51    2.05
  -2  13   7   54.28    1.95
   2 -13  -6  303.98    8.00
  -2  13   6  313.61    6.67
   2 -13  -5    2.46    0.57
  -2  13   5    3.07    0.89
   2 -13  -4   64.03    2.38
  -2  13   4   67.81    1.93
   2 -13  -3    0.13    0.58
  -2  13   3    1.21    0.85
   2 -13  -2    5.20    0.67
  -2  13   2    4.77    1.24
   2 -13  -1    0.24    1.01
  -2  13   1    0.60    1.13
   2 -13   0    7.11    0.85
  -2  13   0    6.98    0.87
   2 -13   1   30.93    1.51
   2 -13   2  162.84    3.85
  -2  13  -2  159.80    4.12
   2 -13   3    2.61    0.53
  -2  13  -3    2.36    1.51
   2 -13   4   12.40    1.70
   2 -13   5    3.49    0.77
  -2  13  -5    4.06    0.91
   2 -13   7  147.69    4.55
  -2  13  -7  142.31    4.35
   2 -13   8    0.59    1.55
  -2  13  -8   -0.17    1.88
   2 -13   9   59.17    2.47
  -2  13  -9   55.27    2.39
   2 -13  10    7.54    2.21
  -2  13 -10    5.35    2.24
   2 -13  11    7.07    1.35
  -2  13 -11    6.14    1.36
   2 -13  12   31.09    2.15
  -2  13 -12   28.73    2.23
   2 -13  13    0.82    1.70
  -2  13 -14   -1.51    2.82
   2 -13  15    1.03    2.00
   2 -12 -27    2.79    3.25
  -2  12  27    0.39    3.72
   2 -12 -26    4.73    2.25
  -2  12  26   -0.67    3.78
   2 -12 -25    2.82    1.35
  -2  12  25    1.85    1.25
   2 -12 -24   19.06    2.62
  -2  12  24   18.42    1.70
   2 -12 -23   40.27    3.61
  -2  12  23   38.64    2.14
   2 -12 -22    0.52    1.05
  -2  12  22    1.67    1.00
   2 -12 -21   24.27    2.59
  -2  12  21   21.37    1.73
   2 -12 -20  145.07    3.48
  -2  12  20  149.43    4.03
   2 -12 -19    1.96    0.84
  -2  12  19    1.94    0.96
   2 -12 -18  269.09   10.22
  -2  12  18  232.56    6.42
   2 -12 -17   10.36    1.72
  -2  12  17   10.42    2.00
   2 -12 -16    2.52    1.50
  -2  12  16    3.23    0.80
   2 -12 -15   34.69    1.66
  -2  12  15   31.06    2.45
   2 -12 -14   31.51    1.55
  -2  12  14   29.69    2.39
   2 -12 -13   -0.47    1.23
  -2  12  13    0.75    0.70
   2 -12 -12   80.07    1.77
  -2  12  12   82.23    2.31
   2 -12 -11  114.85    3.06
  -2  12  11  106.43    3.10
   2 -12 -10  172.47    3.43
  -2  12  10  190.59    5.37
   2 -12  -9  425.67    8.78
  -2  12   9  404.00    8.73
   2 -12  -8   91.85    2.69
  -2  12   8   86.93    3.63
   2 -12  -7  225.55    4.75
  -2  12   7  225.65    9.05
   2 -12  -6   34.51    1.00
  -2  12   6   34.84    1.38
   2 -12  -5    6.14    0.62
  -2  12   5    6.02    0.64
   2 -12  -4    8.30    0.63
  -2  12   4    9.91    1.15
   2 -12  -3   25.87    1.88
  -2  12   3   24.39    1.17
   2 -12  -2  211.18    4.42
  -2  12   2  215.02    6.27
   2 -12  -1    1.25    0.94
  -2  12   1    2.62    1.05
   2 -12   0  359.13    9.82
  -2  12   0  351.65    9.35
   2 -12   1   16.46    1.36
  -2  12  -1   15.58    1.05
   2 -12   2   85.13    3.59
  -2  12  -2   95.88    4.43
   2 -12   3  313.94    8.48
  -2  12  -3  305.96   11.01
   2 -12   6    6.16    1.56
   2 -12   7    0.84    0.76
  -2  12  -7    0.26    0.84
   2 -12   8  173.91    5.01
  -2  12  -8  164.10    4.72
   2 -12   9   31.37    1.58
  -2  12  -9   29.47    2.42
   2 -12  10   72.59    3.62
  -2  12 -10   85.20    4.35
   2 -12  12    8.05    1.43
  -2  12 -12   10.10    1.59
   2 -12  13    1.51    1.52
  -2  12 -13    1.88    1.67
   2 -12  14   61.97    2.76
  -2  12 -14   68.43    4.09
   2 -12  15    1.86    1.81
  -2  12 -15    1.84    2.12
   2 -12  16    1.24    2.76
  -2  12 -16    4.17    3.16
   2 -11 -27    1.91    2.20
   2 -11 -26    3.12    1.97
  -2  11  26    2.32    2.30
   2 -11 -25   14.60    1.76
  -2  11  25   13.98    1.52
   2 -11 -24   -0.09    1.22
  -2  11  24   -0.32    1.30
   2 -11 -23    0.75    1.45
  -2  11  23    0.31    1.43
   2 -11 -22    0.10    1.52
  -2  11  22    0.70    0.79
   2 -11 -21    2.29    0.84
  -2  11  21    1.31    1.00
   2 -11 -20   13.74    1.18
  -2  11  20   12.50    1.71
   2 -11 -19   37.52    1.92
  -2  11  19   39.27    1.59
   2 -11 -18    9.21    1.01
   2 -11 -17   52.88    1.66
  -2  11  17   53.08    1.64
   2 -11 -16   12.86    1.05
  -2  11  16   12.65    0.82
   2 -11 -15   27.21    1.41
  -2  11  15   24.15    1.12
   2 -11 -14    7.02    0.80
  -2  11  14    6.34    1.00
   2 -11 -13   87.59    2.31
  -2  11  13   81.50    2.14
   2 -11 -12   14.85    1.05
  -2  11  12   15.12    1.09
   2 -11 -11  163.83    3.85
  -2  11  11  156.54    4.87
   2 -11 -10    5.69    0.79
  -2  11  10    7.04    1.32
   2 -11  -9   18.81    0.80
  -2  11   9   17.26    0.78
   2 -11  -8    0.51    0.56
  -2  11   8    1.60    0.55
   2 -11  -7  214.68    4.89
  -2  11   7  198.14    5.55
   2 -11  -6  208.53    4.43
  -2  11   6  193.79    4.85
   2 -11  -5  544.53   13.46
  -2  11   5  563.15   11.06
   2 -11  -4   47.14    1.44
  -2  11   4   45.94    1.34
   2 -11  -3   10.87    1.10
  -2  11   3   10.48    0.84
   2 -11  -2   12.19    0.73
  -2  11   2   11.33    0.80
   2 -11  -1   13.59    1.20
  -2  11   1   14.01    1.30
   2 -11   0    2.79    0.53
  -2  11   0    2.09    0.82
   2 -11   1    4.66    0.61
  -2  11  -1    5.39    1.01
   2 -11   2   11.74    0.70
  -2  11  -2   11.36    0.91
   2 -11   3   36.96    1.25
   2 -11   4   60.09    1.63
  -2  11  -4   60.75    2.63
   2 -11   5  138.36    3.35
  -2  11  -5  141.34    3.24
   2 -11   6    9.32    1.59
  -2  11  -6    7.33    1.61
   2 -11   7  351.98    9.79
  -2  11  -7  351.77    8.72
   2 -11   9   48.82    2.28
  -2  11  -9   51.45    1.96
   2 -11  10    0.44    1.07
  -2  11 -10   -0.92    1.26
   2 -11  12    4.46    1.89
  -2  11 -12    3.99    2.04
   2 -11  13    0.59    1.14
  -2  11 -13    0.36    2.63
   2 -11  15   23.28    1.76
  -2  11 -15   29.93    3.36
   2 -11  16   -2.14    2.31
  -2  11 -16   -1.28    2.74
   2 -11  17    1.25    1.99
  -2  11 -17   -0.28    2.14
   2 -10 -28    3.81    2.63
  -2  10  28    0.36    1.90
   2 -10 -27    1.01    2.21
  -2  10  27   -1.69    3.74
   2 -10 -26   20.13    1.54
  -2  10  26   15.57    1.51
   2 -10 -25    2.33    1.68
  -2  10  25    1.51    1.47
   2 -10 -24   49.30    2.11
  -2  10  24   50.24    2.50
   2 -10 -23   67.07    4.39
  -2  10  23   69.91    2.69
   2 -10 -22   27.02    2.75
  -2  10  22   27.24    1.80
   2 -10 -21   32.26    1.92
  -2  10  21   30.35    2.03
   2 -10 -20   77.91    1.91
  -2  10  20   81.55    2.65
   2 -10 -19    9.37    0.88
  -2  10  19    8.45    1.06
   2 -10 -18   -0.07    0.95
  -2  10  18    1.52    0.93
   2 -10 -17   45.58    1.46
  -2  10  17   65.21    1.58
   2 -10 -16  143.16    4.06
  -2  10  16  138.37    5.53
   2 -10 -15  124.83    2.68
  -2  10  15  139.29    3.73
   2 -10 -14  502.17   12.12
  -2  10  14  553.72   19.22
   2 -10 -13  106.23    2.54
  -2  10  13  104.95    3.52
   2 -10 -12  281.43    6.10
  -2  10  12  279.90    6.14
   2 -10 -11  345.21   11.88
  -2  10  11  290.19    7.28
   2 -10 -10   -0.14    0.74
  -2  10  10    0.69    0.77
   2 -10  -9  195.96    4.25
  -2  10   9  207.48    6.15
   2 -10  -8    1.60    0.77
  -2  10   8    1.09    0.78
   2 -10  -7   33.55    1.41
   2 -10  -6  249.71    4.62
  -2  10   6  258.20    5.50
   2 -10  -5   60.59    2.01
  -2  10   5   59.44    1.91
   2 -10  -4  537.10    9.17
  -2  10   4  511.04   12.41
   2 -10  -3  162.65    3.66
  -2  10   3  168.28    3.13
  -2  10   2  233.82    8.46
   2 -10  -1  171.35    3.83
  -2  10   1  185.19    4.74
   2 -10   0  197.44    6.78
  -2  10   0  182.49    4.67
   2 -10   1   10.48    0.66
  -2  10  -1    9.75    0.65
   2 -10   2  120.47    3.27
  -2  10  -2  128.80    3.48
   2 -10   3  278.90   10.95
  -2  10  -3  304.87   12.32
  -2  10  -4  379.02   12.99
   2 -10   5  265.34    9.64
  -2  10  -5  274.04   10.66
   2 -10   6   53.96    1.68
  -2  10  -6   54.73    1.83
   2 -10   7   16.25    1.10
  -2  10  -7   17.68    1.18
   2 -10   9    6.72    0.94
  -2  10  -9    9.88    1.42
   2 -10  10  106.94    3.29
  -2  10 -10  107.43    3.34
   2 -10  11   16.86    1.65
  -2  10 -11   15.94    1.72
  -2  10 -12   11.58    2.55
   2 -10  13   76.58    2.75
  -2  10 -13   76.31    3.08
   2 -10  14   91.26    3.92
  -2  10 -14   89.53    2.97
   2 -10  15   26.28    1.92
  -2  10 -15   29.09    2.21
   2 -10  16   20.48    2.03
  -2  10 -16   15.98    3.50
   2 -10  17   24.97    2.42
  -2  10 -17   22.59    2.70
   2 -10  18   20.58    3.08
  -2  10 -18   22.21    2.34
   2  -9 -29    1.99    2.49
  -2   9  29    1.58    4.18
   2  -9 -28    7.91    2.32
  -2   9  28    1.00    2.34
  -2   9  27    5.53    3.65
   2  -9 -26    1.92    1.77
  -2   9  26   -0.23    2.62
   2  -9 -25    2.36    1.34
  -2   9  25    1.17    1.45
   2  -9 -24   -1.15    1.58
  -2   9  24   -0.34    1.17
   2  -9 -23    2.54    1.31
  -2   9  23   -0.69    0.99
   2  -9 -22    0.63    1.13
  -2   9  22   -0.48    1.18
   2  -9 -21   48.49    1.59
  -2   9  21   50.58    1.39
   2  -9 -20   15.81    1.01
  -2   9  20   15.66    1.04
   2  -9 -19   28.08    1.56
  -2   9  19   26.58    1.37
   2  -9 -18   36.09    1.74
  -2   9  18   32.54    1.51
   2  -9 -17    0.29    0.68
  -2   9  17    0.16    0.67
   2  -9 -16   15.67    0.99
  -2   9  16   15.91    1.69
   2  -9 -15    0.86    0.54
  -2   9  15    0.16    0.67
   2  -9 -14   36.04    1.56
  -2   9  14   35.45    0.99
   2  -9 -13  118.57    2.83
  -2   9  13  130.34    3.24
   2  -9 -12  122.19    3.40
  -2   9  12  120.61    2.76
   2  -9 -11  102.32    3.04
  -2   9  11  106.57    3.30
   2  -9 -10    0.14    0.55
   2  -9  -9    1.77    0.75
  -2   9   9    1.91    0.53
   2  -9  -8   55.43    1.86
  -2   9   8   55.73    1.78
   2  -9  -7  554.88    9.77
  -2   9   7  632.98   12.49
   2  -9  -6   30.71    0.83
  -2   9   6   30.26    1.00
   2  -9  -5    7.33    0.62
  -2   9   5    6.28    0.90
   2  -9  -4  536.41   10.65
  -2   9   4  513.46   12.70
   2  -9  -3   47.17    2.30
  -2   9   3   49.69    1.77
   2  -9  -2  456.54   15.78
  -2   9   2  407.79    7.90
   2  -9  -1   92.58    2.97
  -2   9   1   97.24    2.71
   2  -9   0  132.86    5.49
  -2   9   0  113.54    2.55
   2  -9   1  112.62    3.04
  -2   9  -1  116.01    3.00
   2  -9   2   61.29    1.92
  -2   9  -3  136.20    3.64
   2  -9   4   19.50    1.52
  -2   9  -4   20.85    0.97
   2  -9   5  342.49   11.96
  -2   9  -5  368.94    9.60
   2  -9   6   88.81    3.80
  -2   9  -6   85.78    3.73
   2  -9   7  506.84   17.39
  -2   9  -7  475.50   15.98
   2  -9   8   81.84    2.75
  -2   9  -8   78.34    2.44
   2  -9   9   82.17    3.63
   2  -9  10   15.57    1.83
  -2   9 -10   21.06    2.48
  -2   9 -11    0.35    1.85
   2  -9  12  107.21    3.22
  -2   9 -12  105.11    3.21
   2  -9  13    4.61    1.83
   2  -9  14   17.98    2.08
  -2   9 -14   23.19    2.51
   2  -9  15    2.32    1.14
   2  -9  16    2.92    1.28
  -2   9 -16    2.93    2.96
   2  -9  17   11.53    2.53
  -2   9 -17   16.40    2.70
   2  -9  18   38.80    2.63
   2  -9  19    7.28    1.76
  -2   9 -19    5.07    2.20
   2  -8 -29    0.12    3.08
   2  -8 -27    1.50    3.22
  -2   8  27    0.49    2.96
   2  -8 -26   55.87    2.80
  -2   8  26   53.90    2.51
   2  -8 -25    5.02    2.85
  -2   8  25    6.39    1.59
   2  -8 -24    1.52    1.20
  -2   8  24    0.20    1.41
   2  -8 -23   -1.33    2.07
  -2   8  23   -0.21    1.00
   2  -8 -22   76.18    2.69
  -2   8  22   75.04    2.22
   2  -8 -21    3.45    1.36
  -2   8  21    4.73    0.80
   2  -8 -20    0.25    0.78
  -2   8  20    0.09    1.19
   2  -8 -19   79.23    2.00
  -2   8  19   65.48    2.46
   2  -8 -18  217.15    5.72
  -2   8  18  214.77    7.87
   2  -8 -17   59.87    1.81
  -2   8  17   66.69    3.33
   2  -8 -16  249.02    7.38
  -2   8  16  273.68    6.00
   2  -8 -15    0.14    0.61
  -2   8  15    0.58    0.65
  -2   8  14    1.38    1.30
   2  -8 -11  288.06    6.79
  -2   8  11  277.70    9.72
   2  -8 -10    6.57    0.73
  -2   8  10   24.42    1.12
   2  -8  -9  244.24    6.06
  -2   8   9  234.99    6.04
   2  -8  -8  787.87   19.07
  -2   8   8  718.57   22.97
   2  -8  -7    1.17    0.35
  -2   8   7    1.38    0.61
   2  -8  -6 1356.09   24.92
  -2   8   6 1335.37   25.09
   2  -8  -5  122.20    2.89
  -2   8   5  122.89    5.38
   2  -8  -4  162.33    3.46
  -2   8   4  161.91    4.37
   2  -8  -3    3.05    0.41
  -2   8   3    3.41    0.41
   2  -8  -2  709.60   16.78
  -2   8   2  702.32   16.77
   2  -8  -1    1.68    0.49
  -2   8   1    1.77    0.80
   2  -8   0  170.15    3.64
  -2   8   0  193.94    4.38
   2  -8   1  224.77    4.11
  -2   8  -1  239.51    8.19
   2  -8   2 1345.80   22.22
  -2   8  -2 1162.66   36.80
   2  -8   3  165.25    4.92
  -2   8  -3  172.25    6.85
   2  -8   4   88.49    3.33
   2  -8   5    7.67    0.81
   2  -8   6   20.76    1.49
  -2   8  -6   17.97    1.72
   2  -8   7  103.37    4.56
  -2   8  -7   86.58    2.91
   2  -8   8   59.89    3.48
  -2   8  -8   63.99    3.43
   2  -8   9    2.85    1.34
  -2   8  -9    1.97    1.33
   2  -8  10   68.38    2.37
  -2   8 -10   57.87    3.24
   2  -8  11    4.23    1.17
   2  -8  12  201.98    5.76
  -2   8 -12  179.35    4.97
   2  -8  13   23.40    1.51
  -2   8 -13   22.22    1.62
   2  -8  14   24.65    1.95
  -2   8 -14   21.79    1.40
   2  -8  15   34.62    2.01
  -2   8 -15   39.23    3.00
   2  -8  16  181.15    4.98
  -2   8 -16  186.27    6.90
   2  -8  17    5.41    1.57
   2  -8  18    0.95    2.31
  -2   8 -18    2.08    2.58
   2  -8  19   10.77    2.03
  -2   8 -19   10.72    2.06
   2  -8  20   32.42    2.56
  -2   8 -20   39.08    2.81
   2  -7 -29   13.70    4.51
  -2   7  29    0.54    4.18
   2  -7 -28   -1.67    4.30
  -2   7  28   -0.66    4.04
   2  -7 -27    1.54    2.08
   2  -7 -26    0.38    2.14
   2  -7 -25    3.24    2.03
  -2   7  25    5.11    1.90
   2  -7 -24    0.31    1.30
  -2   7  24    0.84    1.44
   2  -7 -23    0.07    0.91
  -2   7  23    0.70    0.95
   2  -7 -22    3.60    1.08
  -2   7  22    2.89    0.83
   2  -7 -21   15.59    1.06
  -2   7  21   15.96    1.04
   2  -7 -20  168.36    3.32
  -2   7  20  170.21    6.40
   2  -7 -19    8.76    0.75
  -2   7  19    9.13    1.13
   2  -7 -18   45.82    2.75
  -2   7  18   37.28    1.71
   2  -7 -17    2.88    0.74
  -2   7  17    3.25    0.57
   2  -7 -16    9.39    1.23
  -2   7  16   12.42    1.43
   2  -7 -15   32.36    1.40
  -2   7  15   35.28    1.44
   2  -7 -14  119.93    3.57
  -2   7  14  119.53    2.86
   2  -7 -13    7.71    1.06
  -2   7  13    2.87    0.93
   2  -7 -12   20.95    1.08
  -2   7  12   20.49    1.01
   2  -7 -11    7.75    1.27
   2  -7 -10  112.66    2.60
  -2   7  10  116.41    3.20
   2  -7  -9  168.34    4.59
  -2   7   9  155.06    5.68
   2  -7  -8  126.74    4.97
  -2   7   8  104.98    4.16
   2  -7  -7  279.77    7.16
   2  -7  -6  657.49   15.23
  -2   7   6  664.30   16.01
   2  -7  -5    0.15    0.52
  -2   7   5    0.64    0.45
   2  -7  -4  498.22    9.56
  -2   7   4  461.99    7.82
  -2   7   3  303.38    6.00
   2  -7  -2  364.18    7.41
  -2   7   2  390.34   14.50
   2  -7  -1    0.65    0.53
  -2   7   1    0.64    0.61
   2  -7   0  201.66    3.95
  -2   7   0  200.95    5.32
   2  -7   1   -0.18    0.40
  -2   7  -1    0.06    0.33
  -2   7  -2    6.59    0.48
   2  -7   3    0.30    0.82
  -2   7  -3    1.16    0.88
   2  -7   5   92.30    4.29
  -2   7  -5   85.98    2.65
   2  -7   6  382.15   13.98
  -2   7  -7   27.56    1.49
   2  -7   8  105.64    4.46
  -2   7  -8  134.30    5.40
   2  -7   9   14.04    1.03
  -2   7  -9   13.02    1.16
   2  -7  10    2.99    1.27
  -2   7 -10    3.43    1.36
   2  -7  11    0.93    1.35
  -2   7 -11    1.95    0.82
   2  -7  12   10.77    1.64
  -2   7 -12    9.76    1.60
   2  -7  13   45.78    2.00
  -2   7 -13   56.03    3.27
   2  -7  14    7.37    1.27
  -2   7 -14    5.08    1.39
   2  -7  15   16.23    2.23
  -2   7 -15   22.71    2.38
   2  -7  16   84.14    2.88
  -2   7 -16   85.37    2.99
   2  -7  17    7.32    1.57
  -2   7 -17    4.05    1.56
   2  -7  18   54.61    2.99
   2  -7  19    7.19    1.48
  -2   7 -19    6.17    2.87
   2  -7  20   19.29    3.46
  -2   7 -20   20.35    3.16
   2  -7  21    3.48    2.93
  -2   7 -21   -0.93    1.91
   2  -6 -28   64.79    4.74
  -2   6  28   55.59    4.27
   2  -6 -27   -1.19    3.79
  -2   6  27    2.49    3.84
   2  -6 -26   -0.71    1.70
  -2   6  26   -0.06    1.41
   2  -6 -25    1.33    1.19
  -2   6  25   -0.05    1.45
   2  -6 -24  104.08    3.34
  -2   6  24  106.13    2.89
   2  -6 -23    6.94    1.09
  -2   6  23    7.21    1.16
   2  -6 -22    2.41    0.97
  -2   6  22    3.53    1.15
   2  -6 -21   52.76    1.70
  -2   6  21   54.65    1.77
   2  -6 -20  122.98    3.54
  -2   6  20  121.53    3.55
   2  -6 -19   51.38    1.72
  -2   6  19   56.60    2.25
   2  -6 -18   75.79    2.56
  -2   6  18   79.60    2.18
   2  -6 -17    0.51    0.64
  -2   6  17    0.68    0.56
   2  -6 -16   28.88    2.13
  -2   6  16   25.72    1.01
   2  -6 -15   81.82    2.49
  -2   6  15   84.87    2.79
   2  -6 -14  248.07    6.24
  -2   6  14  225.98    6.69
   2  -6 -13    1.84    0.57
  -2   6  13    1.68    0.57
   2  -6 -12  233.24    5.10
  -2   6  12  230.76    5.06
   2  -6 -11   14.85    0.94
  -2   6  11   11.97    0.65
   2  -6 -10  598.81   11.50
  -2   6  10  634.02   10.57
   2  -6  -9    4.68    0.49
  -2   6   9    5.81    0.52
   2  -6  -8   19.01    0.70
  -2   6   8   15.53    0.85
   2  -6  -7  465.59    8.98
  -2   6   7  467.39   11.22
   2  -6  -6   43.74    1.42
  -2   6   6   -0.44    0.42
   2  -6  -5    6.40    0.61
  -2   6   5    5.03    0.58
   2  -6  -4 1423.44   31.52
  -2   6   4 1360.87   43.40
   2  -6  -3  117.99    4.66
  -2   6   3  117.67    3.15
   2  -6  -2  118.11    4.37
  -2   6   2  133.02    3.52
   2  -6  -1  193.04    4.56
   2  -6   0 1281.38   39.58
  -2   6   0 1410.04   32.73
   2  -6   1   19.17    0.97
  -2   6  -1   18.28    0.70
   2  -6   2  502.47   12.93
  -2   6  -2  530.60   18.08
   2  -6   3 1018.56   23.83
  -2   6  -3  990.22   34.67
   2  -6   4 1124.15   37.42
   2  -6   5    3.55    0.45
  -2   6  -5    2.77    0.33
   2  -6   6  175.07    4.72
  -2   6  -6  203.52    4.22
   2  -6   7   38.01    1.42
  -2   6  -7   41.66    1.57
   2  -6   8   34.33    1.79
  -2   6  -8   38.39    1.45
   2  -6   9    2.75    1.20
  -2   6  -9    3.96    1.24
   2  -6  12   12.45    1.72
  -2   6 -12   16.38    1.92
   2  -6  14  356.73   12.41
  -2   6 -14  426.69   15.36
   2  -6  15    7.00    1.98
  -2   6 -15    6.29    1.92
   2  -6  16   12.71    1.94
  -2   6 -16   13.09    2.19
   2  -6  17   28.24    1.94
  -2   6 -17   25.23    2.14
   2  -6  18   58.96    3.29
  -2   6 -18   49.10    2.99
   2  -6  19   10.70    1.48
  -2   6 -19   11.47    2.69
   2  -6  20   59.49    3.37
   2  -6  21    0.97    1.85
  -2   6 -21    2.00    2.17
   2  -6  22    2.76    1.76
  -2   6 -22   -2.86    3.54
   2  -5 -28    0.92    3.09
   2  -5 -27    1.92    2.98
  -2   5  27   -3.11    4.33
   2  -5 -26    0.89    2.14
  -2   5  26    1.85    1.58
   2  -5 -25    0.52    3.12
  -2   5  25    2.84    2.16
   2  -5 -24    0.82    1.89
  -2   5  24    0.08    1.31
   2  -5 -23    3.14    1.48
  -2   5  23    2.93    1.36
   2  -5 -22   35.49    1.57
  -2   5  22   38.74    2.79
   2  -5 -21    5.39    1.09
  -2   5  21    5.49    0.88
   2  -5 -20   36.94    1.93
  -2   5  20   36.37    1.43
   2  -5 -19   15.74    1.24
  -2   5  19   16.48    1.01
   2  -5 -18    9.48    0.81
  -2   5  18    7.78    1.24
   2  -5 -17   87.22    2.79
  -2   5  17   70.24    3.40
   2  -5 -16   11.48    0.65
  -2   5  16   12.63    0.99
   2  -5 -15    2.27    0.61
  -2   5  15    2.17    0.52
   2  -5 -14  163.20    3.83
  -2   5  14  171.41    4.18
   2  -5 -13  202.92    5.21
  -2   5  13  201.85    5.01
   2  -5 -12    1.65    0.75
  -2   5  12    3.05    0.58
   2  -5 -11   10.92    0.59
  -2   5  11   11.18    0.76
   2  -5 -10   75.58    2.24
  -2   5  10   78.58    2.48
   2  -5  -9    9.67    0.49
  -2   5   9   10.43    0.63
   2  -5  -8  233.96    4.83
  -2   5   8  229.28    5.60
   2  -5  -7  209.05    4.46
  -2   5   7  208.63    4.49
   2  -5  -6 1080.76   17.61
  -2   5   6 1142.66   21.27
   2  -5  -5  131.42    5.00
  -2   5   5  151.73    6.49
   2  -5  -4  417.81    7.99
  -2   5   4  350.78    6.82
   2  -5  -3  223.38    5.32
  -2   5   3  224.71    7.59
   2  -5  -2   31.50    1.09
  -2   5   2   27.89    1.02
   2  -5  -1  266.46    6.61
  -2   5   1  273.08    6.89
   2  -5   0   35.76    1.19
  -2   5   0   33.31    1.20
   2  -5   1  144.22    3.89
   2  -5   2    9.35    0.81
  -2   5  -2    9.12    0.75
   2  -5   3    6.81    0.41
   2  -5   4  511.17   17.68
  -2   5  -6  915.00   21.59
   2  -5   7  168.59    3.49
  -2   5  -7  172.87    4.03
   2  -5   9  191.72    5.14
  -2   5  -9  162.73    4.67
   2  -5  10  303.53   11.21
   2  -5  11   78.66    3.48
  -2   5 -11   95.31    3.91
   2  -5  12   18.62    1.52
  -2   5 -12   19.35    1.60
   2  -5  14    4.30    1.18
   2  -5  15    5.89    1.54
  -2   5 -15    3.25    1.01
   2  -5  16   59.81    3.01
  -2   5 -16   58.75    2.08
   2  -5  17    1.09    1.23
  -2   5 -17    0.93    1.39
   2  -5  18  146.07    5.57
  -2   5 -18  142.43    6.03
   2  -5  19    5.69    1.28
  -2   5 -19    2.68    2.34
   2  -5  20    0.46    1.71
   2  -5  21    0.76    1.67
   2  -5  22   -0.67    1.62
  -2   5 -22    0.77    1.64
  -2   4  27   12.59    4.09
  -2   4  26   63.19    3.59
   2  -4 -25   10.23    2.22
  -2   4  25   12.07    2.37
  -2   4  24    4.77    1.57
   2  -4 -23   11.50    1.53
  -2   4  23    7.87    1.56
   2  -4 -22   47.12    2.19
  -2   4  22   45.43    1.63
   2  -4 -21   44.98    1.66
  -2   4  21   46.50    1.71
   2  -4 -20   24.36    1.24
  -2   4  20   26.48    1.43
   2  -4 -19    9.05    0.84
  -2   4  19    9.21    0.74
   2  -4 -18   75.19    2.44
  -2   4  18   72.89    2.16
   2  -4 -17  197.18    4.40
  -2   4  17  191.58    4.32
   2  -4 -16  373.61   12.78
  -2   4  16  377.04    7.97
   2  -4 -15  566.12   12.94
  -2   4  15  555.31    9.40
   2  -4 -14   48.35    1.39
  -2   4  14   47.02    1.68
   2  -4 -13  147.47    3.29
  -2   4  13  141.45    3.39
   2  -4 -12  152.18    3.95
  -2   4  12  139.82    6.04
   2  -4 -11   28.15    1.04
  -2   4  11   29.95    0.98
   2  -4 -10   17.67    0.68
  -2   4  10   17.47    0.91
   2  -4  -9  211.00    4.36
  -2   4   9  230.74    5.78
   2  -4  -8   20.46    0.87
  -2   4   8   20.51    0.83
   2  -4  -7   40.24    1.20
  -2   4   7   38.38    1.36
   2  -4  -6 2304.41   41.37
  -2   4   6 2322.65   42.42
   2  -4  -5   28.68    0.86
  -2   4   5   31.19    0.77
   2  -4  -4   29.19    1.36
  -2   4   4   32.37    1.68
   2  -4  -3  781.37   17.90
  -2   4   3  751.07   17.32
   2  -4  -2   83.61    1.79
  -2   4   2   82.57    1.56
   2  -4  -1   97.29    2.44
  -2   4   1   93.05    2.15
   2  -4   0  216.00    4.20
  -2   4   0  201.41    4.98
   2  -4   1  241.86    5.85
  -2   4  -1  242.69    6.20
   2  -4   2  975.77   17.79
  -2   4  -2  935.86   30.93
  -2   4  -3  311.29   10.63
   2  -4   4  164.39    4.31
  -2   4  -4  174.88    6.23
   2  -4   5   22.04    0.76
  -2   4  -5   23.87    0.87
  -2   4  -6  187.57    7.12
   2  -4   7   82.16    3.19
   2  -4   8   80.69    2.50
  -2   4  -9  285.50    9.63
   2  -4  10   -0.56    0.83
  -2   4 -10  210.98    8.21
   2  -4  11   23.90    1.13
  -2   4 -11   22.50    1.71
  -2   4 -12  395.46   13.48
   2  -4  13   62.99    3.14
  -2   4 -13   54.65    2.12
   2  -4  14    0.44    1.00
  -2   4 -14    1.27    0.99
   2  -4  15   56.55    2.16
  -2   4 -15   48.16    2.71
   2  -4  16  322.07   11.83
  -2   4 -16  336.10    8.47
   2  -4  17   -0.11    1.58
  -2   4 -17    2.29    1.80
   2  -4  18    1.61    1.83
  -2   4 -18    1.17    1.12
   2  -4  19   34.46    2.65
  -2   4 -19   32.18    2.64
   2  -4  20   12.09    2.28
  -2   4 -20   12.02    1.92
  -2   4 -21    1.63    1.94
   2  -4  22  139.29    5.35
   2  -4  23   18.87    2.06
  -2   4 -23   17.33    2.24
   2  -3 -27    0.09    3.42
   2  -3 -26    1.16    3.43
   2  -3 -25    9.03    1.73
  -2   3  25    6.01    3.68
   2  -3 -24   10.17    2.71
  -2   3  24    6.52    1.51
   2  -3 -23    1.47    1.08
  -2   3  23    1.74    1.01
   2  -3 -22   16.99    1.55
  -2   3  22   16.58    1.56
  -2   3  21    3.55    0.90
   2  -3 -20   29.67    1.24
  -2   3  20   31.79    1.38
   2  -3 -19   23.42    1.23
  -2   3  19   22.85    1.12
   2  -3 -18   16.50    1.28
  -2   3  18   13.70    0.92
   2  -3 -17   34.96    1.08
  -2   3  17   35.73    1.70
   2  -3 -16   24.58    0.99
  -2   3  16   23.49    2.05
   2  -3 -15    2.38    0.60
  -2   3  15    1.91    0.91
   2  -3 -14   96.25    2.96
  -2   3  14   98.89    2.46
   2  -3 -13   34.44    1.08
  -2   3  13   34.53    1.98
   2  -3 -12  107.80    2.35
  -2   3  12  108.82    3.23
   2  -3 -11   50.75    1.52
  -2   3  11   46.73    1.62
   2  -3 -10  718.25   23.45
  -2   3  10  751.43   14.76
   2  -3  -9   13.84    0.80
  -2   3   9   12.91    0.71
   2  -3  -8    3.85    0.40
  -2   3   8    3.84    0.42
   2  -3  -7  465.22    8.99
  -2   3   7  456.88    7.76
   2  -3  -6   27.43    0.75
  -2   3   6   26.67    0.99
   2  -3  -5 2588.35   46.64
  -2   3   5 2561.36   56.72
   2  -3  -4  178.42    4.27
  -2   3   4  207.55    7.43
   2  -3  -3   48.35    1.18
   2  -3  -2  508.52   16.66
  -2   3   2  508.17   12.00
   2  -3  -1  125.51    4.78
  -2   3   1  138.13    5.24
   2  -3   0   85.41    1.64
  -2   3   0   88.13    1.90
   2  -3   1  206.09    5.54
  -2   3  -1  205.29    4.27
   2  -3   2   62.61    2.43
  -2   3  -2   58.46    2.35
   2  -3   3 1055.95   24.29
  -2   3  -3  970.91   31.12
   2  -3   4  477.08   15.50
  -2   3  -4  474.92   10.89
   2  -3   5 1106.36   17.73
  -2   3  -5 1079.81   24.85
   2  -3   6    6.77    0.63
  -2   3  -6    7.91    0.55
   2  -3   7 1052.46   33.95
   2  -3   8    0.81    0.42
  -2   3  -8   -0.24    0.45
   2  -3   9  374.75    8.64
   2  -3  10   18.11    0.82
  -2   3 -10   15.37    0.97
   2  -3  13   19.61    1.74
   2  -3  14    2.44    0.72
  -2   3 -14    1.44    1.02
  -2   3 -15   65.40    2.33
  -2   3 -16   57.03    2.77
   2  -3  17   -0.16    1.09
   2  -3  18   11.39    1.26
  -2   3 -18   12.54    2.19
   2  -3  19    3.87    1.06
  -2   3 -19    2.34    1.00
   2  -3  20    1.86    1.28
  -2   3 -20    0.53    2.20
   2  -3  21    2.19    1.94
  -2   3 -21    2.91    1.81
   2  -3  22   -0.41    2.39
  -2   3 -22    4.79    2.53
   2  -3  23    2.28    1.53
  -2   3 -23   -3.00    3.25
   2  -3  24    1.45    1.94
  -2   2  26   10.67    3.22
   2  -2 -25    5.59    3.17
  -2   2  25    4.05    2.13
   2  -2 -24    8.96    2.08
  -2   2  24    7.19    2.05
   2  -2 -23   12.66    2.06
  -2   2  23    9.56    1.19
   2  -2 -22   76.75    3.61
  -2   2  22   72.72    2.76
   2  -2 -21   19.54    1.73
  -2   2  21   15.76    1.55
   2  -2 -20    8.29    0.97
  -2   2  20    8.71    0.91
   2  -2 -19    1.57    0.74
  -2   2  19    1.36    1.13
   2  -2 -18  170.69    4.61
  -2   2  18  165.77    4.60
   2  -2 -17  155.91    3.50
  -2   2  17  149.87    4.92
   2  -2 -16  385.43   12.59
  -2   2  16  371.71    6.83
   2  -2 -15  369.41   12.96
  -2   2  15  363.41    7.58
   2  -2 -14   19.72    1.07
  -2   2  14   20.83    0.72
   2  -2 -13   72.00    1.81
  -2   2  13   64.40    3.04
   2  -2 -12  115.30    3.16
  -2   2  12  101.78    2.47
   2  -2 -11  299.16   10.82
  -2   2  11  280.65    7.35
   2  -2 -10  596.06   21.94
  -2   2  10  598.84   10.07
   2  -2  -9  730.38   11.88
  -2   2   9  760.86   12.55
   2  -2  -8  663.08   15.24
  -2   2   8  661.03   13.10
   2  -2  -7    1.10    0.48
  -2   2   7    0.96    0.30
   2  -2  -6  245.10    5.04
  -2   2   6  246.51    5.00
   2  -2  -5   10.18    0.50
  -2   2   5   11.03    0.52
   2  -2  -4  518.40   11.96
  -2   2   4  547.80   12.71
   2  -2  -3  354.87    6.81
  -2   2   3  349.52    5.81
   2  -2  -2 1298.07   46.53
   2  -2   1  412.29    7.69
  -2   2  -1  373.37    7.06
   2  -2   2  579.92   18.60
  -2   2  -2  587.73   19.34
   2  -2   3  424.21   10.06
  -2   2  -3  424.46    8.08
   2  -2   4    1.86    0.28
  -2   2  -4    1.69    0.33
   2  -2   5    7.63    0.33
  -2   2  -5    7.30    0.35
   2  -2   6  778.22   26.23
  -2   2  -6  756.20   14.82
   2  -2   7   21.51    0.84
  -2   2  -7   23.01    0.97
   2  -2   8  228.58    5.73
  -2   2  -8  236.23    6.15
   2  -2   9  288.24    7.10
  -2   2  -9  332.57    8.89
   2  -2  10  486.37   17.31
  -2   2 -10  542.25   10.81
   2  -2  11  556.14   17.52
  -2   2 -11  515.19   19.25
   2  -2  12  119.80    3.38
  -2   2 -12   15.60    2.50
   2  -2  13  103.82    3.37
  -2   2 -13  106.42    4.32
   2  -2  14   51.49    1.93
  -2   2 -14   53.40    1.79
   2  -2  15   52.99    2.62
  -2   2 -15   56.19    2.72
   2  -2  18   33.12    2.35
  -2   2 -18   34.19    1.55
   2  -2  19    0.89    1.28
   2  -2  20   85.48    2.98
  -2   2 -20   89.20    2.99
   2  -2  21    5.74    1.21
  -2   2 -21    9.03    2.08
   2  -2  22   -1.36    1.50
  -2   2 -22   28.59    2.32
   2  -2  23   58.11    2.81
  -2   2 -23   61.77    2.73
   2  -2  24    6.09    1.66
  -2   2 -24    7.75    3.73
   2  -1 -25    2.16    2.16
  -2   1  25    3.61    1.87
   2  -1 -24    3.60    2.05
  -2   1  24    6.29    1.74
   2  -1 -23   16.48    2.34
  -2   1  23   12.58    2.68
   2  -1 -22    0.53    1.16
  -2   1  22   -0.96    1.34
   2  -1 -21   28.57    1.35
  -2   1  21   26.58    1.27
   2  -1 -20   83.14    4.06
  -2   1  20   82.65    2.72
   2  -1 -19   56.88    1.76
  -2   1  19   61.12    2.40
   2  -1 -18   43.16    1.86
  -2   1  18   44.00    1.64
   2  -1 -17    0.98    1.06
  -2   1  17    0.48    0.69
   2  -1 -16   17.63    1.26
  -2   1  16   17.17    1.19
   2  -1 -15    8.62    0.93
  -2   1  15    9.32    0.81
   2  -1 -14   68.02    3.06
  -2   1  14   77.42    1.90
   2  -1 -13   22.44    1.10
  -2   1  13   20.60    0.81
   2  -1 -12   22.10    0.82
  -2   1  12   22.58    1.08
   2  -1 -11  205.97    4.66
  -2   1  11  210.18    8.00
   2  -1 -10   57.30    1.36
  -2   1  10   53.80    2.31
   2  -1  -9  473.51    9.09
  -2   1   9  479.85    8.02
   2  -1  -8   14.63    0.61
  -2   1   8   15.81    0.69
   2  -1  -7  746.09   17.03
  -2   1   7  729.45   13.94
   2  -1  -6    1.38    0.26
  -2   1   6    1.99    0.36
   2  -1  -5  302.16    6.05
  -2   1   5  301.21    7.05
   2  -1  -4  370.53    8.56
  -2   1   4  386.25    8.79
   2  -1  -3   21.01    0.72
  -2   1   3   21.00    0.69
   2  -1  -2    0.22    0.23
  -2   1   2    0.52    0.24
   2  -1  -1   82.76    1.54
  -2   1   1   83.53    2.29
   2  -1   0  153.21    5.18
   2  -1   1 1055.74   19.56
   2  -1   2   13.60    0.38
  -2   1  -2   13.21    0.44
   2  -1   3  975.67   21.48
  -2   1  -3  876.14   15.89
   2  -1   4 1090.96   20.19
  -2   1  -4 1169.11   26.21
   2  -1   5  541.32   10.07
  -2   1  -5  533.22   17.52
   2  -1   6  129.72    2.63
  -2   1  -6  134.39    3.48
   2  -1   7  119.34    4.72
  -2   1  -7  117.57    3.35
   2  -1   8 1060.65   19.79
  -2   1  -8 1087.89   20.18
   2  -1   9  335.99    6.82
   2  -1  10   28.13    1.18
  -2   1 -10   26.46    0.92
   2  -1  11    7.01    0.50
  -2   1 -11    6.80    0.61
   2  -1  12  863.97   20.73
  -2   1 -12  900.33   20.80
   2  -1  13   49.55    1.74
  -2   1 -13   52.38    1.29
   2  -1  14  142.22    4.06
  -2   1 -14  148.77    4.15
   2  -1  15   23.30    1.21
  -2   1 -15   21.70    1.51
   2  -1  16   10.93    1.03
  -2   1 -16   10.52    0.94
   2  -1  17   21.18    2.05
  -2   1 -17   19.78    1.72
   2  -1  18   36.05    2.20
   2  -1  19   44.86    1.53
  -2   1 -19   39.73    1.85
   2  -1  20    9.42    1.21
  -2   1 -20   11.80    1.36
   2  -1  23    0.94    1.69
  -2   1 -23    0.58    2.80
   2  -1  24   10.12    2.32
  -2   1 -24    6.25    1.64
   2  -1  25   -0.03    1.75
  -2   1 -25   -1.76    3.66
  -2   0  24   55.11    3.20
   2   0 -23    3.53    2.85
  -2   0  23    6.30    1.44
   2   0 -22   20.13    2.15
  -2   0  22   16.98    1.19
   2   0 -21    5.86    2.37
  -2   0  21    6.02    1.03
   2   0 -20   24.01    2.25
  -2   0  20   23.71    1.24
   2   0 -19  108.34    2.86
  -2   0  19  101.87    2.84
   2   0 -18  109.62    3.40
  -2   0  18  106.15    3.62
   2   0 -17  261.09    5.81
  -2   0  17  240.59    6.21
   2   0 -16    5.72    1.27
  -2   0  16    2.62    0.96
   2   0 -15   21.82    0.91
  -2   0  15   22.47    1.01
   2   0 -14  281.24    5.08
  -2   0  14  285.49    7.21
   2   0 -13   10.03    0.63
  -2   0  13   10.87    0.81
   2   0 -12   21.90    0.84
  -2   0  12   22.38    1.05
   2   0 -11    1.95    0.47
  -2   0  11    2.82    0.68
   2   0 -10   88.78    2.04
  -2   0  10   86.28    2.38
   2   0  -9   93.87    2.65
  -2   0   9   93.57    2.10
   2   0  -8   36.44    0.96
  -2   0   8   37.41    1.10
   2   0  -7   18.67    0.98
  -2   0   7   17.96    0.61
   2   0  -6   44.51    1.22
  -2   0   6   44.03    1.33
   2   0  -5  326.01    6.33
  -2   0   5  313.82    7.42
   2   0  -3 1419.07   31.97
  -2   0   3 1387.67   30.57
   2   0  -2  987.82   15.80
   2   0  -1    3.59    0.19
  -2   0   1    3.92    0.16
   2   0   0 1030.34   23.64
  -2   0   0 1102.10   24.91
   2   0   2   10.91    0.33
  -2   0  -2    9.24    0.41
   2   0   3  127.44    3.16
  -2   0  -3  126.25    2.29
   2   0   4  807.78   14.92
  -2   0  -4  803.30   18.35
   2   0   5  108.25    3.05
  -2   0  -5  115.21    3.08
   2   0   6  436.80    7.37
  -2   0  -6  417.89    7.25
   2   0   7  138.34    3.58
  -2   0  -7  138.35    3.96
   2   0   8    4.74    0.77
  -2   0  -8    3.40    0.39
   2   0   9  365.22    6.34
  -2   0  -9  355.62    8.48
   2   0  10  840.25   15.68
  -2   0 -10  782.86   25.95
   2   0  11   77.99    2.29
  -2   0 -11   81.03    1.91
   2   0  12  187.80    5.17
  -2   0 -12  173.06    3.77
   2   0  13  645.00   15.50
  -2   0 -13  572.68   18.34
   2   0  14   99.09    4.64
  -2   0 -14   92.07    2.43
   2   0  15   49.51    1.50
   2   0  16  162.07    5.86
  -2   0 -16  163.58    4.57
   2   0  17   39.64    1.42
  -2   0 -17   37.12    1.36
   2   0  18  138.78    5.91
  -2   0 -18  151.82    4.54
   2   0  19   41.55    1.37
  -2   0 -19   45.73    1.94
   2   0  20    6.93    1.19
  -2   0 -20    8.19    0.95
   2   0  21   19.48    1.38
   2   0  22    1.51    1.64
  -2   0 -22    0.53    0.95
   2   0  23   25.70    1.92
  -2   0 -23   29.96    3.26
   2   0  24  195.73    5.46
  -2   0 -24  213.17    8.41
   2   0  25    5.08    2.14
  -2   0 -25    9.15    1.99
   2   0  26   23.65    6.11
   2   1 -24    2.53    2.29
  -2  -1  24    0.96    1.64
   2   1 -23   10.54    2.84
  -2  -1  23   10.28    1.73
  -2  -1  22    2.32    1.65
   2   1 -21    0.46    1.55
  -2  -1  21    0.34    1.44
   2   1 -20  115.34    5.10
  -2  -1  20  109.28    3.71
   2   1 -19   42.91    2.62
  -2  -1  19   44.88    2.75
   2   1 -18  110.81    4.61
  -2  -1  18  105.30    5.09
   2   1 -17    8.05    1.92
  -2  -1  17    7.85    0.93
   2   1 -16    9.98    0.84
  -2  -1  16   10.28    1.41
   2   1 -15    2.94    0.55
  -2  -1  15    3.75    1.13
   2   1 -14    0.26    0.48
  -2  -1  14    0.32    0.72
   2   1 -13   33.63    1.30
  -2  -1  13   29.76    1.43
   2   1 -12  180.74    3.79
  -2  -1  12  187.43    4.38
   2   1 -11   11.54    0.70
  -2  -1  11   13.69    0.62
   2   1 -10  286.14    4.97
  -2  -1  10  298.51    8.07
   2   1  -9  224.16    5.62
  -2  -1   9  210.73    3.77
   2   1  -8  746.81   13.91
  -2  -1   8  724.47   16.40
   2   1  -7  471.78   10.69
  -2  -1   7  450.42   10.59
   2   1  -6  454.29   15.61
  -2  -1   6  450.09   11.44
   2   1  -5  257.71    6.02
  -2  -1   5  256.98    6.03
   2   1  -4  176.27    3.64
  -2  -1   4  180.56    4.52
   2   1  -3   70.58    1.46
   2   1  -2  163.43    3.97
  -2  -1   2  153.71    5.39
   2   1  -1   77.61    2.00
  -2  -1   1   76.52    2.61
   2   1   0  725.30   16.21
  -2  -1   0  706.68   16.28
   2   1   1   87.12    2.31
  -2  -1  -1   83.49    2.22
   2   1   2  501.08   16.09
   2   1   3  651.94   14.86
  -2  -1  -3  648.93   15.02
   2   1   4  253.34    5.72
  -2  -1  -4  250.65    5.85
   2   1   5 1298.10   41.74
  -2  -1  -5 1281.28   23.82
   2   1   6   83.21    1.54
  -2  -1  -6   81.51    1.53
   2   1   7  146.81    3.60
  -2  -1  -7  141.65    3.80
   2   1   8  207.75    6.96
  -2  -1  -8  199.42    4.47
   2   1   9    4.16    0.62
  -2  -1  -9    4.44    0.38
   2   1  10  514.98    8.96
  -2  -1 -10  492.51   17.40
   2   1  11   10.65    0.45
  -2  -1 -11    9.58    0.95
   2   1  12  301.53    6.31
  -2  -1 -12  276.00    6.69
   2   1  13  105.11    3.24
  -2  -1 -13   90.06    2.06
   2   1  14  183.52    4.79
  -2  -1 -14  184.10    7.24
   2   1  15   24.20    0.82
  -2  -1 -15   21.65    1.13
   2   1  16   74.14    1.74
  -2  -1 -16   78.97    2.05
   2   1  17   50.00    2.94
  -2  -1 -17   48.58    2.80
   2   1  18   77.51    2.23
  -2  -1 -18   71.05    2.05
   2   1  19   18.86    1.42
  -2  -1 -19   16.96    1.11
   2   1  20   23.78    1.51
  -2  -1 -20   25.90    1.60
   2   1  21    1.20    0.86
  -2  -1 -21   -0.11    1.79
   2   1  22    6.98    1.18
  -2  -1 -22    7.06    1.60
   2   1  23    6.40    0.99
  -2  -1 -23    5.28    2.40
   2   1  24   -0.24    1.14
  -2  -1 -24   -1.95    1.70
   2   1  25    0.84    2.54
  -2  -1 -25   -0.60    3.03
   2   1  26    3.12    1.20
  -2  -1 -26    4.71    2.61
   2   2 -24    1.40    1.79
  -2  -2  24   -0.02    1.33
   2   2 -23   -0.46    2.90
  -2  -2  23   -0.28    1.93
   2   2 -22   61.06    2.52
  -2  -2  22   63.17    2.71
  -2  -2  21   -0.46    1.52
   2   2 -20   90.78    4.41
  -2  -2  20   96.92    3.27
   2   2 -19    0.96    1.14
  -2  -2  19    0.51    1.19
   2   2 -18    5.39    1.90
  -2  -2  18    5.35    1.38
   2   2 -17    0.93    1.74
  -2  -2  17    1.11    0.97
   2   2 -16  863.10   28.17
  -2  -2  16  755.69   25.76
   2   2 -15    9.23    0.80
  -2  -2  15    9.39    1.33
   2   2 -14    0.50    0.44
  -2  -2  14    0.85    0.48
   2   2 -13    3.35    0.95
  -2  -2  13    3.69    0.72
   2   2 -12   95.92    4.23
  -2  -2  12   92.79    2.89
  -2  -2  11   45.22    1.54
  -2  -2  10   29.04    1.19
  -2  -2   9    2.43    0.57
   2   2  -8  215.20    5.39
  -2  -2   8  208.73    4.31
   2   2  -7    1.20    0.26
  -2  -2   7    1.42    0.28
   2   2  -6 3576.61  110.25
  -2  -2   6 3499.57   76.89
  -2  -2   5    0.27    0.30
   2   2  -4 1465.89   32.16
  -2  -2   4 1566.04   48.65
   2   2  -3   30.79    0.73
  -2  -2   3   31.75    1.58
   2   2  -2   84.95    3.60
  -2  -2   2   82.61    1.86
   2   2  -1   17.82    0.84
  -2  -2   1   20.18    0.60
   2   2   0    1.41    0.29
  -2  -2   0    1.38    0.12
   2   2   1    0.16    0.16
  -2  -2  -1    0.23    0.17
   2   2   2  895.20   28.41
  -2  -2  -3   14.18    0.60
   2   2   4  340.37    7.91
  -2  -2  -4  354.78   12.40
   2   2   5    2.58    0.22
  -2  -2  -5    2.23    0.28
   2   2   6  476.18   15.01
  -2  -2  -6  494.99   18.13
   2   2   7    1.95    0.24
  -2  -2  -7    1.32    0.24
   2   2   8  778.33   14.49
  -2  -2  -8  818.75   13.48
   2   2   9    0.14    0.32
  -2  -2  -9    0.71    0.38
   2   2  10  167.25    4.35
  -2  -2 -10  172.59    3.60
   2   2  11    2.63    0.51
  -2  -2 -11    2.55    0.56
   2   2  12 1767.70   32.46
  -2  -2 -12 1840.37   29.68
   2   2  13    0.58    0.41
  -2  -2 -13    1.29    0.43
  -2  -2 -14    4.69    0.55
   2   2  15    5.19    0.64
  -2  -2 -15    4.02    0.64
   2   2  16    8.20    0.76
  -2  -2 -16    9.01    0.83
   2   2  17   -0.50    0.66
  -2  -2 -17    0.00    0.59
   2   2  18  120.88    2.99
  -2  -2 -18  124.15    4.74
   2   2  19    1.51    0.80
  -2  -2 -19    1.50    0.66
   2   2  20   29.63    1.66
  -2  -2 -20   30.37    1.28
   2   2  21    1.55    1.16
  -2  -2 -21    2.72    1.24
   2   2  22  248.82    5.30
  -2  -2 -22  258.07    6.89
   2   2  23    3.83    1.04
  -2  -2 -23    2.40    1.11
   2   2  24    3.82    1.58
  -2  -2 -24    5.39    2.54
   2   2  25    4.83    1.47
  -2  -2 -25    4.08    1.77
   2   2  26   53.32    1.99
  -2  -2 -26   47.84    2.56
  -2  -2 -27   -1.04    2.86
   2   3 -23    4.68    2.64
  -2  -3  23    4.14    1.72
   2   3 -22   15.52    2.87
  -2  -3  22   19.29    2.89
  -2  -3  21    3.32    1.47
   2   3 -20   50.64    3.37
  -2  -3  20   43.63    2.04
   2   3 -19   40.94    2.08
  -2  -3  19   49.45    2.50
   2   3 -18   41.74    1.98
  -2  -3  18   35.26    1.93
   2   3 -17   26.33    1.54
  -2  -3  17   25.36    1.53
   2   3 -16   35.58    2.47
  -2  -3  16   36.71    1.89
   2   3 -15   26.26    1.58
  -2  -3  15   23.57    1.53
  -2  -3  14    2.60    0.84
   2   3 -13    8.64    1.17
  -2  -3  13    7.59    1.16
   2   3 -12   15.45    0.97
  -2  -3  12   14.87    0.98
   2   3 -11    6.15    1.26
  -2  -3  11    5.93    0.90
  -2  -3  10  112.85    3.40
   2   3  -9   12.60    0.80
  -2  -3   9   13.79    0.78
   2   3  -8  204.82    7.12
  -2  -3   8  203.85    5.22
   2   3  -7   23.34    0.94
  -2  -3   7   21.46    0.94
   2   3  -6  298.09    9.95
  -2  -3   6  294.76    9.91
   2   3  -5  120.43    4.28
  -2  -3   5  120.58    3.30
   2   3  -4   28.92    0.94
  -2  -3   4   25.78    1.33
   2   3  -3   51.63    1.35
  -2  -3   3   50.65    1.10
   2   3  -2  361.16   12.16
  -2  -3   2  367.02   11.82
   2   3  -1   18.55    0.49
  -2  -3   1   16.86    0.97
   2   3   0  778.67   24.50
  -2  -3   0  775.20   25.01
  -2  -3  -1    1.25    0.18
   2   3   3  113.21    2.97
  -2  -3  -3  116.86    4.28
   2   3   4  448.28   15.04
  -2  -3  -4  503.09   16.82
  -2  -3  -5 1486.28   47.92
   2   3   6 1537.74   47.72
  -2  -3  -6 1619.21   29.53
   2   3   7    2.83    0.27
  -2  -3  -7    2.59    0.31
   2   3   8   60.44    1.49
  -2  -3  -8   60.43    1.48
   2   3   9    9.56    0.60
  -2  -3  -9    8.94    0.79
   2   3  10  953.18   15.52
  -2  -3 -10 1035.70   24.16
   2   3  11    9.08    0.51
  -2  -3 -11    8.67    0.61
   2   3  12  428.40    9.89
  -2  -3 -12  410.52   10.20
   2   3  13  140.14    3.96
  -2  -3 -13  130.90    2.95
   2   3  14  254.93    4.73
  -2  -3 -14  246.42    8.14
   2   3  15   13.30    0.70
  -2  -3 -15   13.27    1.13
   2   3  16  147.15    4.19
  -2  -3 -16  150.13    3.17
   2   3  17    5.45    0.58
  -2  -3 -17    5.31    0.70
   2   3  18  154.86    6.67
  -2  -3 -18  133.80    3.22
   2   3  19   97.78    2.30
  -2  -3 -19   94.60    4.31
   2   3  20    4.05    1.12
  -2  -3 -20    3.23    0.97
   2   3  21   -0.52    0.67
  -2  -3 -21   -0.16    1.01
   2   3  22   10.16    1.07
   2   3  23    1.13    1.08
  -2  -3 -23    0.88    1.29
   2   3  24    2.89    1.60
  -2  -3 -24    4.05    1.76
   2   3  25    2.86    1.51
  -2  -3 -25    5.02    1.66
   2   3  26   15.84    1.75
  -2  -3 -26   13.51    2.17
  -2  -3 -27    0.27    2.26
   2   4 -23    1.95    3.43
  -2  -4  23   -0.36    2.25
   2   4 -22   35.26    1.83
  -2  -4  22   37.10    2.09
   2   4 -21   -0.85    1.94
  -2  -4  21    0.74    1.67
   2   4 -20   10.52    1.94
  -2  -4  20   11.31    1.40
   2   4 -19   10.32    1.85
  -2  -4  19   10.23    1.78
   2   4 -18  224.20    9.00
  -2  -4  18  207.03    7.83
   2   4 -17   93.57    2.89
  -2  -4  17   87.31    3.06
   2   4 -16    2.02    1.21
  -2  -4  16    2.89    1.28
   2   4 -15  155.20    6.67
  -2  -4  15  147.39    5.87
   2   4 -14  166.08    4.80
  -2  -4  14  184.83    7.10
   2   4 -13   40.41    2.34
  -2  -4  13   40.41    1.77
   2   4 -12  121.29    3.26
  -2  -4  12  116.51    3.55
   2   4 -11    1.29    1.09
  -2  -4  11    1.77    0.63
   2   4 -10   65.08    2.16
   2   4  -9   49.34    1.55
  -2  -4   9   50.81    2.30
  -2  -4   8  199.03    7.07
   2   4  -7   68.43    2.88
  -2  -4   7   73.73    2.33
   2   4  -6   54.24    2.79
  -2  -4   6   52.19    2.18
   2   4  -5  846.58   28.03
  -2  -4   5  921.04   29.58
   2   4  -4 2663.61   84.17
  -2  -4   4 2602.46   81.36
   2   4  -3   42.05    1.61
   2   4  -2   74.41    2.90
  -2  -4   2   79.58    1.82
   2   4  -1   59.89    1.40
  -2  -4   1   62.76    2.46
   2   4   0  584.65   13.49
  -2  -4   0  609.58   19.88
   2   4   1  600.15   19.03
   2   4   2  305.74    7.61
  -2  -4  -2  274.42    6.54
   2   4   3    0.72    0.28
  -2  -4  -3    0.60    0.22
   2   4   4  301.92    9.89
  -2  -4  -4  296.31    6.79
   2   4   5 1160.12   26.33
  -2  -4  -5 1269.80   40.42
   2   4   6 1381.74   42.56
  -2  -4  -6 1425.00   32.03
   2   4   7   71.50    2.01
  -2  -4  -7   77.08    1.81
   2   4   8    0.60    0.27
  -2  -4  -8    0.83    0.25
   2   4   9  309.87    6.19
  -2  -4  -9  309.01    6.36
   2   4  10 1328.66   21.38
  -2  -4 -10 1313.82   24.01
   2   4  11   14.29    0.59
  -2  -4 -11   14.73    1.03
   2   4  12  231.15    5.57
  -2  -4 -12  239.52    8.53
   2   4  13   24.33    1.05
  -2  -4 -13   23.10    1.04
   2   4  14  130.25    2.91
  -2  -4 -14  122.61    2.88
   2   4  15  182.27    5.16
  -2  -4 -15  173.78    4.55
   2   4  16  149.79    3.53
  -2  -4 -16  143.51    3.27
   2   4  17   37.86    1.28
  -2  -4 -17   35.21    1.46
   2   4  18   62.84    2.12
  -2  -4 -18   60.26    2.29
   2   4  19   11.52    0.68
  -2  -4 -19    9.63    0.74
   2   4  20  258.90    5.78
  -2  -4 -20  260.84   10.28
   2   4  21    5.08    1.31
  -2  -4 -21    7.19    0.90
   2   4  22   17.17    1.07
  -2  -4 -22   15.75    1.93
   2   4  23   42.62    1.40
  -2  -4 -23   44.91    2.31
   2   4  24   66.09    3.72
  -2  -4 -24   64.84    2.45
   2   4  25   21.64    2.36
  -2  -4 -25   23.44    1.70
   2   4  26   72.48    2.86
  -2  -4 -26   79.35    2.78
   2   4  27    1.80    2.64
  -2  -4 -27    3.44    1.74
   2   4  28   14.22    3.09
  -2  -4 -28   18.42    2.88
   2   5 -22    8.48    3.02
  -2  -5  22    3.35    2.28
   2   5 -21    1.37    1.87
  -2  -5  21    2.01    1.61
   2   5 -20   34.75    3.22
  -2  -5  20   36.33    2.14
  -2  -5  19    0.41    1.36
   2   5 -18    1.59    1.60
  -2  -5  18    2.62    1.37
  -2  -5  17    0.47    1.30
   2   5 -16    5.61    1.32
  -2  -5  16    7.19    1.42
   2   5 -15    4.27    0.81
  -2  -5  15    4.85    0.95
   2   5 -14   43.53    1.89
  -2  -5  14   34.32    2.84
   2   5 -13  131.21    5.48
  -2  -5  13  129.35    4.18
  -2  -5  12    0.30    0.74
   2   5 -11   88.28    3.88
  -2  -5  11  102.76    3.15
   2   5 -10  164.67    6.06
  -2  -5  10  182.38    5.53
  -2  -5   9  401.80    9.86
  -2  -5   8  214.24    7.36
   2   5  -7  157.80    4.10
  -2  -5   7  163.82    4.34
  -2  -5   6    0.32    0.51
   2   5  -4    0.25    0.39
  -2  -5   3    2.85    0.43
   2   5  -2  104.93    3.77
  -2  -5   2   93.61    3.69
   2   5  -1 1074.56   34.53
  -2  -5   1  890.68   28.35
   2   5   1  133.54    4.85
  -2  -5  -1  144.90    3.64
  -2  -5  -2    5.95    0.33
   2   5   3   54.34    2.12
  -2  -5  -3   49.15    1.74
   2   5   4    0.70    0.22
  -2  -5  -4    0.84    0.19
   2   5   5 1447.47   23.09
  -2  -5  -5 1524.96   48.35
   2   5   6  210.61    5.41
  -2  -5  -6  208.57    4.16
   2   5   7  264.50    6.26
  -2  -5  -7  260.45    8.69
   2   5   8   58.07    1.61
  -2  -5  -8   54.83    2.16
   2   5   9   38.77    1.61
  -2  -5  -9   38.61    1.05
   2   5  10  306.07    7.22
  -2  -5 -10  285.91    6.75
   2   5  11    5.95    0.58
  -2  -5 -11    6.18    0.85
   2   5  12  275.95    9.63
  -2  -5 -12  291.83    6.03
   2   5  13    8.51    0.70
  -2  -5 -13    9.06    0.51
   2   5  14  111.62    2.59
  -2  -5 -14  112.22    4.33
   2   5  15  158.92    3.57
  -2  -5 -15  163.12    4.64
   2   5  16   60.09    2.10
  -2  -5 -16   51.74    1.78
   2   5  17  127.23    3.66
  -2  -5 -17  121.25    3.61
   2   5  18   48.90    2.53
  -2  -5 -18   45.02    1.99
   2   5  19   29.31    0.96
  -2  -5 -19   28.57    1.28
   2   5  20   11.76    0.92
  -2  -5 -20   13.00    0.97
   2   5  21   18.64    0.92
  -2  -5 -21   20.72    2.25
   2   5  22   15.36    1.23
  -2  -5 -22   15.17    1.41
   2   5  23   71.97    2.67
  -2  -5 -23   76.21    2.01
   2   5  24    2.75    0.98
  -2  -5 -24    3.73    1.78
   2   5  25   16.41    1.19
  -2  -5 -25   14.93    1.42
   2   5  26   47.37    1.88
  -2  -5 -26   48.29    2.45
   2   5  27    5.40    1.43
  -2  -5 -27    6.07    3.30
   2   5  28    6.43    3.10
  -2  -5 -28    3.74    2.71
   2   5  29   19.69    3.24
  -2  -5 -29   13.57    2.47
   2   6 -22   12.53    3.11
  -2  -6  22    7.97    3.83
  -2  -6  21   12.99    1.85
   2   6 -20   47.71    2.31
  -2  -6  20   53.46    3.88
  -2  -6  19   59.48    3.41
   2   6 -18    7.98    2.40
  -2  -6  18    7.95    1.47
   2   6 -17   49.59    2.06
  -2  -6  17   53.04    2.20
   2   6 -16   49.06    3.30
  -2  -6  16   51.40    2.18
   2   6 -15   79.53    3.62
  -2  -6  15   78.58    2.58
   2   6 -14  192.47    8.29
  -2  -6  14  172.03    5.08
   2   6 -13    1.13    1.09
  -2  -6  13    0.44    1.10
   2   6 -12   62.51    3.56
  -2  -6  12   61.81    2.89
   2   6 -11   18.59    1.78
  -2  -6  11   19.09    1.65
   2   6 -10    1.97    0.83
  -2  -6  10    0.72    0.85
   2   6  -9   22.68    1.07
  -2  -6   9   19.76    1.31
  -2  -6   8   51.71    1.73
  -2  -6   7   27.07    1.56
   2   6  -6 1126.87   25.45
   2   6  -5  161.01    6.15
  -2  -6   5  173.97    6.09
   2   6  -4  924.93   30.53
  -2  -6   4  908.27   30.10
   2   6  -3   28.99    1.38
  -2  -6   3   26.75    1.36
  -2  -6   2    8.31    0.72
   2   6  -1   18.15    1.12
  -2  -6   0   48.02    1.54
   2   6   1   13.06    0.54
  -2  -6  -1   12.61    0.67
  -2  -6  -2  971.66   21.94
   2   6   3  128.96    3.55
  -2  -6  -3  133.93    4.75
   2   6   4  343.64    8.36
  -2  -6  -4  380.20    8.64
   2   6   5  456.86   15.94
  -2  -6  -5  436.37   10.76
   2   6   6  403.10    7.90
  -2  -6  -6  392.98    9.33
  -2  -6  -7 1271.47   24.02
   2   6   8  328.44   11.35
  -2  -6  -8  325.05    7.74
   2   6   9  768.88   14.63
  -2  -6  -9  865.27   20.70
   2   6  10    5.81    0.61
  -2  -6 -10    5.82    0.78
  -2  -6 -11  526.83    9.00
   2   6  12  818.59   15.70
  -2  -6 -12  838.86   20.55
   2   6  13   26.91    0.78
  -2  -6 -13   26.77    0.92
   2   6  14  265.76    7.21
  -2  -6 -14  260.48    5.24
   2   6  15    6.55    0.87
  -2  -6 -15    5.34    0.72
   2   6  16   12.51    0.81
  -2  -6 -16   12.13    0.75
   2   6  17   15.61    0.74
  -2  -6 -17   16.39    0.72
   2   6  18   20.42    1.02
  -2  -6 -18   21.78    1.23
   2   6  19   75.39    1.97
  -2  -6 -19   68.42    2.38
   2   6  20   32.58    1.07
  -2  -6 -20   34.14    1.60
   2   6  21   44.54    1.84
  -2  -6 -21   41.24    1.79
   2   6  22  304.69    5.27
  -2  -6 -22  313.63    7.70
   2   6  23    5.00    0.99
  -2  -6 -23    5.46    1.50
   2   6  24   49.30    1.78
  -2  -6 -24   47.70    2.33
   2   6  25   13.31    1.46
  -2  -6 -25   10.60    1.47
  -2  -6 -26    1.87    1.43
   2   6  27   -0.26    1.10
  -2  -6 -27    0.06    1.50
   2   6  28   29.04    1.38
  -2  -6 -28   29.54    2.84
   2   6  30    0.91    3.19
  -2  -6 -30    1.73    2.35
   2   7 -21    1.00    1.76
  -2  -7  21    1.92    2.14
   2   7 -20   -1.76    2.18
  -2  -7  19   -0.82    1.85
   2   7 -18   26.50    1.73
  -2  -7  18   24.76    2.30
   2   7 -17   23.52    2.71
  -2  -7  17   19.89    1.67
   2   7 -16    1.07    1.99
  -2  -7  16    1.36    1.92
   2   7 -15   11.30    2.15
  -2  -7  15   11.98    1.95
  -2  -7  14   40.55    1.99
   2   7 -13    0.37    1.49
  -2  -7  13   -0.36    0.91
   2   7 -12    8.75    1.58
  -2  -7  12    8.56    1.21
  -2  -7  11  261.53    9.58
   2   7 -10    0.75    0.86
   2   7  -9  315.40   11.19
  -2  -7   9  327.03   11.15
   2   7  -8   23.57    1.63
  -2  -7   8   20.43    1.53
   2   7  -7  107.03    2.85
  -2  -7   7  105.84    4.31
   2   7  -6   35.23    2.09
  -2  -7   6   37.33    1.92
   2   7  -5  226.78    7.70
  -2  -7   5  235.21    8.58
  -2  -7   4    7.96    0.58
   2   7  -3    3.25    0.53
   2   7  -2    2.00    0.70
   2   7  -1  121.01    4.35
  -2  -7   1  126.96    5.04
   2   7   0  311.37   10.36
  -2  -7   0  301.36   10.16
   2   7   1  773.03   24.53
  -2  -7  -1  775.71   14.49
   2   7   2  172.87    5.98
  -2  -7  -2  177.18    4.66
   2   7   3 1823.05   40.87
  -2  -7  -3 1851.44   41.33
   2   7   4   17.14    0.59
   2   7   5  159.43    4.10
  -2  -7  -5  160.37    3.33
   2   7   6    0.38    0.34
  -2  -7  -6    0.87    0.42
   2   7   7    0.34    0.31
  -2  -7  -7   -0.42    0.32
   2   7   8   21.41    0.90
  -2  -7  -8   20.17    0.64
   2   7   9  524.04   12.40
  -2  -7  -9  577.51   19.05
   2   7  10  104.67    2.25
  -2  -7 -10  106.59    2.78
   2   7  11  215.40    5.17
  -2  -7 -11  218.71    5.52
   2   7  12   13.45    1.34
  -2  -7 -12   12.46    0.62
   2   7  13   95.07    2.30
  -2  -7 -13   95.31    2.24
   2   7  14   71.81    2.18
  -2  -7 -14   73.70    1.83
   2   7  15   20.70    0.90
  -2  -7 -15   20.97    1.10
   2   7  16    2.58    1.01
  -2  -7 -16    3.60    0.53
   2   7  17   10.16    0.75
  -2  -7 -17    8.58    0.75
   2   7  18   21.93    1.16
  -2  -7 -18   19.06    0.78
   2   7  19    2.30    0.86
  -2  -7 -19    2.07    0.75
   2   7  20    0.49    1.01
  -2  -7 -20    1.17    0.67
   2   7  21    1.56    0.72
  -2  -7 -21    1.11    0.77
   2   7  22    0.36    0.79
  -2  -7 -22    0.95    0.83
   2   7  23   13.97    2.57
  -2  -7 -23   14.74    2.33
   2   7  24   -0.51    1.14
  -2  -7 -24    1.75    1.12
   2   7  25   43.78    1.70
  -2  -7 -25   42.56    2.12
   2   7  26    0.22    1.00
  -2  -7 -26   -0.04    2.59
   2   7  27    6.51    1.77
  -2  -7 -27    5.48    3.07
   2   7  28    2.04    0.75
  -2  -7 -28    4.77    2.13
   2   7  29   -2.13    2.29
  -2  -7 -29    5.89    4.81
   2   8 -20   35.20    2.64
  -2  -8  20   43.26    2.48
   2   8 -19   11.38    2.22
  -2  -8  19   10.37    3.04
   2   8 -18    3.60    2.67
  -2  -8  18    4.53    1.62
   2   8 -17   97.45    4.56
  -2  -8  17   99.11    4.63
  -2  -8  16  110.53    4.91
   2   8 -15   10.47    2.27
  -2  -8  15    9.80    2.35
   2   8 -14    2.54    1.28
  -2  -8  14    4.33    1.92
   2   8 -13    5.85    1.26
  -2  -8  13    5.95    1.82
  -2  -8  12   23.72    1.44
  -2  -8  11   15.99    1.53
   2   8 -10  548.12   19.18
  -2  -8  10  589.04   15.05
   2   8  -9   70.63    2.39
  -2  -8   9   70.66    3.12
   2   8  -8    1.40    0.82
  -2  -8   8    0.62    1.11
   2   8  -7  513.73   18.35
  -2  -8   7  472.31   15.92
  -2  -8   6  170.27    4.71
   2   8  -5  222.33    7.89
  -2  -8   5  226.44    9.58
  -2  -8   4    1.55    0.56
   2   8  -3  151.82    5.91
   2   8  -2  718.26   23.73
  -2  -8   2  734.87   17.37
   2   8  -1    2.57    0.25
  -2  -8   1    3.10    0.63
   2   8   0  239.19    9.11
  -2  -8   0  239.82    8.50
   2   8   1    4.19    0.40
  -2  -8  -1    3.18    0.39
   2   8   2  182.74    6.74
  -2  -8  -2  183.80    4.01
   2   8   3  285.58    6.63
  -2  -8  -3  294.89    7.14
   2   8   4  324.33   11.09
  -2  -8  -4  320.75    7.92
   2   8   5  378.71    9.30
  -2  -8  -5  372.14   12.21
   2   8   6  327.71    7.70
  -2  -8  -6  333.93   10.66
   2   8   7  610.21   19.67
  -2  -8  -7  561.45   18.15
   2   8   8   79.34    1.80
  -2  -8  -8   76.52    2.10
   2   8   9  145.14    3.19
  -2  -8  -9  144.93    3.64
   2   8  10  204.30    5.27
   2   8  11   89.97    2.74
  -2  -8 -11   91.17    2.06
   2   8  12  346.51    9.46
  -2  -8 -12  336.20    6.91
   2   8  13  134.60    3.59
  -2  -8 -13  134.93    5.45
   2   8  14   28.16    0.81
  -2  -8 -14   28.81    0.98
   2   8  15    3.49    0.67
  -2  -8 -15    2.97    0.46
   2   8  16    8.41    0.75
  -2  -8 -16    9.00    0.70
   2   8  17   41.76    1.34
  -2  -8 -17   39.49    1.58
   2   8  18  456.29   10.77
  -2  -8 -18  438.09    8.75
   2   8  19  156.88    3.66
  -2  -8 -19  160.96    4.68
   2   8  20   67.36    1.87
  -2  -8 -20   67.87    1.88
   2   8  21  161.64    3.56
  -2  -8 -21  170.61    3.94
   2   8  22   87.74    2.94
  -2  -8 -22   94.86    3.19
   2   8  23   47.93    1.98
  -2  -8 -23   39.82    1.88
   2   8  24   -0.16    0.88
  -2  -8 -24    0.19    1.01
   2   8  25    2.89    1.04
  -2  -8 -25    3.46    2.21
   2   8  26   79.29    3.00
  -2  -8 -26   81.82    2.31
   2   8  27   22.23    2.20
  -2  -8 -27   20.24    1.66
   2   8  28   29.92    1.91
  -2  -8 -28   29.82    1.78
   2   8  29    1.26    2.60
  -2  -8 -29    0.50    2.45
   2   8  30   -1.26    1.95
  -2  -8 -30    1.46    2.61
  -2  -8 -31    9.05    1.92
   2   9 -19    1.65    3.77
  -2  -9  19    0.17    2.03
   2   9 -18   -0.88    1.46
  -2  -9  18   -0.18    1.94
  -2  -9  17   -0.58    1.51
   2   9 -16    3.29    2.31
  -2  -9  16    2.41    1.65
   2   9 -15    3.09    2.40
  -2  -9  15    2.50    1.60
   2   9 -14   24.01    2.53
  -2  -9  14   20.46    2.05
   2   9 -13   47.59    2.10
  -2  -9  13   44.83    2.58
  -2  -9  12    2.32    1.01
   2   9 -11   44.05    2.62
  -2  -9  11   39.56    2.53
   2   9 -10    0.03    1.03
  -2  -9  10    0.29    0.84
   2   9  -9  100.35    4.34
  -2  -9   9  104.46    3.61
  -2  -9   8   37.23    1.61
   2   9  -7   44.56    2.23
  -2  -9   7   41.78    2.41
   2   9  -6   29.02    1.96
  -2  -9   6   29.13    1.90
   2   9  -5   32.11    2.21
  -2  -9   5   35.61    1.81
  -2  -9   4   21.55    1.29
   2   9  -3  101.35    4.59
  -2  -9   3  105.19    3.99
   2   9  -2   20.36    1.27
  -2  -9   2   20.44    1.38
   2   9  -1    2.63    0.52
  -2  -9   1    3.35    0.49
   2   9   0  468.73   15.42
  -2  -9   0  513.42   18.67
   2   9   1    5.53    0.53
   2   9   2  690.06   16.35
  -2  -9  -2  770.83   19.35
   2   9   3    0.92    0.38
  -2  -9  -3    1.34    0.35
   2   9   4  310.10    7.76
  -2  -9  -4  299.79    7.47
   2   9   5  421.53    8.26
  -2  -9  -5  415.57    6.82
   2   9   6   25.99    0.69
  -2  -9  -6   26.79    0.99
  -2  -9  -7    9.46    0.67
   2   9   8   33.35    0.85
  -2  -9  -8   33.22    0.89
   2   9   9  102.47    3.21
  -2  -9  -9  104.44    2.26
   2   9  10   26.81    1.38
  -2  -9 -10   25.62    0.97
   2   9  11    6.28    0.84
  -2  -9 -11    6.50    0.44
   2   9  12  357.88    8.92
   2   9  13   42.89    1.47
  -2  -9 -13   49.90    2.07
   2   9  14  365.07    8.72
  -2  -9 -14  369.78   12.05
   2   9  15    4.44    0.53
  -2  -9 -15    4.03    0.51
   2   9  16   74.35    1.92
  -2  -9 -16   76.56    1.74
   2   9  17    8.71    0.78
  -2  -9 -17    7.83    0.84
   2   9  18   -0.48    1.21
  -2  -9 -18   -0.02    0.61
   2   9  19    5.35    0.90
  -2  -9 -19    2.33    1.49
   2   9  20   -0.05    0.66
  -2  -9 -20    1.00    0.76
   2   9  21   55.58    2.00
  -2  -9 -21   55.35    3.17
   2   9  22   26.05    1.41
  -2  -9 -22   27.01    1.28
   2   9  23   22.79    1.25
  -2  -9 -23   24.42    2.20
   2   9  24    1.76    1.01
  -2  -9 -24    0.52    0.92
   2   9  25   24.42    1.55
  -2  -9 -25   21.99    1.48
   2   9  26    6.43    1.23
  -2  -9 -26    6.63    1.86
   2   9  27   -0.43    1.40
  -2  -9 -27    0.09    1.99
   2   9  28    6.43    1.28
  -2  -9 -28    7.45    2.46
   2   9  29    0.99    2.30
   2   9  31    0.39    1.44
  -2 -10  19    1.53    1.70
   2  10 -18  102.11    3.12
  -2 -10  18  104.53    3.77
   2  10 -17    3.25    1.66
   2  10 -16    2.27    2.68
   2  10 -15    7.55    2.64
  -2 -10  15    5.39    2.50
  -2 -10  14  120.65    5.46
   2  10 -13    8.11    1.59
  -2 -10  13    7.30    1.59
   2  10 -12  117.03    5.26
   2  10 -11   32.28    1.73
  -2 -10  11   30.12    2.33
  -2 -10  10    0.29    0.88
   2  10  -9    5.81    1.60
  -2 -10   9    6.06    1.56
   2  10  -8  264.28    9.72
  -2 -10   8  233.42    6.22
   2  10  -7   32.74    1.59
  -2 -10   7   36.99    2.04
   2  10  -6    0.08    1.15
   2  10  -5   13.01    1.68
   2  10  -4 1201.43   39.00
  -2 -10   4 1121.59   36.43
  -2 -10   3    2.32    0.94
   2  10  -2    0.41    0.89
  -2 -10   2    1.45    0.87
  -2 -10   0   31.65    1.12
   2  10   1  130.62    2.86
  -2 -10  -1  126.04    3.67
   2  10   2  123.46    5.18
  -2 -10  -2  119.47    3.10
   2  10   3   15.39    1.27
  -2 -10  -3   18.61    0.85
   2  10   4   90.65    2.18
  -2 -10  -4   91.77    3.66
   2  10   5   10.71    0.72
  -2 -10  -5    9.34    0.97
   2  10   6 1223.09   22.83
  -2 -10  -6 1168.28   21.96
   2  10   7  219.75    7.89
  -2 -10  -7  205.25    5.62
  -2 -10  -8  151.17    3.91
   2  10   9   59.48    1.58
  -2 -10  -9   65.41    2.13
   2  10  10   24.17    1.53
  -2 -10 -10   24.46    1.72
   2  10  11    0.63    0.41
  -2 -10 -11   -0.01    0.43
   2  10  12   70.20    1.86
  -2 -10 -12   71.53    2.34
   2  10  13   53.65    1.85
  -2 -10 -13   58.19    2.70
   2  10  14  103.34    3.12
  -2 -10 -14  108.35    2.45
   2  10  15    2.96    0.69
  -2 -10 -15    2.96    0.55
   2  10  16  722.54   14.00
  -2 -10 -16  797.43   16.03
   2  10  17   75.06    1.89
  -2 -10 -17   72.32    1.98
   2  10  18    3.26    0.74
  -2 -10 -18    2.15    0.80
   2  10  19    6.51    0.68
  -2 -10 -19    6.16    0.79
   2  10  20  136.44    5.86
  -2 -10 -20  128.33    3.04
   2  10  21   27.01    1.35
  -2 -10 -21   23.38    1.12
   2  10  22   11.52    1.22
  -2 -10 -22   11.18    1.67
   2  10  23   11.41    1.43
  -2 -10 -23   12.45    1.16
   2  10  24  121.16    3.46
  -2 -10 -24  128.06    3.10
   2  10  25    4.32    1.17
  -2 -10 -25    3.26    1.07
   2  10  26   12.40    1.28
  -2 -10 -26   12.48    1.29
   2  10  27    1.60    1.36
  -2 -10 -27    3.39    1.47
   2  10  28    0.48    1.21
  -2 -10 -28    0.24    1.68
   2  10  29    1.64    2.56
   2  10  30   33.02    2.91
  -2 -10 -30   36.51    2.48
   2  11 -18    2.20    3.46
  -2 -11  18    4.83    2.30
   2  11 -17    4.89    3.50
  -2 -11  16    4.39    2.86
   2  11 -15   20.66    3.10
  -2 -11  15   15.89    2.85
   2  11 -14   26.72    2.07
  -2 -11  14   24.67    2.80
   2  11 -13    4.38    2.35
  -2 -11  13    4.33    2.33
   2  11 -12   13.16    1.28
  -2 -11  12   11.98    1.71
   2  11 -11   42.17    2.94
  -2 -11  11   35.84    2.08
   2  11 -10   27.90    1.63
  -2 -11  10   23.75    1.94
   2  11  -9   -0.01    1.20
  -2 -11   9   -1.62    1.56
   2  11  -8    3.29    1.59
  -2 -11   8    3.73    1.09
  -2 -11   7    0.46    1.27
   2  11  -6   41.27    2.49
  -2 -11   6   38.45    1.72
   2  11  -5    1.84    0.88
  -2 -11   5    2.94    0.89
   2  11  -4   19.33    1.17
  -2 -11   4   17.22    1.00
   2  11  -3   -0.69    0.75
   2  11  -2  413.48   14.33
  -2 -11   2  360.82    9.14
   2  11  -1   68.38    2.77
  -2 -11   1   66.41    1.68
   2  11   0  506.88   17.35
  -2 -11  -1   14.44    1.18
   2  11   2  512.58   12.09
  -2 -11  -2  496.73   11.68
   2  11   3   57.85    2.01
  -2 -11  -3   57.91    2.47
   2  11   4   17.53    1.15
  -2 -11  -4   19.18    0.78
   2  11   5    8.12    0.51
  -2 -11  -5   10.66    0.89
   2  11   6  109.40    2.36
  -2 -11  -6  114.81    2.68
   2  11   7  204.90    3.79
  -2 -11  -7  207.40    7.43
   2  11   8   42.62    2.55
  -2 -11  -8   42.71    2.11
   2  11   9    8.40    0.92
  -2 -11  -9    7.97    0.49
  -2 -11 -10   75.47    1.66
   2  11  11    8.90    0.54
  -2 -11 -11   10.23    0.78
   2  11  12  360.83    9.62
  -2 -11 -12  344.57    8.19
   2  11  13   68.82    3.05
  -2 -11 -13   72.16    2.87
   2  11  14   47.52    1.45
  -2 -11 -14   44.80    2.56
   2  11  15   62.42    2.21
  -2 -11 -15   65.61    1.50
   2  11  16   80.39    3.73
  -2 -11 -16   80.73    2.04
   2  11  17   30.37    1.10
  -2 -11 -17   28.10    1.16
   2  11  18    6.26    0.79
  -2 -11 -18    5.00    0.70
   2  11  19    5.58    0.74
  -2 -11 -19    5.63    0.95
   2  11  20    0.53    1.39
  -2 -11 -20    0.95    1.01
   2  11  21    2.57    1.17
  -2 -11 -21    1.21    0.87
   2  11  22    2.25    0.76
  -2 -11 -22    2.22    0.84
   2  11  23    4.98    1.08
  -2 -11 -23    4.37    1.50
   2  11  24    2.71    1.87
  -2 -11 -24    4.52    1.24
   2  11  25    1.66    1.45
  -2 -11 -25    2.51    1.36
   2  11  26   24.96    2.27
  -2 -11 -26   27.02    1.75
   2  11  27    1.53    2.89
  -2 -11 -27    2.62    3.16
   2  11  28   15.53    2.18
  -2 -11 -28   18.36    1.82
  -2 -11 -29    2.09    3.69
   2  11  30    6.85    1.92
  -2 -11 -30    1.29    4.62
   2  12 -17   -0.53    3.10
  -2 -12  17    4.06    3.77
   2  12 -16  104.93    3.59
  -2 -12  16   95.94    3.08
  -2 -12  15   22.61    2.04
  -2 -12  14    7.69    1.59
   2  12 -13   -1.29    1.99
  -2 -12  13   -0.02    2.30
   2  12 -12    7.68    1.77
  -2 -12  12    7.46    1.59
   2  12 -11   30.09    2.33
  -2 -12  11   25.63    2.09
   2  12 -10  320.49   13.48
  -2 -12  10  302.49   12.09
  -2 -12   9    0.29    1.07
   2  12  -8   33.21    2.13
  -2 -12   8   31.63    2.15
   2  12  -7   12.27    2.08
  -2 -12   7   10.92    1.04
   2  12  -6  216.82    8.42
  -2 -12   6  203.91    7.45
   2  12  -5  112.25    5.46
  -2 -12   5  102.81    5.59
   2  12  -4   31.99    2.03
  -2 -12   4   27.79    1.31
   2  12  -3   72.64    2.65
  -2 -12   3   77.57    3.89
  -2 -12   2  150.12    3.94
   2  12  -1   73.05    3.19
  -2 -12   1   70.24    3.78
   2  12   0   65.68    3.04
  -2 -12   0   65.47    2.87
   2  12   1   34.84    2.09
  -2 -12  -1   34.83    1.35
   2  12   2  148.95    3.28
  -2 -12  -2  136.40    5.34
   2  12   3   13.47    0.85
  -2 -12  -3   13.82    0.69
   2  12   4  295.85   10.59
  -2 -12  -4  280.27    5.11
   2  12   5   63.05    2.10
  -2 -12  -5   62.37    2.71
   2  12   6   59.82    2.06
  -2 -12  -6   57.24    1.76
   2  12   7  100.56    2.85
   2  12   8  188.75    6.35
  -2 -12  -8  196.35    3.82
   2  12   9    0.10    0.43
  -2 -12  -9    0.06    0.43
   2  12  10   66.14    2.29
  -2 -12 -10   65.96    2.20
   2  12  11  167.96    4.43
  -2 -12 -11  162.59    3.60
   2  12  12  368.17    7.39
  -2 -12 -12  380.92    7.71
   2  12  13   21.46    1.00
  -2 -12 -13   21.90    1.21
   2  12  14  101.76    3.03
  -2 -12 -14   95.70    2.43
   2  12  15    4.08    0.69
  -2 -12 -15    4.49    1.26
   2  12  16  166.87    4.33
  -2 -12 -16  150.24    3.52
   2  12  17    2.62    0.69
  -2 -12 -17    3.63    0.60
   2  12  18  376.11   12.79
  -2 -12 -18  384.43   13.79
   2  12  19    6.03    1.11
  -2 -12 -19    5.40    1.21
   2  12  20   11.29    1.17
  -2 -12 -20   11.38    1.22
   2  12  21    6.28    0.80
  -2 -12 -21    5.72    0.85
   2  12  22  131.39    3.28
  -2 -12 -22  129.90    2.84
   2  12  23    5.88    1.11
  -2 -12 -23    3.70    1.05
   2  12  24    3.46    1.15
  -2 -12 -24    3.40    1.48
   2  12  25    9.38    1.01
  -2 -12 -25   12.68    1.31
   2  12  26    5.37    1.07
  -2 -12 -26    6.61    2.02
   2  12  27   -0.48    1.37
  -2 -12 -27    0.74    2.01
   2  12  28   67.48    2.25
  -2 -12 -28   77.06    2.73
   2  12  29   10.04    2.07
  -2 -12 -29   14.97    1.72
   2  13 -16    5.67    2.83
  -2 -13  16    7.69    2.05
  -2 -13  15   11.32    1.94
  -2 -13  14    1.98    3.07
   2  13 -13    3.24    2.21
   2  13 -12    5.98    1.89
  -2 -13  12    5.14    1.42
   2  13 -11   23.79    2.07
  -2 -13  11   24.40    1.91
   2  13 -10   13.00    1.59
  -2 -13  10   12.66    1.78
   2  13  -9    1.38    1.47
  -2 -13   9    2.21    1.89
   2  13  -8    2.66    2.18
  -2 -13   8    0.56    1.75
   2  13  -6   38.23    2.44
  -2 -13   6   38.97    1.78
   2  13  -5    1.38    1.05
  -2 -13   5    0.64    0.97
   2  13  -4    0.62    1.03
  -2 -13   4    0.62    0.75
   2  13  -3    0.50    0.93
   2  13  -2   14.28    1.11
  -2 -13   2   15.01    1.48
   2  13  -1  203.16    5.54
   2  13   0  235.39    8.81
  -2 -13   0  241.84    5.92
   2  13   1   91.18    3.48
  -2 -13  -1   95.08    4.35
   2  13   2  162.36    3.78
  -2 -13  -2  161.54    6.45
  -2 -13  -3    0.58    0.49
  -2 -13  -4    8.84    0.59
   2  13   5   31.46    1.24
  -2 -13  -5   33.00    1.02
  -2 -13  -6    6.40    0.60
   2  13   7  109.96    4.29
  -2 -13  -7  105.40    3.29
   2  13   8   77.93    2.22
  -2 -13  -8   79.52    2.71
   2  13   9   25.74    0.93
  -2 -13  -9   23.80    0.94
   2  13  10  122.12    2.89
  -2 -13 -10  124.06    2.92
   2  13  11   88.13    1.91
  -2 -13 -11   87.05    2.20
   2  13  12  377.07    9.83
  -2 -13 -12  369.90    9.97
   2  13  13  114.55    3.96
  -2 -13 -13  112.67    2.66
   2  13  14   57.49    3.14
  -2 -13 -14   60.35    2.14
   2  13  15    6.77    0.80
  -2 -13 -15    6.74    1.30
   2  13  16   31.32    1.58
  -2 -13 -16   26.59    1.35
   2  13  17    4.51    0.76
  -2 -13 -17    5.93    0.75
   2  13  18   -0.58    0.69
  -2 -13 -18   -0.19    0.66
   2  13  19    4.00    0.91
  -2 -13 -19    4.10    0.96
   2  13  20   12.69    1.10
  -2 -13 -20   13.94    1.16
   2  13  21    3.40    0.98
  -2 -13 -21    2.81    0.95
   2  13  22    8.36    0.97
  -2 -13 -22    6.73    1.01
   2  13  23   10.91    1.06
  -2 -13 -23   10.66    1.11
   2  13  24    5.39    1.16
  -2 -13 -24    6.37    1.92
   2  13  25   28.66    1.62
  -2 -13 -25   26.98    1.25
   2  13  26    0.77    1.23
  -2 -13 -26    0.54    1.97
   2  13  27   16.66    1.69
   2  13  28    2.55    1.29
  -2 -13 -29    1.79    2.51
  -2 -14  15   -0.27    1.87
   2  14 -14   22.11    2.63
  -2 -14  14   24.11    3.33
   2  14 -13    8.28    3.65
  -2 -14  13    9.51    1.75
  -2 -14  12   22.41    2.04
   2  14 -11   15.50    3.06
  -2 -14  11   13.42    1.90
   2  14 -10   60.42    3.84
  -2 -14  10   57.96    2.67
   2  14  -9   35.92    2.10
  -2 -14   9   33.21    2.99
   2  14  -8   62.53    3.83
  -2 -14   8   67.13    3.04
  -2 -14   7   24.92    2.40
  -2 -14   6   23.43    1.60
   2  14  -5   44.24    1.98
  -2 -14   5   44.42    2.01
   2  14  -4  169.59    6.96
  -2 -14   4  165.06    6.86
  -2 -14   3    6.87    1.72
   2  14  -2  109.92    4.59
  -2 -14   2  109.62    3.41
   2  14  -1   78.63    3.64
  -2 -14   1   69.96    2.56
   2  14   1   41.81    2.23
  -2 -14  -1   42.77    1.38
   2  14   2   86.45    3.48
  -2 -14  -2   82.42    3.34
   2  14   3  166.49    4.75
  -2 -14  -3  162.45    3.65
   2  14   4   11.90    0.91
  -2 -14  -4   12.04    1.41
   2  14   5   85.98    2.36
  -2 -14  -5   90.55    2.82
   2  14   6  251.04    5.74
  -2 -14  -6  248.75    5.18
   2  14   7   34.01    1.19
  -2 -14  -7   34.86    1.12
   2  14   8  305.88   10.75
  -2 -14  -8  356.11    6.44
   2  14   9   49.29    1.44
  -2 -14  -9   49.36    1.81
   2  14  10   70.27    2.31
  -2 -14 -10   67.91    1.76
   2  14  11   90.02    2.76
  -2 -14 -11   88.48    2.15
   2  14  12   60.65    1.72
  -2 -14 -12   59.71    1.63
   2  14  13   16.77    1.13
  -2 -14 -13   15.06    0.76
   2  14  14    0.79    0.80
  -2 -14 -14    0.04    0.63
   2  14  15    4.96    1.65
  -2 -14 -15    6.70    0.75
   2  14  16  130.38    2.97
  -2 -14 -16  131.80    3.92
   2  14  17   27.16    1.05
  -2 -14 -17   28.87    1.39
   2  14  18   57.19    1.78
  -2 -14 -18   59.14    2.21
   2  14  19    0.59    0.66
  -2 -14 -19   -0.40    0.81
   2  14  20    1.60    0.74
  -2 -14 -20    1.39    0.72
   2  14  21   10.87    1.39
  -2 -14 -21    9.94    1.52
   2  14  22    5.12    1.38
  -2 -14 -22    5.11    1.24
   2  14  23   16.02    1.10
  -2 -14 -23   16.22    1.27
   2  14  24   23.88    1.33
  -2 -14 -24   26.78    1.31
   2  14  25    0.11    1.05
  -2 -14 -25    1.65    2.17
   2  14  26   86.23    2.92
  -2 -14 -26   82.41    2.16
   2  14  27    9.35    1.53
  -2 -14 -27    8.69    2.00
   2  14  28    0.87    1.35
  -2 -14 -28    4.02    3.33
   2  15 -14   -0.76    2.32
  -2 -15  14   -0.92    3.81
  -2 -15  13    6.97    2.27
   2  15 -12    8.38    3.23
  -2 -15  12    5.63    2.64
   2  15 -11   12.45    3.36
  -2 -15  11   11.57    2.10
  -2 -15  10    2.62    1.48
   2  15  -9   12.51    1.84
  -2 -15   9   10.85    2.79
  -2 -15   8   -0.20    1.61
   2  15  -6    2.20    2.19
  -2 -15   6    2.98    1.15
   2  15  -5    0.02    1.83
  -2 -15   5    0.62    1.71
   2  15  -4   -0.12    1.22
  -2 -15   4    0.26    1.64
   2  15  -3   15.35    1.41
  -2 -15   3   11.53    1.83
  -2 -15   2    6.93    1.55
   2  15  -1   14.39    1.44
  -2 -15   1   11.11    1.67
   2  15   0   45.39    2.74
  -2 -15   0   44.73    1.58
   2  15   1   59.68    2.96
  -2 -15  -1   61.90    2.07
  -2 -15  -2   83.86    1.94
   2  15   3    1.29    0.84
  -2 -15  -3    0.97    0.70
   2  15   4  115.59    3.44
  -2 -15  -4  104.62    3.17
   2  15   5    2.05    0.66
  -2 -15  -5    0.85    0.74
   2  15   6    1.05    0.63
  -2 -15  -6    1.21    0.86
  -2 -15  -7    6.53    0.90
   2  15   8    0.59    0.69
  -2 -15  -8    0.67    0.50
   2  15   9   93.46    2.41
  -2 -15  -9   99.20    2.52
   2  15  10    2.21    0.78
  -2 -15 -10    1.92    0.58
   2  15  11  274.83    7.51
  -2 -15 -11  274.38    7.42
   2  15  12    6.53    1.42
  -2 -15 -12    8.38    1.11
   2  15  13   96.53    2.88
  -2 -15 -13   90.48    2.75
   2  15  14    7.86    1.08
  -2 -15 -14    5.40    1.31
   2  15  15   45.04    1.65
  -2 -15 -15   45.41    1.67
   2  15  16    5.73    1.01
  -2 -15 -16    5.41    0.72
   2  15  17   41.66    1.31
  -2 -15 -17   40.42    1.92
   2  15  18    8.65    1.33
   2  15  19   60.83    2.14
   2  15  20    1.53    1.43
  -2 -15 -20    2.89    0.86
   2  15  21   11.65    1.18
  -2 -15 -21    9.80    1.49
   2  15  22    0.40    0.83
  -2 -15 -22   -0.13    1.13
   2  15  23   29.66    1.39
  -2 -15 -23   26.80    1.60
   2  15  24    0.87    1.25
  -2 -15 -24    0.98    1.26
   2  15  25   25.54    1.75
  -2 -15 -25   24.14    1.63
   2  15  26   -0.61    1.13
  -2 -15 -26    1.09    1.25
   2  15  27   14.24    2.25
  -2 -15 -27   13.66    1.70
   2  15  28   -1.35    2.22
  -2 -16  13   13.15    3.83
   2  16 -12    8.54    1.40
  -2 -16  12   13.42    1.83
   2  16 -11   17.59    3.60
  -2 -16  11   27.88    3.99
  -2 -16  10    1.59    1.70
   2  16  -9    0.28    1.96
  -2 -16   9    0.62    1.81
  -2 -16   8  146.10    4.89
  -2 -16   7   18.94    2.14
   2  16  -6   12.59    1.81
   2  16  -5   37.50    2.79
  -2 -16   4   48.01    2.73
  -2 -16   3    1.48    0.89
   2  16  -2   50.64    2.29
  -2 -16   2   48.69    2.77
   2  16  -1   34.98    2.12
  -2 -16   1   35.45    2.26
   2  16   0    6.48    1.65
  -2 -16   0    6.11    1.69
   2  16   1    1.61    0.88
  -2 -16  -1   -0.13    0.69
   2  16   2  118.74    3.53
  -2 -16  -2  116.69    3.53
   2  16   3   63.87    1.95
  -2 -16  -4   55.36    2.08
   2  16   5  111.80    3.31
  -2 -16  -5  120.91    3.80
   2  16   6  126.53    3.71
  -2 -16  -6  128.61    2.61
   2  16   7   30.23    1.19
  -2 -16  -7   35.00    2.08
   2  16   8   82.74    2.64
  -2 -16  -8   89.05    2.78
   2  16   9   46.08    2.47
  -2 -16  -9   48.26    1.23
   2  16  10   16.97    1.82
  -2 -16 -10   17.44    0.93
   2  16  11   40.13    1.71
  -2 -16 -11   36.40    1.27
   2  16  12  137.57    3.52
  -2 -16 -12  161.78    3.95
   2  16  13    4.86    1.13
  -2 -16 -13    4.32    0.68
   2  16  14  214.50    8.80
  -2 -16 -14  185.09    3.75
  -2 -16 -15   99.95    2.62
   2  16  16   27.33    1.37
  -2 -16 -16   24.72    1.47
   2  16  17   18.84    1.54
  -2 -16 -17   19.79    1.37
   2  16  18   -0.04    1.21
   2  16  19   -0.40    1.05
  -2 -16 -19    0.37    0.77
   2  16  20   89.17    4.92
  -2 -16 -20   98.36    3.21
   2  16  21    0.70    1.04
  -2 -16 -21   -1.02    1.04
   2  16  22   10.66    1.27
  -2 -16 -22   12.95    1.48
   2  16  23    0.51    1.37
  -2 -16 -23   -0.12    1.46
   2  16  24  107.16    3.49
  -2 -16 -24  120.82    3.07
   2  16  25   -0.41    1.19
  -2 -16 -25   -0.29    1.34
   2  16  26    0.96    1.20
  -2 -16 -26    0.29    1.64
   2  16  27   24.94    2.42
  -2 -16 -27   20.77    2.16
  -2 -17  11   12.67    2.54
   2  17 -10    4.17    3.76
  -2 -17  10    6.66    2.78
   2  17  -9    2.06    3.29
  -2 -17   9    3.18    1.88
   2  17  -8    1.74    2.02
  -2 -17   8    1.64    2.99
   2  17  -7   -1.35    2.63
  -2 -17   7    0.68    1.82
  -2 -17   5    1.06    1.35
   2  17  -4   65.11    3.97
  -2 -17   4   73.01    2.75
   2  17  -3   27.50    2.85
  -2 -17   3   26.02    2.66
   2  17  -2    2.27    2.04
  -2 -17   2    1.67    1.40
  -2 -17   1  128.82    5.99
   2  17   0    2.49    1.31
  -2 -17   0    2.05    1.20
   2  17   1    7.43    1.81
  -2 -17  -1    7.22    0.96
   2  17   2   26.14    1.63
  -2 -17  -2   27.48    2.20
   2  17   3   35.13    1.42
  -2 -17  -3   36.00    2.29
   2  17   4   33.86    1.65
  -2 -17  -4   33.01    2.50
   2  17   5    5.25    1.40
  -2 -17  -5    4.26    0.69
   2  17   6    3.66    1.29
  -2 -17  -6    2.63    0.77
   2  17   7   15.01    1.02
  -2 -17  -7   17.97    1.63
   2  17   8   20.46    1.92
  -2 -17  -8   21.48    1.04
   2  17   9   39.31    1.80
  -2 -17  -9   38.82    1.43
   2  17  10   20.94    1.37
  -2 -17 -10   20.04    1.24
   2  17  11   13.44    1.25
  -2 -17 -11   12.90    0.89
   2  17  12    3.39    0.78
  -2 -17 -12    3.20    1.16
   2  17  13   12.66    1.09
  -2 -17 -13   13.76    1.13
   2  17  14   75.98    4.09
  -2 -17 -14   71.68    2.25
   2  17  15   23.81    1.62
  -2 -17 -15   21.82    1.28
   2  17  16   -1.00    0.95
  -2 -17 -16    0.95    1.23
   2  17  17   77.55    2.65
  -2 -17 -17   84.53    1.98
   2  17  18    0.85    0.89
  -2 -17 -18   -0.11    0.85
   2  17  19   -0.78    1.41
  -2 -17 -19   -0.67    2.00
   2  17  20   17.67    2.40
  -2 -17 -20   16.68    1.60
   2  17  21    1.67    1.29
  -2 -17 -21    1.55    1.55
   2  17  22   14.39    1.20
  -2 -17 -22   14.40    1.39
   2  17  23   17.63    2.60
  -2 -17 -23   20.38    2.37
   2  17  24    7.34    2.85
  -2 -17 -24    4.92    1.68
   2  17  25   24.66    1.85
  -2 -17 -25   19.17    2.24
   2  17  26    0.19    2.13
  -2 -17 -26    0.22    1.82
   2  17  27   12.50    1.94
  -2 -17 -27    8.39    2.98
   2  18 -10   29.62    1.86
  -2 -18  10   31.21    1.96
   2  18  -9    1.35    2.78
  -2 -18   9    3.32    3.89
   2  18  -8   12.31    4.20
  -2 -18   8    9.38    2.14
   2  18  -7    9.59    3.23
  -2 -18   7    5.93    3.39
   2  18  -6   49.91    4.13
  -2 -18   6   49.04    2.81
   2  18  -5    1.83    3.01
  -2 -18   5    0.55    2.55
  -2 -18   4    7.86    2.54
  -2 -18   3   -0.38    1.64
   2  18  -2   13.55    2.88
  -2 -18   2    9.79    1.68
   2  18  -1   18.07    2.56
   2  18   0   84.51    2.58
  -2 -18   0   82.98    3.70
   2  18   1   26.60    1.89
  -2 -18  -1   25.42    2.30
   2  18   2   13.02    1.93
  -2 -18  -2   14.46    1.10
   2  18   3    2.43    1.15
  -2 -18  -3    2.66    0.92
   2  18   4   73.77    4.25
  -2 -18  -4   77.29    2.37
   2  18   5    2.11    1.11
  -2 -18  -5    4.60    1.15
   2  18   6    0.85    1.63
  -2 -18  -6    1.39    0.87
   2  18   7   11.30    0.90
  -2 -18  -7   10.20    1.64
   2  18   8   99.31    5.22
  -2 -18  -8  102.76    3.28
   2  18   9   26.15    1.59
  -2 -18  -9   21.59    1.38
   2  18  10   78.83    3.81
  -2 -18 -10   79.84    4.32
   2  18  11   34.22    1.40
  -2 -18 -11   34.42    1.15
   2  18  12   -0.12    1.65
  -2 -18 -12    0.15    1.13
   2  18  13   67.62    3.34
  -2 -18 -13   65.72    1.69
   2  18  14   57.17    2.43
  -2 -18 -14   56.90    1.55
   2  18  15   17.72    1.38
  -2 -18 -15   20.68    1.10
   2  18  16   -0.82    1.54
  -2 -18 -16    1.09    1.10
   2  18  17    7.34    1.51
  -2 -18 -17    6.36    0.90
   2  18  18  243.45    5.25
  -2 -18 -18  259.09    5.48
   2  18  19   -0.36    1.04
  -2 -18 -19   -0.28    0.91
   2  18  20   10.88    1.28
  -2 -18 -20    8.84    1.09
  -2 -18 -21    5.96    1.60
   2  18  22   42.48    3.33
  -2 -18 -22   40.02    3.57
   2  18  23    5.25    1.47
  -2 -18 -23    6.01    1.47
   2  18  24    3.41    3.52
  -2 -18 -24    3.22    2.37
   2  18  25   17.24    3.36
  -2 -18 -25   14.66    1.77
   2  18  26    9.12    3.95
  -2 -18 -26    6.21    2.51
  -2 -19   9    0.84    2.92
   2  19  -8    0.61    2.03
  -2 -19   8   -1.36    3.02
   2  19  -7    2.03    4.12
  -2 -19   7    0.09    2.46
   2  19  -6    6.15    2.61
   2  19  -5    5.38    3.45
  -2 -19   5    3.59    2.39
   2  19  -4   20.42    3.46
  -2 -19   4   17.13    3.08
  -2 -19   3   -2.02    2.68
  -2 -19   2   23.69    2.89
   2  19  -1    9.20    2.41
  -2 -19   1    7.82    1.58
   2  19   0   16.91    1.95
  -2 -19  -1   -0.82    2.97
   2  19   2   95.60    4.61
  -2 -19  -2   81.02    3.04
   2  19   3   24.50    2.42
  -2 -19  -3   24.84    1.43
   2  19   4    0.21    1.70
  -2 -19  -4   -0.11    1.26
   2  19   5    0.52    1.24
  -2 -19  -5    1.52    0.96
   2  19   6    8.94    1.40
  -2 -19  -6    9.73    1.33
   2  19   7   25.79    2.51
  -2 -19  -7   26.91    1.64
   2  19   8   21.24    1.52
  -2 -19  -8   18.35    1.10
   2  19   9    2.94    1.85
  -2 -19  -9    1.68    1.19
   2  19  10   24.80    1.37
  -2 -19 -10   20.30    2.30
   2  19  11    1.29    1.06
  -2 -19 -11    1.58    1.82
  -2 -19 -12   64.47    2.51
   2  19  13    0.54    1.31
  -2 -19 -13    1.21    0.74
  -2 -19 -14    3.82    1.14
   2  19  15   23.40    2.54
  -2 -19 -15   21.83    1.31
   2  19  16   20.25    1.92
  -2 -19 -16   17.24    1.14
  -2 -19 -17   34.09    1.65
   2  19  18    3.89    1.17
  -2 -19 -18    4.23    1.24
   2  19  19   20.05    1.44
  -2 -19 -19   26.61    1.72
   2  19  20    0.88    1.20
  -2 -19 -20   -0.30    1.05
   2  19  21    2.58    1.42
  -2 -19 -21    0.97    1.07
   2  19  22    6.08    1.74
   2  19  23    6.76    1.95
  -2 -19 -23    4.03    1.98
   2  19  24   11.06    1.82
  -2 -19 -24    9.39    1.38
   2  19  25    3.74    2.03
  -2 -19 -25    6.50    3.80
  -2 -19 -26   -2.09    2.67
  -2 -20   7    5.42    3.84
   2  20  -6   15.57    3.87
  -2 -20   6   23.18    2.19
   2  20  -5   -0.30    2.38
  -2 -20   5    1.91    3.75
  -2 -20   4   20.36    2.15
   2  20  -3   -1.43    3.32
  -2 -20   3    0.43    2.21
   2  20  -2   59.10    3.69
  -2 -20   2   56.16    2.49
   2  20  -1    6.19    2.36
  -2 -20   1    6.41    1.57
  -2 -20   0    2.79    2.51
   2  20   1    0.52    2.93
  -2 -20  -1    4.43    2.45
   2  20   2   67.29    3.94
  -2 -20  -2   66.07    1.76
   2  20   3   -1.26    1.29
  -2 -20  -3    0.23    1.94
   2  20   4    9.47    1.60
  -2 -20  -4   11.77    1.64
   2  20   5    0.69    1.66
  -2 -20  -5   -0.21    1.04
   2  20   6   73.44    4.54
  -2 -20  -6   63.55    2.50
   2  20   7    1.88    1.20
  -2 -20  -7   -0.17    1.12
   2  20   8   49.70    2.56
  -2 -20  -8   49.78    1.64
   2  20   9    8.28    1.64
  -2 -20  -9   12.25    1.12
   2  20  10    1.84    1.38
  -2 -20 -10    1.34    0.87
   2  20  11   -0.15    1.33
  -2 -20 -11   -0.85    1.14
   2  20  12   51.96    2.51
  -2 -20 -12   52.65    2.41
   2  20  13   26.81    1.28
  -2 -20 -13   21.54    1.85
   2  20  14    0.22    1.06
  -2 -20 -14    1.88    1.05
   2  20  15   13.37    1.39
  -2 -20 -15   12.45    1.44
   2  20  16  119.63    5.90
  -2 -20 -16  126.49    3.45
   2  20  17    9.04    1.29
  -2 -20 -17    9.36    1.09
   2  20  18    1.81    1.46
  -2 -20 -18    2.11    1.31
   2  20  19   22.89    1.35
  -2 -20 -19   20.80    2.86
   2  20  20   35.83    1.57
  -2 -20 -20   38.40    1.75
   2  20  21    0.84    1.44
  -2 -20 -21    1.16    1.37
   2  20  22   12.41    2.78
  -2 -20 -22   12.64    1.89
   2  20  23    0.72    1.20
  -2 -20 -23   -0.08    1.52
  -2 -20 -24   31.53    2.30
   2  20  25    0.95    2.61
  -2 -20 -25   -1.01    3.99
  -2 -21   5    0.70    2.89
  -2 -21   4   14.59    2.99
  -2 -21   3    5.44    1.93
   2  21  -2   -1.09    2.11
   2  21  -1    0.18    3.73
  -2 -21   1    1.44    2.19
   2  21   0    4.70    2.91
  -2 -21   0    5.03    2.06
   2  21   1   40.66    2.84
  -2 -21  -1   39.53    2.11
   2  21   2    0.32    2.20
   2  21   3    1.06    2.97
  -2 -21  -3    0.30    1.79
  -2 -21  -4    3.56    1.22
   2  21   5   14.18    1.91
  -2 -21  -5   11.84    1.47
  -2 -21  -6   11.82    1.16
   2  21   7    5.06    1.52
  -2 -21  -7    5.00    1.22
  -2 -21  -8    1.63    1.47
   2  21   9    8.12    2.60
  -2 -21  -9    6.24    1.08
   2  21  10    3.85    1.40
  -2 -21 -10    2.17    0.98
   2  21  11   24.88    2.18
  -2 -21 -11   23.25    1.48
   2  21  12    8.10    1.60
  -2 -21 -12   10.06    1.50
   2  21  13   12.78    2.11
  -2 -21 -13   13.14    1.08
   2  21  14    2.75    1.69
  -2 -21 -14    2.91    1.00
   2  21  15   43.02    3.02
  -2 -21 -15   47.61    2.28
   2  21  16    9.27    1.60
  -2 -21 -16    9.76    1.92
   2  21  17    1.10    1.17
  -2 -21 -17    0.10    1.04
   2  21  18    1.42    1.72
  -2 -21 -18    2.36    1.08
   2  21  19    7.87    1.55
  -2 -21 -19    7.16    1.63
   2  21  20   -0.15    2.19
  -2 -21 -20   -0.38    1.55
   2  21  21    8.78    2.36
  -2 -21 -21    9.74    1.90
   2  21  22    4.43    1.78
  -2 -21 -22    1.23    2.29
   2  21  23    3.62    2.08
  -2 -21 -23   -0.67    1.55
  -2 -21 -24   -1.62    3.04
   2  22  -3   -1.10    3.26
  -2 -22   3    0.37    2.58
   2  22  -2   -0.15    3.33
  -2 -22   2    8.46    3.08
  -2 -22   1    1.35    1.48
  -2 -22   0   31.54    2.49
   2  22   1   -0.77    3.12
  -2 -22  -1    1.04    3.81
   2  22   2   49.78    3.16
  -2 -22  -2   47.27    3.90
   2  22   3   12.72    3.34
  -2 -22  -3   17.74    2.76
   2  22   4   33.74    2.69
   2  22   5   60.38    4.15
  -2 -22  -5   51.58    2.50
   2  22   6    7.88    2.19
  -2 -22  -6   12.10    1.58
   2  22   7    5.38    3.19
  -2 -22  -7    3.00    1.44
   2  22   8   24.77    3.39
  -2 -22  -8   22.66    2.18
   2  22   9    2.30    2.63
  -2 -22  -9    4.53    1.39
   2  22  10   61.02    3.16
  -2 -22 -10   63.48    3.12
   2  22  11    3.49    1.64
  -2 -22 -11    4.94    2.11
  -2 -22 -12   12.68    1.53
   2  22  13   -0.87    1.93
  -2 -22 -13    1.31    1.84
   2  22  14  111.85    3.66
  -2 -22 -14  107.73    3.27
   2  22  15    1.57    1.31
  -2 -22 -15    2.05    1.15
   2  22  16    1.71    1.66
  -2 -22 -16    1.80    1.30
   2  22  17   21.97    1.50
  -2 -22 -17   21.62    1.47
   2  22  18   39.78    2.03
  -2 -22 -18   40.56    2.05
   2  22  19    3.46    2.37
  -2 -22 -19    3.50    1.47
   2  22  20   41.91    1.96
  -2 -22 -20   42.94    1.76
   2  22  21    2.80    2.86
  -2 -22 -21    3.23    2.94
   2  22  22   16.53    2.27
  -2 -22 -22   23.81    1.70
   2  22  23    1.47    1.93
  -2 -22 -23   -1.03    2.57
   2  23  -1   -2.86    3.89
  -2 -23   0    0.10    2.06
  -2 -23  -1    3.49    2.07
   2  23   2    0.10    4.41
  -2 -23  -2   -0.38    2.15
   2  23   3   -0.02    2.45
  -2 -23  -3   -1.86    2.46
   2  23   4   12.62    3.80
  -2 -23  -4   12.80    2.18
   2  23   5   39.38    4.06
  -2 -23  -5   46.81    2.23
   2  23   6    2.71    2.37
  -2 -23  -6    1.39    1.73
   2  23   7    8.67    1.75
  -2 -23  -7    8.79    3.11
   2  23   8   -0.52    2.96
  -2 -23  -8    0.45    1.41
   2  23   9    7.15    2.00
  -2 -23  -9    5.80    1.78
   2  23  10    9.39    3.17
  -2 -23 -10    8.83    1.61
   2  23  11   -1.74    3.01
  -2 -23 -11    1.65    1.43
   2  23  12    1.78    2.22
  -2 -23 -12    0.33    1.49
   2  23  13    3.80    1.94
  -2 -23 -13   10.38    1.89
   2  23  14   17.08    1.88
  -2 -23 -14   17.18    3.28
   2  23  15    0.34    2.93
  -2 -23 -15    0.71    1.25
   2  23  16    0.25    1.60
  -2 -23 -16    2.78    1.62
   2  23  17    1.25    1.74
  -2 -23 -17    0.13    1.24
  -2 -23 -18   -0.28    2.72
   2  23  19   13.61    4.25
  -2 -23 -19    7.19    2.15
  -2 -23 -20    4.61    2.87
  -2 -23 -21    1.05    2.33
   2  24   1    2.86    4.17
   2  24   2    7.93    2.23
   2  24   3    1.95    4.17
  -2 -24  -3    1.26    2.13
   2  24   4   23.83    3.03
  -2 -24  -4   16.66    3.17
   2  24   5    6.57    3.32
  -2 -24  -5    6.00    1.45
   2  24   6   16.03    4.17
  -2 -24  -6   13.44    2.36
  -2 -24  -7    0.27    1.77
   2  24   8   35.35    5.10
  -2 -24  -8   31.35    1.43
   2  24   9    4.52    2.78
  -2 -24  -9    2.26    2.85
   2  24  10   10.57    2.27
  -2 -24 -10    5.22    2.07
  -2 -24 -11    1.46    1.48
   2  24  12   27.45    2.69
  -2 -24 -12   28.13    1.78
   2  24  13   -0.20    1.90
  -2 -24 -13    3.65    3.02
   2  24  14   19.52    2.00
  -2 -24 -14   21.28    2.43
   2  24  15   25.17    3.30
  -2 -24 -15   24.83    1.71
   2  24  16   16.87    2.35
  -2 -24 -16   18.24    2.01
   2  24  17    2.07    2.50
  -2 -24 -17    2.46    2.12
   2  24  18   53.61    5.17
  -2 -24 -19    5.64    1.56
   2  24  20   15.61    4.86
  -2 -25  -5   14.54    2.94
  -2 -25  -6    2.24    2.34
   2  25   7   -0.91    3.26
  -2 -25  -7   -1.55    3.45
   2  25   8   -0.13    2.38
  -2 -25  -8    1.59    1.94
   2  25   9    4.57    1.96
  -2 -25  -9    0.11    0.80
   2  25  10   -1.02    2.12
  -2 -25 -10   -0.48    1.75
   2  25  11   10.21    2.17
  -2 -25 -11    3.64    1.37
   2  25  12    1.69    3.85
  -2 -25 -12   -1.01    1.27
   2  25  13    0.04    2.30
  -2 -25 -13    0.83    2.94
   2  25  14    1.59    3.81
  -2 -25 -14    4.91    1.98
  -2 -25 -15    1.71    2.73
  -2 -25 -16    0.00    2.74
   2  25  17    3.52    3.57
  -2 -26 -11   -1.22    1.93
  -2 -26 -12   11.22    1.93
  -3  24   6   -3.56    5.60
   3 -23 -11    0.53    2.05
   3 -23 -10    5.51    1.36
  -3  23  10   -0.61    1.68
   3 -23  -9    8.63    4.23
  -3  23   9   12.52    3.34
   3 -23  -8    5.76    2.22
   3 -23  -7    1.52    3.64
   3 -23  -6    0.75    2.27
  -3  23   6    0.05    2.03
   3 -23  -5   48.75    6.29
   3 -23  -4   -1.28    4.30
  -3  23   4    0.49    4.42
   3 -22 -14    1.80    3.88
   3 -22 -13   -1.74    2.98
  -3  22  13   -0.62    3.22
   3 -22 -12    4.83    2.98
  -3  22  12    0.72    3.06
  -3  22  11   -0.51    1.42
   3 -22 -10    1.42    1.57
  -3  22  10    0.41    1.43
   3 -22  -9    2.14    1.61
  -3  22   9   -0.51    1.36
   3 -22  -8    1.19    1.45
   3 -22  -7    1.59    1.74
  -3  22   7    1.76    1.32
   3 -22  -6   12.49    2.74
  -3  22   6    7.44    1.97
   3 -22  -5    1.21    2.45
  -3  22   5    0.81    2.76
   3 -22  -4    2.03    2.17
   3 -22  -3   11.04    2.65
  -3  22   2    0.22    3.51
   3 -22  -1   34.27    3.38
  -3  22   1   32.47    3.65
   3 -21 -16   -0.15    1.70
   3 -21 -15   19.80    1.40
   3 -21 -14   -0.66    1.53
  -3  21  14   -0.14    1.61
   3 -21 -13   12.90    1.71
   3 -21 -12    0.53    1.28
  -3  21  12    1.61    1.52
   3 -21 -11   60.36    2.13
  -3  21  11   58.52    2.03
   3 -21 -10    1.57    1.58
  -3  21  10   -0.31    2.78
   3 -21  -9   34.43    2.02
  -3  21   9   35.69    2.76
   3 -21  -8    1.52    1.23
  -3  21   8    0.10    1.92
   3 -21  -7   40.88    1.81
  -3  21   7   43.36    2.64
   3 -21  -6    1.57    2.24
  -3  21   6   -0.03    2.34
   3 -21  -5   -1.08    1.37
  -3  21   5    0.52    2.22
   3 -21  -4    9.28    1.31
  -3  21   4   11.92    1.64
   3 -21  -3   11.68    2.10
  -3  21   3   13.15    2.70
   3 -21  -2    3.03    1.64
  -3  21   2   -0.72    3.66
   3 -21  -1   42.50    5.05
  -3  21   1   43.87    2.39
  -3  21   0   11.98    3.09
  -3  21  -1   34.66    4.93
   3 -20 -18    0.06    1.22
   3 -20 -17   11.61    1.43
  -3  20  17    7.53    2.37
   3 -20 -16   10.14    1.30
  -3  20  16   11.52    1.57
   3 -20 -15    0.22    1.46
  -3  20  15    1.01    1.14
   3 -20 -14   12.60    1.20
  -3  20  14   16.18    1.45
   3 -20 -13    1.21    1.08
  -3  20  13    1.16    1.56
   3 -20 -12    2.49    1.10
  -3  20  12    2.57    1.74
   3 -20 -11   -0.09    1.52
  -3  20  11    0.56    2.33
   3 -20 -10   -1.32    1.30
  -3  20  10    0.94    2.83
   3 -20  -9   14.40    1.31
  -3  20   9   13.00    2.32
   3 -20  -8    7.93    1.80
   3 -20  -7    0.66    1.58
  -3  20   7    0.25    1.64
   3 -20  -6    4.61    1.25
   3 -20  -5   -1.64    1.64
  -3  20   5   -1.05    2.45
   3 -20  -4    7.79    1.49
  -3  20   4    9.71    1.66
   3 -20  -3    1.00    1.55
  -3  20   3   -0.72    2.17
  -3  20   2    2.26    2.25
   3 -20  -1   45.83    2.15
  -3  20   1   47.99    2.66
   3 -20   0   -0.54    1.41
  -3  20   0    3.20    2.96
   3 -20   1    4.54    4.23
  -3  20  -1    1.13    1.69
   3 -20   2    2.61    1.25
  -3  20  -2    3.33    3.39
   3 -19 -19   14.35    2.02
  -3  19  19   11.85    3.62
   3 -19 -18   22.07    3.13
  -3  19  18   18.82    2.56
   3 -19 -17    7.58    1.12
  -3  19  17    6.23    0.96
   3 -19 -16    3.69    1.16
  -3  19  16    2.03    1.39
   3 -19 -15    3.89    1.50
  -3  19  15    3.50    1.76
   3 -19 -14    4.63    1.21
  -3  19  14    2.97    1.53
   3 -19 -13  135.38    3.33
  -3  19  13  132.20    3.10
   3 -19 -12   12.46    1.52
  -3  19  12   14.34    2.69
   3 -19 -11   13.38    2.14
  -3  19  11   15.16    1.76
   3 -19 -10   40.19    1.88
  -3  19  10   38.55    2.28
   3 -19  -9   -0.23    1.05
  -3  19   9    0.59    1.07
   3 -19  -8    6.60    2.39
  -3  19   8    6.22    1.30
   3 -19  -7    1.63    1.24
  -3  19   7   -0.43    2.15
   3 -19  -6   17.36    2.29
  -3  19   6   13.13    1.84
   3 -19  -5   80.10    2.96
  -3  19   5   84.77    3.22
   3 -19  -4    4.08    1.51
  -3  19   4    6.16    1.87
   3 -19  -3   79.25    3.70
  -3  19   3   86.36    3.31
   3 -19  -2    0.37    1.84
  -3  19   2   -1.62    1.87
   3 -19  -1   22.94    1.53
  -3  19   1   25.10    1.52
   3 -19   0   36.28    3.28
  -3  19   0   37.89    3.12
   3 -19   1   45.96    2.25
  -3  19  -1   53.66    3.72
   3 -19   2   17.69    3.69
  -3  19  -2   20.77    3.35
   3 -19   3    8.47    2.73
  -3  19  -3    8.89    2.34
   3 -18 -21   11.63    2.40
   3 -18 -20   -0.51    2.34
  -3  18  20   -0.05    2.48
   3 -18 -19   -0.36    1.67
  -3  18  19   -1.48    3.28
   3 -18 -18    9.04    2.78
  -3  18  18    7.67    2.03
   3 -18 -17    1.05    1.30
  -3  18  17   -0.13    1.16
   3 -18 -16   62.39    2.28
  -3  18  16   62.67    2.56
   3 -18 -15    1.37    1.33
  -3  18  15   -0.74    1.29
   3 -18 -14   53.21    1.69
  -3  18  14   48.81    1.75
   3 -18 -13    5.03    1.37
  -3  18  13    4.80    2.38
   3 -18 -12    4.54    0.97
  -3  18  12    3.92    1.25
   3 -18 -11    1.53    1.07
  -3  18  11    1.68    1.01
   3 -18 -10    2.62    1.11
  -3  18  10    3.64    2.44
   3 -18  -9    4.78    0.87
  -3  18   9    5.99    1.01
   3 -18  -8    8.40    0.93
  -3  18   8    8.68    0.98
   3 -18  -7    0.52    1.09
  -3  18   7    1.37    1.46
   3 -18  -6    2.56    0.88
  -3  18   6    2.05    1.39
   3 -18  -5    9.50    1.21
  -3  18   5    8.50    2.28
   3 -18  -4   12.90    1.23
  -3  18   4   12.21    1.39
   3 -18  -3    4.80    1.41
  -3  18   3    5.49    1.61
   3 -18  -2   56.87    3.17
  -3  18   2   56.05    1.96
   3 -18  -1   30.86    1.95
  -3  18   1   32.97    2.45
   3 -18   0    3.51    1.32
  -3  18   0    4.34    1.62
   3 -18   1   16.46    1.93
  -3  18  -1   19.40    2.61
  -3  18  -2    0.69    1.82
   3 -18   3   12.06    1.33
  -3  18  -3   13.26    2.12
   3 -18   4    1.81    1.83
  -3  18  -4    2.34    2.06
   3 -18   5    5.32    1.67
  -3  18  -5    5.51    1.67
   3 -18   6    1.12    3.02
  -3  18  -6    3.22    3.10
   3 -18   7    0.96    1.69
  -3  18  -7   -1.29    3.37
   3 -17 -22   -0.57    1.68
  -3  17  22    1.96    2.78
   3 -17 -21    1.23    1.46
  -3  17  21   -0.88    1.43
   3 -17 -20    6.69    1.10
  -3  17  20    6.65    1.25
   3 -17 -19   18.79    1.68
  -3  17  19   27.37    2.27
   3 -17 -18   -1.61    2.67
  -3  17  18   -0.02    2.78
   3 -17 -17   29.19    1.84
  -3  17  17   24.87    1.63
   3 -17 -16    1.70    0.92
  -3  17  16    1.76    1.12
   3 -17 -15  218.91    4.08
  -3  17  15  211.24    5.43
   3 -17 -14   39.94    1.75
  -3  17  14   37.31    1.78
   3 -17 -13    0.89    1.35
  -3  17  13    0.61    1.42
   3 -17 -12   35.39    1.23
  -3  17  12   35.41    1.33
   3 -17 -11   -0.69    1.08
  -3  17  11    0.22    1.08
   3 -17 -10    0.77    0.81
  -3  17  10    0.84    1.11
   3 -17  -9   89.04    2.12
  -3  17   9   84.15    2.82
   3 -17  -8    1.67    0.86
  -3  17   8    1.05    0.97
   3 -17  -7   41.52    1.87
   3 -17  -6    9.27    0.93
  -3  17   6    8.46    0.95
   3 -17  -5   89.48    3.01
  -3  17   5   97.13    3.27
   3 -17  -4   27.44    1.48
  -3  17   4   26.41    1.59
   3 -17  -3   12.36    2.23
  -3  17   3   14.51    1.60
   3 -17  -2   15.48    1.36
  -3  17   2   16.29    1.46
   3 -17  -1    5.19    1.55
  -3  17   1    3.16    2.27
   3 -17   0   66.54    3.97
  -3  17   0   69.58    2.28
  -3  17  -1   62.15    3.93
   3 -17   2    1.88    1.30
  -3  17  -2    2.32    2.46
   3 -17   3   55.85    1.97
  -3  17  -3   68.80    3.85
   3 -17   4    4.15    1.54
  -3  17  -4    4.81    2.72
   3 -17   5   48.06    2.88
  -3  17  -5   47.65    3.19
   3 -17   6    6.41    1.47
  -3  17  -6    4.21    1.56
   3 -17   8   20.55    1.80
  -3  17  -8   18.57    1.84
   3 -17   9    0.82    1.50
  -3  17  -9    0.45    1.50
   3 -16 -23    8.68    2.43
   3 -16 -22    4.25    2.12
   3 -16 -21    7.59    1.65
  -3  16  21    8.25    3.03
   3 -16 -20    0.15    1.08
  -3  16  20   -0.51    1.64
   3 -16 -19    2.16    1.07
  -3  16  19    1.92    1.05
   3 -16 -18    8.04    1.29
  -3  16  18    9.21    2.09
   3 -16 -17    5.68    1.04
  -3  16  17    5.34    1.02
   3 -16 -16   27.03    1.21
  -3  16  16   26.71    1.74
   3 -16 -15   47.47    2.07
  -3  16  15   54.90    3.03
   3 -16 -14    7.37    1.19
  -3  16  14    6.50    1.35
   3 -16 -13    1.36    1.92
  -3  16  13    1.59    2.03
   3 -16 -12    0.86    1.03
  -3  16  12    1.17    0.92
   3 -16 -11    3.05    0.85
  -3  16  11    3.61    0.98
   3 -16 -10    9.81    1.09
  -3  16  10    9.76    0.93
   3 -16  -9    0.83    0.69
  -3  16   9    0.15    0.91
   3 -16  -8   21.71    0.98
  -3  16   8   23.33    1.45
   3 -16  -7   35.72    1.61
  -3  16   7   38.90    1.97
   3 -16  -6   12.11    0.87
  -3  16   6   11.87    1.31
   3 -16  -5   91.29    2.41
  -3  16   5   96.97    4.54
   3 -16  -4   31.30    1.84
  -3  16   4   28.93    1.37
   3 -16  -3    4.75    0.85
   3 -16  -2   23.10    1.50
  -3  16   2   22.63    1.83
   3 -16  -1   34.82    1.50
  -3  16   1   34.25    1.99
   3 -16   0   46.13    1.56
   3 -16   1   11.16    1.24
   3 -16   2    1.21    1.54
  -3  16  -2    1.66    1.68
   3 -16   3    2.82    2.12
  -3  16  -3    2.46    1.90
   3 -16   4   44.33    2.71
  -3  16  -4   44.49    3.19
   3 -16   5    4.48    1.14
  -3  16  -5    3.41    1.77
   3 -16   6    4.94    1.33
  -3  16  -6    4.30    1.50
   3 -16   8   14.73    1.66
  -3  16  -8   13.99    3.17
   3 -16   9    2.05    1.76
   3 -16  10   11.40    2.12
   3 -15 -24    0.18    0.89
  -3  15  24    1.40    1.45
   3 -15 -23    8.63    1.59
  -3  15  23   10.05    1.48
   3 -15 -22    1.97    1.53
  -3  15  22    2.07    2.01
   3 -15 -21  111.51    2.78
  -3  15  21  114.82    3.60
   3 -15 -20   25.16    1.74
  -3  15  20   25.78    1.81
   3 -15 -19    7.95    1.37
  -3  15  19    7.31    2.04
   3 -15 -18   13.43    1.11
  -3  15  18   13.64    1.29
   3 -15 -17   43.71    1.74
  -3  15  17   39.66    1.99
   3 -15 -16   12.40    1.23
  -3  15  16   14.07    1.70
   3 -15 -15    6.81    1.43
  -3  15  15    8.17    1.52
   3 -15 -14   70.91    2.83
  -3  15  14   67.87    2.63
   3 -15 -13   20.67    1.40
  -3  15  13   17.41    1.09
   3 -15 -12    0.29    1.09
   3 -15 -11  445.86   11.13
  -3  15  11  450.75   11.49
   3 -15 -10   10.27    0.72
  -3  15  10    9.83    0.84
   3 -15  -9   26.28    1.14
  -3  15   9   26.88    1.23
   3 -15  -8    5.89    0.92
  -3  15   8    5.56    1.16
   3 -15  -7   20.66    1.10
  -3  15   7   22.02    1.95
   3 -15  -6    3.74    0.80
  -3  15   6    3.17    1.15
   3 -15  -5   12.96    0.83
  -3  15   5   12.58    0.77
   3 -15  -4    2.46    0.77
   3 -15  -3   32.58    1.34
  -3  15   3   31.48    1.28
   3 -15  -2   63.65    3.24
  -3  15   2   46.72    2.87
   3 -15  -1  212.70    4.70
  -3  15   1  221.29    5.93
   3 -15   0   37.28    1.72
  -3  15   0   42.09    2.00
   3 -15   1   16.77    0.92
  -3  15  -1   17.86    1.53
   3 -15   2    2.32    1.31
   3 -15   3   62.67    2.21
  -3  15  -3   61.85    2.31
   3 -15   4    8.64    1.06
  -3  15  -4    8.53    0.93
   3 -15   5   10.90    1.57
  -3  15  -5   11.08    1.80
   3 -15   6   -0.15    1.11
  -3  15  -6    0.56    1.24
   3 -15   7   59.90    2.22
  -3  15  -7   66.47    3.85
   3 -15   8   -0.82    2.00
  -3  15  -8   -1.30    2.66
   3 -15   9   86.04    3.19
  -3  15  -9   92.15    3.46
   3 -15  10    1.84    1.41
  -3  15 -10    2.69    1.72
   3 -15  11   24.18    3.47
  -3  15 -11   27.01    3.69
   3 -14 -25    0.33    1.77
  -3  14  25   -0.32    2.35
   3 -14 -24    0.47    1.62
  -3  14  24    0.46    0.99
   3 -14 -23    4.96    1.86
  -3  14  23    2.41    2.72
   3 -14 -22    1.78    1.24
  -3  14  22    0.50    1.16
   3 -14 -21    6.38    1.09
  -3  14  21    6.87    1.17
   3 -14 -20    0.15    1.05
  -3  14  20   -1.34    1.30
   3 -14 -19    6.44    1.71
  -3  14  19    9.57    1.76
   3 -14 -18   28.46    1.36
  -3  14  18   30.27    1.85
   3 -14 -17   35.29    1.51
  -3  14  17   33.09    2.05
   3 -14 -16   28.90    1.63
  -3  14  16   24.98    1.31
   3 -14 -15    4.40    0.69
  -3  14  15    4.70    0.86
   3 -14 -14   11.81    0.91
  -3  14  14    9.41    1.42
   3 -14 -13   23.48    1.53
  -3  14  13   23.73    1.56
   3 -14 -12   37.51    1.47
  -3  14  12   35.48    1.73
   3 -14 -11    1.25    0.91
  -3  14  11    0.57    0.63
   3 -14 -10   -0.18    0.86
   3 -14  -9    0.12    0.80
  -3  14   9    3.01    1.54
   3 -14  -8   28.76    1.19
  -3  14   8   31.03    2.50
   3 -14  -7  115.53    3.01
  -3  14   7  113.81    2.73
   3 -14  -6   27.74    1.42
  -3  14   6   27.77    1.41
   3 -14  -5   78.08    2.24
  -3  14   5   72.01    2.53
   3 -14  -4    3.96    1.44
  -3  14   4    4.82    1.44
   3 -14  -3    0.26    0.72
  -3  14   3   -0.72    1.52
   3 -14  -2    3.47    0.75
  -3  14   2    4.97    1.57
   3 -14  -1  189.69    4.25
  -3  14   1  184.78    7.21
   3 -14   0    1.01    0.86
  -3  14   0    0.66    0.99
   3 -14   1  125.12    5.56
  -3  14  -1  123.41    5.19
   3 -14   2    0.53    0.83
  -3  14  -2    0.82    1.49
   3 -14   3    0.26    0.68
  -3  14  -3    1.59    0.88
  -3  14  -4    1.95    1.92
   3 -14   5   24.61    2.00
  -3  14  -5   24.56    1.30
   3 -14   6    1.89    1.11
  -3  14  -6    2.51    1.25
   3 -14   7    3.00    0.98
  -3  14  -7    2.50    1.12
   3 -14   8    2.81    1.23
  -3  14  -8    2.05    1.28
   3 -14  10   36.94    3.10
  -3  14 -10   37.26    3.58
   3 -14  11   56.75    2.89
  -3  14 -12    6.41    3.01
   3 -14  13   -0.99    3.09
  -3  14 -13    2.51    2.15
   3 -13 -25    1.61    2.13
  -3  13  25    2.53    2.63
   3 -13 -24    0.50    1.92
  -3  13  24    0.54    1.57
   3 -13 -23   63.21    4.00
  -3  13  23   69.71    4.13
   3 -13 -22   10.66    2.95
  -3  13  22   11.33    1.57
   3 -13 -21    2.59    1.28
  -3  13  21    2.02    2.16
   3 -13 -20   -0.16    0.91
  -3  13  20    0.12    1.26
   3 -13 -19   53.54    2.30
  -3  13  19   50.73    1.67
   3 -13 -18    1.83    1.17
  -3  13  18    3.63    1.23
   3 -13 -17   12.01    1.25
  -3  13  17   11.60    1.01
   3 -13 -16   26.69    1.26
  -3  13  16   29.07    1.66
   3 -13 -15   62.74    1.98
  -3  13  15   62.11    1.99
   3 -13 -14   10.48    1.28
  -3  13  14   10.06    1.35
   3 -13 -13  147.34    3.66
  -3  13  13  145.14    4.45
   3 -13 -12   47.16    1.43
  -3  13  12   49.32    1.64
   3 -13 -11   58.86    2.05
  -3  13  11   56.45    2.20
   3 -13 -10  197.56    4.27
  -3  13  10  227.41    6.69
   3 -13  -9  166.75    4.08
  -3  13   9  174.82    4.80
   3 -13  -8   35.64    1.36
  -3  13   8   32.81    1.26
   3 -13  -7   60.75    1.79
  -3  13   7   63.53    2.29
   3 -13  -6   37.37    1.59
  -3  13   6   37.05    1.44
   3 -13  -5  149.93    3.88
  -3  13   5  149.51    3.37
   3 -13  -4    1.04    1.44
  -3  13   4    0.91    0.88
   3 -13  -3  313.74    7.92
  -3  13   3  317.35   11.86
   3 -13  -2    6.51    0.86
  -3  13   2    6.71    0.90
   3 -13  -1   54.13    2.06
  -3  13   1   56.19    2.72
   3 -13   0   15.57    1.80
  -3  13   0   15.91    1.18
   3 -13   1   93.90    4.08
  -3  13  -1   93.35    2.65
   3 -13   2   36.49    1.24
   3 -13   3    2.18    0.89
  -3  13  -3    2.58    0.97
   3 -13   4    5.74    1.59
  -3  13  -4    3.93    1.00
   3 -13   5  290.99    6.61
  -3  13  -5  272.59    7.19
   3 -13   6   38.46    1.70
  -3  13  -6   40.75    2.70
  -3  13  -8    2.56    2.13
   3 -13   9   -1.05    1.30
  -3  13  -9   -0.30    1.53
   3 -13  10    5.82    1.58
  -3  13 -10    3.68    1.63
   3 -13  12    4.47    2.43
  -3  13 -12    1.74    2.82
   3 -13  13   23.73    2.42
  -3  13 -13   23.76    2.77
   3 -13  14   -0.44    1.91
  -3  13 -14    0.27    2.23
   3 -13  15   86.35    3.39
  -3  13 -15   89.69    3.25
   3 -12 -26   24.75    3.19
  -3  12  26   23.42    3.88
   3 -12 -25    2.00    1.73
  -3  12  25    1.94    1.49
   3 -12 -24    3.00    1.90
  -3  12  24   -0.06    2.05
   3 -12 -23   23.00    1.50
  -3  12  23   24.25    1.87
   3 -12 -22   17.80    2.91
  -3  12  22   12.62    1.43
   3 -12 -21    6.30    1.02
  -3  12  21    6.21    1.26
   3 -12 -20    4.37    2.10
  -3  12  20    5.35    2.30
   3 -12 -19    0.19    0.94
  -3  12  19    1.39    0.91
   3 -12 -18    5.76    2.16
   3 -12 -17   35.30    1.58
  -3  12  17   33.43    1.30
   3 -12 -16    5.63    0.81
  -3  12  16    6.69    0.80
   3 -12 -15   18.15    1.15
  -3  12  15   15.89    0.95
   3 -12 -14   21.26    1.37
  -3  12  14   20.12    1.40
   3 -12 -13   25.71    1.80
  -3  12  13   25.54    1.83
   3 -12 -12    2.70    0.70
  -3  12  12    2.63    0.76
   3 -12 -11    8.54    0.96
  -3  12  11    6.00    1.48
   3 -12 -10   39.20    1.12
  -3  12  10   40.24    1.33
   3 -12  -9   49.35    1.55
  -3  12   9   50.15    1.65
   3 -12  -8    4.56    0.75
  -3  12   8    4.30    0.96
   3 -12  -7  285.16    5.33
  -3  12   7  267.43    7.51
   3 -12  -6    0.66    0.66
  -3  12   6    1.28    1.12
   3 -12  -5  171.07    4.87
  -3  12   5  175.73    6.50
   3 -12  -4   24.75    1.07
  -3  12   4   21.31    1.01
   3 -12  -3    1.99    0.58
  -3  12   3    1.77    0.80
   3 -12  -2    3.24    0.61
  -3  12   2    3.31    0.50
   3 -12  -1   15.03    0.98
  -3  12   1   12.05    0.97
   3 -12   0    9.99    0.74
  -3  12   0    9.06    1.44
   3 -12   1   83.65    3.75
  -3  12  -1   94.51    2.48
   3 -12   2   17.59    1.19
  -3  12  -2   17.54    1.18
   3 -12   3  104.29    3.61
   3 -12   4   66.26    3.44
  -3  12  -4   68.54    3.69
   3 -12   5   14.67    1.09
  -3  12  -5   14.70    0.81
   3 -12   6   66.27    1.97
  -3  12  -6   72.14    2.75
   3 -12   7   21.51    1.53
  -3  12  -7   23.64    2.40
   3 -12   8   34.73    2.43
  -3  12  -8   30.10    2.06
   3 -12   9   15.00    2.27
  -3  12  -9   15.14    2.23
   3 -12  10    3.88    1.37
  -3  12 -10    2.47    1.44
   3 -12  11    9.41    2.14
  -3  12 -11   10.51    2.38
   3 -12  12   19.66    1.98
  -3  12 -12   19.35    2.69
   3 -12  13   -0.17    1.39
  -3  12 -13   -0.01    2.17
   3 -12  14   11.19    1.67
   3 -12  15    4.62    1.61
  -3  12 -15    2.52    3.00
   3 -12  16   18.67    1.75
  -3  12 -16   14.50    2.70
   3 -11 -26   11.85    2.45
   3 -11 -25   66.12    3.41
  -3  11  25   45.02    3.18
   3 -11 -24   46.21    2.09
  -3  11  24   44.03    1.82
   3 -11 -23    0.59    1.28
  -3  11  23    1.05    1.16
   3 -11 -22    2.65    1.19
  -3  11  22    2.67    1.19
   3 -11 -21   62.26    2.07
  -3  11  21   67.02    3.84
   3 -11 -20    0.91    1.28
  -3  11  20    0.02    0.93
   3 -11 -19  105.00    3.32
  -3  11  19  113.23    3.50
   3 -11 -18    0.34    0.80
  -3  11  18    1.27    0.75
   3 -11 -17   52.90    2.12
  -3  11  17   60.95    3.54
   3 -11 -16    0.55    0.70
  -3  11  16    0.65    0.69
   3 -11 -15  123.57    5.98
  -3  11  15  130.69    5.15
   3 -11 -14   36.79    1.57
  -3  11  14   34.57    1.55
   3 -11 -13   20.00    1.36
  -3  11  13   20.71    1.84
   3 -11 -12  190.81    4.77
  -3  11  12  184.61    4.18
   3 -11 -11   88.10    3.40
  -3  11  11  101.05    4.71
   3 -11 -10  222.23    5.77
  -3  11  10  217.17    4.18
  -3  11   9  160.39    6.24
   3 -11  -8   57.28    2.02
  -3  11   8   54.99    2.87
   3 -11  -7  199.86    5.29
   3 -11  -6   30.89    1.36
  -3  11   6   29.88    1.33
   3 -11  -5  135.73    3.66
  -3  11   5  129.73    3.97
   3 -11  -4    1.01    0.79
  -3  11   4    2.00    1.02
   3 -11  -3    5.48    0.75
  -3  11   3    4.07    1.09
   3 -11  -2   75.44    2.14
  -3  11   2   74.60    1.65
   3 -11  -1  326.03   11.48
  -3  11   1  333.98   12.26
   3 -11   0   43.12    2.16
  -3  11   0   44.41    2.44
   3 -11   1  190.63    6.77
  -3  11  -1  195.81    5.27
   3 -11   2  194.52    5.46
  -3  11  -2  188.25    4.13
   3 -11   3  170.15    5.25
  -3  11  -3  158.92    3.67
   3 -11   4   97.11    4.51
  -3  11  -4  101.23    4.14
   3 -11   5   17.66    1.28
  -3  11  -5   18.50    1.09
   3 -11   6    9.11    1.21
  -3  11  -6   10.32    1.09
   3 -11   7   69.55    2.48
  -3  11  -7   82.04    2.60
   3 -11   8   48.37    2.04
  -3  11  -8   45.41    3.26
   3 -11   9  164.67    7.34
  -3  11  -9  153.35    7.08
   3 -11  10    1.01    1.60
  -3  11 -10    1.66    1.92
   3 -11  12    0.90    1.30
  -3  11 -12    0.72    1.51
   3 -11  13   47.91    2.73
  -3  11 -13   34.95    2.73
  -3  11 -14    3.23    2.88
   3 -11  15    1.47    1.61
   3 -11  16   25.78    1.98
  -3  11 -16   28.94    3.81
   3 -11  17   37.99    3.27
  -3  11 -17   44.41    4.00
  -3  10  28   11.33    1.58
   3 -10 -27    1.25    2.20
   3 -10 -26    1.31    3.23
  -3  10  26   -0.47    1.76
   3 -10 -25   11.01    1.65
  -3  10  25   14.18    1.71
   3 -10 -24   29.34    2.08
  -3  10  24   29.46    1.57
   3 -10 -23    1.42    0.97
  -3  10  23    0.29    0.94
   3 -10 -22    3.86    1.22
  -3  10  22    3.04    1.63
   3 -10 -21    0.86    1.44
  -3  10  21    1.57    1.59
   3 -10 -20   12.32    1.07
  -3  10  20   12.65    1.58
   3 -10 -19    0.38    0.92
  -3  10  19    0.53    0.75
   3 -10 -18    5.14    1.11
  -3  10  18    5.58    0.77
   3 -10 -17    1.21    0.75
  -3  10  17    1.31    0.69
   3 -10 -16   19.11    1.05
  -3  10  16   22.56    0.97
   3 -10 -15  173.81    4.92
   3 -10 -14   73.90    3.48
   3 -10 -13    1.01    0.69
  -3  10  13    0.37    0.58
   3 -10 -12    0.95    0.95
  -3  10  12    0.80    1.00
  -3  10  11   22.58    1.08
   3 -10 -10   72.30    2.39
  -3  10  10   76.16    3.43
  -3  10   9    2.67    1.20
   3 -10  -8    1.13    0.58
  -3  10   8    0.61    0.81
   3 -10  -7   46.65    1.44
  -3  10   7   44.12    1.41
   3 -10  -6   57.63    1.58
  -3  10   6   59.58    1.58
   3 -10  -5   37.90    1.16
  -3  10   5   40.49    1.27
   3 -10  -4   50.72    1.65
  -3  10   4   46.77    1.64
   3 -10  -3   16.70    0.95
  -3  10   3   17.37    1.45
   3 -10  -2   13.85    0.83
  -3  10   2   12.70    0.95
   3 -10  -1  130.69    5.21
  -3  10   1  118.40    2.78
   3 -10   0    3.75    0.57
  -3  10   0    3.26    0.56
   3 -10   1    9.16    1.07
  -3  10  -1    6.63    0.76
   3 -10   2    9.47    0.53
  -3  10  -2    7.12    1.00
   3 -10   3   27.83    1.36
  -3  10  -3   28.93    1.93
   3 -10   4  152.78    3.39
  -3  10  -4  147.67    5.30
   3 -10   5   28.89    1.01
  -3  10  -5   32.84    2.25
   3 -10   6  481.06   11.56
  -3  10  -6  497.74   11.82
   3 -10   7    1.16    0.64
  -3  10  -7    0.89    0.66
   3 -10   9  146.63    4.30
  -3  10  -9  152.02    5.97
   3 -10  10    2.75    1.43
  -3  10 -10    5.07    1.71
  -3  10 -11    2.57    1.91
   3 -10  12   19.62    1.89
   3 -10  13   35.54    2.23
   3 -10  14    6.32    1.50
  -3  10 -14    7.60    1.73
   3 -10  15   16.75    1.90
  -3  10 -15   17.83    1.97
   3 -10  16    7.72    2.28
  -3  10 -16    4.34    2.70
   3 -10  17    3.77    1.54
  -3  10 -17    6.50    3.35
   3 -10  18   42.52    2.95
  -3  10 -18   43.11    3.01
   3  -9 -28   -0.83    3.13
  -3   9  28    0.84    1.70
   3  -9 -27    8.49    2.24
  -3   9  27    6.54    2.70
   3  -9 -26    7.19    3.63
  -3   9  26   12.28    1.96
   3  -9 -25   25.34    2.15
  -3   9  25   24.65    2.16
   3  -9 -24   23.31    1.35
  -3   9  24   23.43    1.56
   3  -9 -23   15.20    1.77
  -3   9  23   15.99    2.60
   3  -9 -22   -0.39    1.11
  -3   9  22    0.29    1.11
   3  -9 -21   88.07    2.99
  -3   9  21   82.97    3.71
   3  -9 -20    2.27    1.26
  -3   9  20   -0.37    0.88
   3  -9 -19   11.22    1.23
  -3   9  19   11.37    0.97
   3  -9 -18    8.41    0.85
  -3   9  18    6.55    0.80
   3  -9 -17   70.90    2.37
  -3   9  17   70.25    1.74
   3  -9 -16   14.13    1.01
  -3   9  16   16.59    1.09
   3  -9 -15  167.57    6.85
  -3   9  15  166.49    4.78
   3  -9 -14  411.27   13.60
  -3   9  14  397.26   10.14
   3  -9 -13  137.55    5.36
  -3   9  13  135.99    5.63
   3  -9 -12  475.99    9.50
  -3   9  12  461.01    7.76
   3  -9 -11  138.44    3.16
  -3   9  11  133.90    2.64
   3  -9 -10  218.86    4.61
  -3   9  10  219.57    4.28
   3  -9  -9   64.46    1.81
  -3   9   9   -0.93    1.30
   3  -9  -8    6.64    0.58
  -3   9   8    5.98    0.63
   3  -9  -7  229.27    4.79
  -3   9   7  236.78    9.89
  -3   9   6  102.45    3.25
   3  -9  -5  396.12   13.90
  -3   9   5  374.18    9.48
   3  -9  -4    7.07    0.95
  -3   9   4    6.46    0.77
   3  -9  -3  252.07    6.73
  -3   9   3  229.27    8.35
   3  -9  -2   27.68    0.97
  -3   9   2   29.00    0.88
   3  -9  -1  693.80   16.19
  -3   9   1  704.70   16.89
  -3   9   0  504.92   10.27
   3  -9   1   35.10    1.97
  -3   9  -1   37.03    2.14
   3  -9   2   53.94    1.32
  -3   9  -2   53.74    1.36
   3  -9   3   44.57    1.72
  -3   9  -3   42.85    2.19
   3  -9   4    1.13    0.73
  -3   9  -5  138.47    3.73
   3  -9   6    8.10    0.68
  -3   9  -6    7.53    0.70
   3  -9   7  162.79    3.64
  -3   9  -7  174.68    6.82
   3  -9   8   39.27    2.10
  -3   9  -8   37.90    2.45
   3  -9   9  271.14   10.23
  -3   9  -9  287.70    9.81
   3  -9  10   30.26    1.66
  -3   9 -10   33.72    1.81
   3  -9  11    6.80    1.22
  -3   9 -11    8.45    1.44
   3  -9  12    6.99    1.29
  -3   9 -12    7.12    1.43
   3  -9  13   75.78    2.61
  -3   9 -13   70.77    2.64
   3  -9  15   32.56    3.00
  -3   9 -15   26.99    3.25
   3  -9  16    8.76    2.17
  -3   9 -16   13.51    2.41
   3  -9  17   43.07    2.78
  -3   9 -17   39.94    3.00
   3  -9  18   28.13    2.37
  -3   9 -18   25.61    2.53
   3  -9  19   22.93    2.36
  -3   9 -19   29.72    2.76
  -3   8  28   13.83    3.58
   3  -8 -27    5.30    4.57
  -3   8  27    1.02    2.52
  -3   8  26    2.05    2.46
   3  -8 -25    0.45    1.82
  -3   8  25   -0.36    1.34
   3  -8 -24    8.54    1.51
  -3   8  24    7.45    1.18
   3  -8 -23   44.55    1.63
  -3   8  23   47.90    2.25
   3  -8 -22   25.91    1.67
  -3   8  22   27.76    1.27
   3  -8 -21   79.93    2.06
  -3   8  21   83.59    2.43
   3  -8 -20   19.84    1.25
  -3   8  20   19.93    1.14
   3  -8 -19    0.06    1.02
  -3   8  19   -0.42    0.93
   3  -8 -18    6.02    1.47
  -3   8  18    7.71    1.45
   3  -8 -17   20.56    1.08
  -3   8  17   22.04    1.03
   3  -8 -16   33.91    2.09
  -3   8  16   34.02    1.30
   3  -8 -15   22.38    0.84
  -3   8  15   23.19    1.31
   3  -8 -14   46.72    1.74
  -3   8  14   51.19    1.70
   3  -8 -13    1.67    0.66
  -3   8  13    2.32    0.67
   3  -8 -12    8.92    0.69
  -3   8  12    9.37    0.70
   3  -8 -11  179.32    4.39
  -3   8  11  166.59    3.82
   3  -8 -10  145.03    3.30
  -3   8  10  146.96    3.60
   3  -8  -9    6.93    0.72
  -3   8   8  252.08    6.33
   3  -8  -7  239.73    5.78
  -3   8   7  257.49    6.52
   3  -8  -6   11.33    0.76
  -3   8   6   12.45    0.70
   3  -8  -5  578.78   13.67
  -3   8   5  547.94   18.65
   3  -8  -4   11.95    1.25
  -3   8   4   13.59    1.22
   3  -8  -3  236.34    8.87
  -3   8   3  229.80    4.89
   3  -8  -2   11.35    0.52
  -3   8   2   10.75    0.57
   3  -8  -1    2.61    0.57
  -3   8   1    1.66    0.72
   3  -8   0   86.62    3.30
  -3   8   0   91.88    2.94
   3  -8   1  163.78    5.95
  -3   8  -1  146.27    5.24
   3  -8   2  159.31    5.11
  -3   8  -2  178.03    6.95
   3  -8   3   10.61    0.67
  -3   8  -3   10.64    0.87
   3  -8   4  413.48   15.06
  -3   8  -4  429.88   16.85
   3  -8   5   74.47    2.29
   3  -8   6  240.48    6.58
  -3   8  -6  290.14    5.93
   3  -8   8   26.74    1.62
   3  -8   9   18.82    1.85
  -3   8  -9   18.90    2.05
   3  -8  10   58.89    3.38
  -3   8 -10   57.96    3.84
   3  -8  11   -0.26    0.82
  -3   8 -11    0.04    1.00
   3  -8  12   47.58    1.95
  -3   8 -12   52.03    3.18
   3  -8  13   12.48    1.86
  -3   8 -13   12.24    2.08
  -3   8 -14   -0.95    1.62
   3  -8  15   64.44    2.29
  -3   8 -15   53.36    3.85
   3  -8  16   65.95    3.56
   3  -8  17    8.70    2.28
  -3   8 -17    8.44    1.62
   3  -8  18   18.06    2.09
  -3   8 -18   20.12    2.41
   3  -8  19    1.69    1.81
  -3   8 -19    0.67    1.95
   3  -8  20   14.44    2.20
   3  -7 -28   -0.46    2.40
  -3   7  27   28.03    2.64
   3  -7 -26    8.32    2.66
  -3   7  26   11.20    3.30
   3  -7 -25    9.25    1.96
  -3   7  25    6.74    1.97
   3  -7 -24    6.16    1.41
  -3   7  24    5.65    1.36
   3  -7 -23   28.25    1.41
  -3   7  23   26.93    1.96
   3  -7 -22    0.19    2.05
  -3   7  22    2.41    1.14
   3  -7 -21    3.12    1.48
  -3   7  21    1.71    1.23
   3  -7 -20   32.76    1.43
  -3   7  20   32.91    1.21
   3  -7 -19  131.09    4.24
  -3   7  19  135.41    3.33
   3  -7 -18    5.08    1.03
  -3   7  18    4.61    1.14
   3  -7 -17   58.79    2.11
  -3   7  17   55.46    1.66
   3  -7 -16   47.78    1.56
  -3   7  16   47.74    1.83
   3  -7 -15   80.11    2.03
  -3   7  15   79.22    2.76
   3  -7 -14   11.22    1.26
  -3   7  14    9.96    0.70
   3  -7 -13  232.79    5.81
  -3   7  13  232.91    4.95
   3  -7 -12  115.50    3.06
  -3   7  12  112.87    2.67
   3  -7 -11   44.33    1.64
  -3   7  11   42.52    1.76
   3  -7 -10   41.03    1.23
  -3   7  10   40.89    1.53
   3  -7  -9  297.03    7.78
  -3   7   9  332.02    6.60
   3  -7  -8    4.43    0.59
   3  -7  -7  851.48   27.95
   3  -7  -6   20.23    1.05
  -3   7   6   20.11    0.72
   3  -7  -5  190.37    4.06
   3  -7  -4   31.01    0.81
  -3   7   4   32.17    0.84
   3  -7  -3  713.41   13.22
  -3   7   3  724.76   17.24
   3  -7  -2    4.11    0.49
  -3   7   2    4.74    0.56
   3  -7  -1  504.91    9.71
  -3   7   1  488.18    9.66
   3  -7   0   27.34    0.74
  -3   7   0   25.28    0.87
   3  -7   1 1832.77   40.27
  -3   7  -1 1987.03   44.96
   3  -7   2  323.80    5.89
  -3   7  -2  347.38    6.91
   3  -7   3  522.80   17.74
  -3   7  -3  467.80   11.88
   3  -7   4   19.04    1.07
  -3   7  -4   17.33    1.17
   3  -7   5   44.30    1.91
  -3   7  -5   48.95    1.55
   3  -7   6   95.89    3.54
  -3   7  -6   99.99    4.06
   3  -7   7  163.10    4.93
   3  -7   8   42.25    1.22
  -3   7  -8   42.30    2.71
   3  -7   9    2.15    1.36
  -3   7  -9    1.85    1.65
   3  -7  10    0.18    0.51
  -3   7 -10    0.56    0.47
   3  -7  11  182.00    9.41
  -3   7 -11  384.57   14.01
   3  -7  12   39.01    1.79
  -3   7 -12   39.81    1.93
   3  -7  14  122.66    4.76
  -3   7 -14  113.08    4.76
   3  -7  15   95.39    3.17
  -3   7 -15   95.02    3.38
   3  -7  16   36.79    2.31
  -3   7 -16   34.34    2.41
  -3   7 -17    2.31    1.70
   3  -7  18   -0.92    2.12
  -3   7 -18    1.12    1.42
   3  -7  19   18.38    2.46
  -3   7 -19   26.50    2.69
   3  -7  20   18.55    2.35
  -3   7 -20   20.45    2.70
   3  -7  21   47.34    3.25
  -3   7 -21   41.44    3.32
   3  -6 -28   -2.20    2.09
  -3   6  27    0.52    1.92
   3  -6 -26   13.96    3.63
  -3   6  26   10.72    2.23
   3  -6 -25   -0.20    1.50
  -3   6  25    0.03    1.44
   3  -6 -24   10.10    1.32
  -3   6  24   11.33    1.61
  -3   6  23   28.19    1.78
   3  -6 -22    0.05    1.27
  -3   6  22   -0.70    1.58
   3  -6 -21   37.45    2.00
  -3   6  21   33.54    1.83
   3  -6 -20   30.46    1.32
  -3   6  20   30.29    1.33
   3  -6 -19   72.46    2.76
  -3   6  19   70.11    2.10
   3  -6 -18    1.02    0.71
  -3   6  18   -0.37    0.99
   3  -6 -17  117.64    3.52
  -3   6  17  114.50    2.95
   3  -6 -16    1.15    0.70
  -3   6  16    0.84    0.65
   3  -6 -15  114.05    5.13
  -3   6  15  119.63    5.05
   3  -6 -14    2.56    0.66
  -3   6  14    2.00    0.70
   3  -6 -13  102.52    3.22
  -3   6  13  107.83    3.19
   3  -6 -12  194.12    5.23
  -3   6  12  206.92    8.51
   3  -6 -11  345.71    5.95
  -3   6  11  344.20    7.16
   3  -6 -10    9.37    0.60
  -3   6  10    7.48    0.56
   3  -6  -9  101.11    2.42
  -3   6   9   91.48    2.13
   3  -6  -8   31.04    0.82
  -3   6   8   29.39    0.82
   3  -6  -7  569.63   10.70
  -3   6   7  564.99   18.71
   3  -6  -6   73.83    2.81
   3  -6  -5  166.98    4.21
  -3   6   5  168.23    6.37
   3  -6  -4   93.30    2.17
  -3   6   4   88.31    3.67
   3  -6  -3    6.47    0.45
  -3   6   3    6.31    0.50
   3  -6  -2    5.95    0.51
  -3   6   2    5.69    0.38
   3  -6  -1    7.18    0.51
  -3   6   1    7.13    0.62
   3  -6   0   90.54    1.83
  -3   6   0   89.67    2.08
   3  -6   1   93.87    2.21
  -3   6  -1   89.53    2.07
   3  -6   2   26.82    1.08
  -3   6  -2   32.67    1.24
   3  -6   3   13.40    0.96
  -3   6  -3   14.61    1.28
   3  -6   4  414.98    7.15
  -3   6  -4  450.82   10.32
   3  -6   5  322.91    5.57
  -3   6  -5  309.90    7.42
   3  -6   6  165.74    3.51
  -3   6  -6  175.61    4.58
   3  -6   7    0.52    0.96
  -3   6  -7    0.51    0.87
   3  -6   8   70.40    2.27
  -3   6  -8   78.98    2.41
  -3   6  -9   28.63    1.19
   3  -6  11   79.61    2.44
   3  -6  12   35.69    2.48
  -3   6 -12   31.26    2.39
   3  -6  14   -0.19    1.02
  -3   6 -14    1.10    0.83
  -3   6 -15  197.14    5.43
   3  -6  16    0.25    1.11
   3  -6  17   73.30    3.56
   3  -6  18    0.38    1.97
  -3   6 -18    1.25    1.31
   3  -6  19   45.75    3.11
  -3   6 -19   44.27    3.47
   3  -6  20    4.52    2.44
  -3   6 -20    7.03    2.58
   3  -6  21    5.96    2.93
  -3   6 -21    6.76    3.22
   3  -5 -27    2.66    3.21
  -3   5  27    1.21    3.02
   3  -5 -26    2.69    2.62
  -3   5  26    1.91    3.46
   3  -5 -25   68.32    2.13
  -3   5  25   63.97    2.88
   3  -5 -24    1.27    1.91
  -3   5  24    0.21    1.65
   3  -5 -23    3.00    1.44
  -3   5  23    3.75    1.82
   3  -5 -22   11.14    1.72
  -3   5  22    9.45    1.04
   3  -5 -21  103.78    2.73
  -3   5  21  115.41    3.39
   3  -5 -20    1.34    0.98
  -3   5  20    1.08    1.24
   3  -5 -19   89.89    2.85
  -3   5  19   87.47    2.26
   3  -5 -18    3.68    0.74
  -3   5  18    3.86    0.80
   3  -5 -17    1.39    1.12
  -3   5  17    1.35    0.80
   3  -5 -16   12.49    0.94
  -3   5  16   13.21    1.06
   3  -5 -15  356.47    9.11
  -3   5  15  373.99    8.33
   3  -5 -14   53.42    1.60
  -3   5  14   57.44    2.07
   3  -5 -13    1.08    0.51
  -3   5  13    1.48    0.62
   3  -5 -12    1.06    0.56
  -3   5  12    0.51    0.82
   3  -5 -11  259.68    6.46
  -3   5  11  271.27    5.71
   3  -5 -10   89.10    2.66
  -3   5  10   85.35    2.24
   3  -5  -9  230.74    4.84
  -3   5   9  230.66    4.13
   3  -5  -8  389.19    7.64
  -3   5   8  400.72   14.31
   3  -5  -7   26.91    1.04
  -3   5   7   27.48    0.83
   3  -5  -6  119.00    2.73
  -3   5   6  128.96    3.35
   3  -5  -5 1461.90   32.46
  -3   5   5 1418.32   32.02
   3  -5  -4   10.48    0.54
  -3   5   4   11.57    0.68
   3  -5  -3    4.96    0.59
  -3   5   3    5.94    0.41
   3  -5  -2  115.49    3.27
  -3   5   2  109.49    2.94
   3  -5  -1 2037.80   37.06
  -3   5   1 2114.32   47.52
   3  -5   0   11.15    0.97
   3  -5   1    1.70    0.34
  -3   5  -1    1.67    0.34
   3  -5   2    2.04    0.40
  -3   5  -2    1.36    0.48
   3  -5   3  812.61   15.74
  -3   5  -3  738.41   25.63
   3  -5   4    7.69    0.72
  -3   5  -4    8.68    0.52
   3  -5   5  214.86    5.41
  -3   5  -5  186.29    4.75
   3  -5   6    6.12    1.03
  -3   5  -6    6.65    0.45
   3  -5   7   39.62    1.22
  -3   5  -7   37.77    1.31
   3  -5   8    7.69    1.06
  -3   5  -8   10.18    0.74
   3  -5   9  584.90   20.33
   3  -5  10   60.30    1.99
  -3   5 -10   56.20    2.06
   3  -5  11   12.84    1.68
  -3   5 -11   11.11    1.50
   3  -5  12   21.50    0.80
  -3   5 -12   -0.93    1.45
   3  -5  13  137.83    4.06
  -3   5 -13  141.72    4.36
   3  -5  14   42.10    1.94
  -3   5 -14   43.12    2.92
   3  -5  17   55.16    3.21
  -3   5 -17   61.14    3.27
   3  -5  18    2.72    1.82
  -3   5 -18    5.40    1.45
   3  -5  19  105.60    4.81
  -3   5 -19  112.07    5.21
   3  -5  20   -0.48    1.71
  -3   5 -20    2.14    1.82
   3  -5  21   -2.80    2.64
  -3   5 -21    4.90    2.93
   3  -5  22   -0.18    2.59
  -3   5 -22   -0.82    1.91
  -3   4  27    1.30    2.01
  -3   4  26    2.96    3.81
   3  -4 -25   60.53    3.01
  -3   4  25   67.44    2.51
   3  -4 -24    8.08    1.58
  -3   4  24    4.07    2.32
   3  -4 -23   39.85    1.93
  -3   4  23   42.82    2.21
   3  -4 -22    1.65    1.34
  -3   4  22    3.61    1.41
   3  -4 -21   -0.08    1.16
  -3   4  21    0.74    1.23
   3  -4 -20    0.89    1.04
  -3   4  20    0.12    1.08
   3  -4 -19    0.72    0.94
  -3   4  19    0.45    1.06
   3  -4 -18   13.38    1.09
  -3   4  18   14.66    1.04
   3  -4 -17   27.15    1.54
   3  -4 -16    0.48    1.04
  -3   4  16    0.32    0.75
   3  -4 -15   12.98    0.86
  -3   4  15   15.62    0.89
   3  -4 -14   94.37    2.74
  -3   4  14   98.97    2.52
   3  -4 -13   42.80    1.22
  -3   4  13   43.08    1.32
   3  -4 -12   54.35    1.51
  -3   4  12   50.07    1.82
   3  -4 -11   10.37    0.56
  -3   4  11    8.74    0.66
   3  -4 -10  105.23    2.08
  -3   4  10  108.42    2.47
   3  -4  -9    1.35    0.39
  -3   4   9    2.04    0.39
   3  -4  -8   56.89    1.58
  -3   4   8   55.52    1.26
   3  -4  -7  565.02   13.49
   3  -4  -6  250.23    5.99
  -3   4   6  252.12    5.17
   3  -4  -5 1231.03   28.19
  -3   4   5 1219.99   27.48
   3  -4  -4  242.80    8.33
  -3   4   4  248.25    6.54
   3  -4  -3   82.74    2.20
  -3   4   3   81.31    1.97
   3  -4  -2  615.52   11.95
  -3   4   2  670.19   11.35
   3  -4  -1   14.52    0.53
  -3   4   1   15.64    0.58
   3  -4   0  284.43    9.79
  -3   4   0  300.14    6.04
   3  -4   1   15.02    0.59
  -3   4  -1   14.66    0.56
   3  -4   2   -0.04    0.30
  -3   4  -2    0.58    0.28
   3  -4   3  852.06   16.09
  -3   4  -3  873.49   14.24
   3  -4   4  249.55    4.88
  -3   4  -4  277.53    9.76
   3  -4   5 1304.70   20.75
  -3   4  -5 1188.05   40.38
   3  -4   6  283.82    7.21
  -3   4  -6  291.72    7.61
   3  -4   7    4.73    0.57
  -3   4  -7    4.69    0.56
   3  -4   8   29.31    1.11
  -3   4  -8   31.80    1.25
   3  -4   9    3.42    0.63
  -3   4  -9    3.61    0.49
   3  -4  10   27.46    1.56
   3  -4  11    6.72    1.15
  -3   4 -11    7.48    0.89
  -3   4 -12    7.88    1.09
   3  -4  13   37.96    2.45
  -3   4 -13   34.19    2.64
   3  -4  14    1.95    0.61
  -3   4 -14    1.50    0.62
   3  -4  15  210.85    8.05
  -3   4 -15   10.60    2.61
   3  -4  16    2.11    1.53
  -3   4 -16    0.48    0.99
   3  -4  17  189.19    7.71
  -3   4 -18    3.19    1.47
   3  -4  23    3.56    2.86
  -3   4 -23   -1.11    3.07
  -3   3  26    0.06    2.60
  -3   3  25   14.19    1.95
   3  -3 -24    6.12    2.10
  -3   3  24    8.38    1.59
   3  -3 -23   54.52    2.61
  -3   3  23   61.73    1.87
   3  -3 -22   12.80    1.57
  -3   3  22   13.87    1.43
   3  -3 -21    4.98    1.57
  -3   3  21    3.51    1.03
   3  -3 -20    1.04    1.15
  -3   3  20    1.65    0.81
   3  -3 -19   32.85    1.66
  -3   3  19   29.69    2.31
   3  -3 -18   44.91    1.50
  -3   3  18   40.02    2.30
   3  -3 -17  221.45    4.80
  -3   3  17  229.05    6.70
   3  -3 -16  141.99    4.29
  -3   3  16  132.56    5.20
   3  -3 -15   62.17    1.54
  -3   3  15   61.56    1.71
   3  -3 -14  217.14    5.78
  -3   3  14  212.35    5.84
   3  -3 -13  586.58   14.39
  -3   3  13  604.40   14.70
   3  -3 -12  127.20    3.05
  -3   3  12  121.72    3.47
   3  -3 -11   11.87    0.71
  -3   3  11   14.00    0.89
  -3   3  10   41.05    1.56
   3  -3  -9   17.12    0.66
  -3   3   9   17.39    0.67
   3  -3  -8   99.30    2.17
  -3   3   8   99.99    4.07
   3  -3  -7 1460.73   27.12
  -3   3   7 1492.37   27.19
   3  -3  -6    7.02    0.44
  -3   3   6    6.82    0.50
   3  -3  -5  448.42    7.64
  -3   3   5  445.98   10.95
   3  -3  -4  589.40   11.28
  -3   3   4  618.46   11.64
   3  -3  -3 2598.01   80.32
  -3   3   3 2437.59   75.84
   3  -3  -2    0.78    0.25
  -3   3   2    0.64    0.36
   3  -3  -1  115.77    4.61
  -3   3   1  124.20    2.32
   3  -3   0    0.72    0.50
   3  -3   1  248.29    4.79
  -3   3  -1  257.92    5.14
   3  -3   2   57.40    1.12
  -3   3  -2   57.88    1.73
   3  -3   3  809.94   12.96
  -3   3  -3  791.98   26.76
   3  -3   4   71.24    1.89
  -3   3  -4   61.07    1.50
   3  -3   5  905.95   20.68
  -3   3  -5  907.50   29.28
   3  -3   6   52.53    2.23
  -3   3  -6   62.59    2.92
   3  -3   7  786.61   18.88
  -3   3  -7  804.01   15.14
   3  -3   8  282.47    5.66
  -3   3  -8  284.94    6.90
   3  -3   9   11.65    0.53
  -3   3  -9   12.89    0.99
   3  -3  10   80.93    3.37
  -3   3 -10   86.00    2.81
   3  -3  11  128.95    2.87
  -3   3 -11  117.51    4.76
   3  -3  12    1.30    0.60
  -3   3 -12    1.50    0.48
   3  -3  13   17.55    0.94
  -3   3 -13   18.51    1.12
   3  -3  14    2.15    1.23
  -3   3 -14    4.29    1.53
   3  -3  15  158.89    6.97
  -3   3 -15  205.63    7.42
   3  -3  16    3.56    0.72
  -3   3 -16    3.95    1.29
   3  -3  17   22.82    1.83
   3  -3  18    6.42    1.35
  -3   3 -18    5.93    1.40
   3  -3  19    1.22    1.24
  -3   3 -19    1.40    1.43
   3  -3  20   12.66    1.39
  -3   3 -20    9.18    2.26
   3  -3  21   59.15    2.97
  -3   3 -21   49.14    2.14
   3  -3  22   13.52    1.67
  -3   3 -22   14.48    3.41
  -3   3 -23   24.44    3.08
   3  -3  24   10.42    4.17
  -3   3 -24   13.57    3.95
   3  -2 -25    0.96    2.22
  -3   2  25    0.21    2.04
   3  -2 -24    6.32    3.06
  -3   2  24   10.21    1.46
   3  -2 -23    7.59    1.96
  -3   2  23    8.19    2.60
   3  -2 -22   60.04    2.47
  -3   2  22   60.48    2.04
   3  -2 -21    0.97    1.31
  -3   2  21    0.14    1.23
   3  -2 -20   41.12    1.61
  -3   2  20   41.94    2.46
   3  -2 -19    3.79    0.85
  -3   2  19    2.94    1.29
   3  -2 -18   36.88    2.56
  -3   2  18   36.99    1.34
   3  -2 -17   36.70    1.69
  -3   2  17   33.05    1.35
   3  -2 -16   61.43    1.76
  -3   2  16   60.70    1.78
   3  -2 -15   19.18    0.93
  -3   2  15   18.05    1.06
   3  -2 -14  121.18    3.47
  -3   2  14  117.99    3.71
   3  -2 -13   96.84    3.74
  -3   2  13   92.66    2.82
   3  -2 -12  394.36    7.85
  -3   2  12  415.76   14.59
   3  -2 -11   14.52    0.80
  -3   2  11   13.96    0.87
   3  -2 -10    7.00    1.11
  -3   2  10    6.96    0.59
   3  -2  -9   39.63    1.10
  -3   2   9   38.81    1.87
   3  -2  -8   72.90    1.66
  -3   2   8   74.98    2.03
   3  -2  -7   49.42    1.21
  -3   2   7   50.96    1.88
   3  -2  -6  430.09    8.36
  -3   2   6  414.94    9.64
  -3   2   5    0.50    0.28
   3  -2  -4    6.16    0.36
  -3   2   4    6.27    0.31
   3  -2  -3   18.59    0.90
  -3   2   3   21.60    1.46
   3  -2  -2  294.99    5.74
  -3   2   2  286.60    5.63
   3  -2  -1  176.95    6.04
  -3   2   1  213.91    5.38
   3  -2   0   10.68    0.36
  -3   2   0   11.76    0.47
   3  -2   1    2.92    0.23
  -3   2  -1    3.39    0.28
  -3   2  -2  480.45   16.11
   3  -2   3  743.01   16.74
  -3   2  -3  714.44   13.43
   3  -2   4   43.81    1.46
  -3   2  -4   44.78    1.10
   3  -2   5  129.86    2.85
  -3   2  -5  124.64    4.42
   3  -2   6 2374.16   75.06
  -3   2  -6 2441.59   74.92
   3  -2   7   22.04    1.15
  -3   2  -7   23.83    1.02
   3  -2   8 1218.06   39.38
  -3   2  -8 1178.48   22.07
   3  -2   9   48.52    1.53
  -3   2  -9   45.91    1.25
   3  -2  10   19.39    0.75
  -3   2 -10   19.76    0.87
   3  -2  11   41.03    2.24
  -3   2 -11   45.55    1.52
   3  -2  12   39.60    2.15
  -3   2 -12   34.01    0.98
   3  -2  13   63.56    1.85
  -3   2 -13   67.46    2.88
   3  -2  14   46.19    1.67
  -3   2 -14   39.12    1.62
   3  -2  15   30.82    1.43
  -3   2 -15   38.49    2.56
   3  -2  16   34.47    1.21
  -3   2 -16   33.33    1.21
   3  -2  17    2.64    0.92
  -3   2 -17    3.02    1.02
   3  -2  18  112.86    5.09
  -3   2 -18  106.33    4.60
   3  -2  19    4.78    0.78
  -3   2 -19    5.78    0.81
   3  -2  20   15.47    1.32
  -3   2 -20   12.60    2.35
   3  -2  21    1.46    1.32
  -3   2 -21    0.78    1.06
  -3   2 -22   23.96    3.20
   3  -2  23    1.99    1.70
  -3   2 -23    1.78    1.90
   3  -2  24   22.92    2.52
  -3   2 -24   20.86    2.60
   3  -1 -24   10.84    2.96
  -3   1  24    7.85    1.58
   3  -1 -23   20.26    1.84
  -3   1  23   15.66    1.44
   3  -1 -22   16.36    2.58
  -3   1  22   14.27    2.56
   3  -1 -21   30.21    1.89
  -3   1  21   33.38    1.65
   3  -1 -20   57.64    1.85
  -3   1  20   43.21    2.74
   3  -1 -19   62.08    2.96
  -3   1  19   59.72    2.22
   3  -1 -18   47.17    1.70
  -3   1  18   42.83    2.68
   3  -1 -17   23.61    1.15
  -3   1  17   24.10    1.34
   3  -1 -16   72.78    2.70
  -3   1  16   71.69    1.98
   3  -1 -15   67.38    1.63
  -3   1  15   72.60    2.16
   3  -1 -14  175.75    4.22
  -3   1  14  170.32    3.96
  -3   1  13   50.55    2.55
   3  -1 -12  354.63    8.65
  -3   1  12  367.51   12.64
   3  -1 -11  157.19    3.41
  -3   1  11  172.15    6.44
   3  -1 -10  159.70    3.61
  -3   1  10  155.82    3.42
   3  -1  -9 1095.40   24.78
  -3   1   9 1132.25   25.63
   3  -1  -8   26.21    0.83
  -3   1   8   25.13    1.43
   3  -1  -7  302.70    7.32
  -3   1   7  296.78   10.61
   3  -1  -6  169.65    4.34
  -3   1   6  181.72    4.88
   3  -1  -5  163.98    4.05
  -3   1   5  161.90    2.85
   3  -1  -4 1112.48   20.22
  -3   1   4 1154.21   21.38
   3  -1  -3 1891.64   41.77
  -3   1   3 1808.13   28.32
   3  -1  -2  259.01    4.32
  -3   1   2  261.36    5.03
   3  -1  -1  529.14   12.53
  -3   1   1  506.45   11.81
   3  -1   0    5.04    0.33
  -3   1   0    5.11    0.44
   3  -1   1  686.87   22.32
  -3   1  -1  732.83   16.54
   3  -1   2  356.42    8.61
  -3   1  -2  316.87    8.16
   3  -1   3  179.00    6.27
  -3   1  -3  174.34    5.90
   3  -1   4   84.15    3.11
  -3   1  -4   99.88    4.44
   3  -1   5  231.20    8.30
  -3   1  -5  244.02    5.85
   3  -1   6 1004.42   23.40
  -3   1  -6  992.17   18.99
   3  -1   7  259.79    8.91
  -3   1  -7  241.71    6.59
   3  -1   8 1017.00   18.89
   3  -1   9   46.66    1.21
  -3   1  -9   47.04    1.62
  -3   1 -10  726.32   12.28
   3  -1  11  369.76    7.55
  -3   1 -11  364.23    7.18
   3  -1  12   45.02    1.58
  -3   1 -12   46.00    1.71
   3  -1  13  728.76   13.86
  -3   1 -13  721.30   16.74
   3  -1  14    7.80    0.57
   3  -1  15    3.43    0.82
   3  -1  16   15.06    1.43
  -3   1 -16   15.87    1.00
   3  -1  17    0.53    0.53
  -3   1 -17    0.33    0.71
   3  -1  18    0.12    0.71
  -3   1 -18    1.04    0.73
   3  -1  19  173.60    3.93
  -3   1 -19  171.55    4.92
   3  -1  20   44.02    2.17
  -3   1 -20   41.56    1.65
   3  -1  21   35.46    1.44
  -3   1 -21   32.03    1.68
   3  -1  22   50.98    2.18
  -3   1 -22   53.56    2.43
   3  -1  23   45.96    3.23
  -3   1 -23   40.01    3.84
   3  -1  24    1.98    1.10
  -3   1 -24    3.07    1.62
   3  -1  25    0.49    1.53
  -3   1 -25   -0.20    2.67
   3   0 -24   20.49    2.68
  -3   0  24   17.18    2.02
   3   0 -23   13.86    1.59
  -3   0  23   13.01    1.91
   3   0 -22    0.61    2.57
  -3   0  22    0.56    1.85
   3   0 -21   64.76    3.29
  -3   0  21   62.08    2.39
   3   0 -20   -0.63    2.14
  -3   0  20   -0.53    1.19
   3   0 -19    0.07    0.83
  -3   0  19    0.75    1.59
   3   0 -18    3.44    1.44
  -3   0  18    1.24    1.64
   3   0 -17    0.07    0.94
  -3   0  17   -0.58    0.69
   3   0 -16    3.89    0.62
  -3   0  16    5.77    1.58
   3   0 -15    1.17    0.59
  -3   0  15    0.53    0.70
   3   0 -14   23.04    1.21
  -3   0  14   24.73    0.94
   3   0 -13   16.93    1.27
  -3   0  13   17.90    0.90
   3   0 -12    0.79    0.70
  -3   0  12    0.13    0.73
   3   0 -11   57.56    1.44
  -3   0  11   60.75    1.45
   3   0 -10  207.84    5.80
  -3   0  10  190.82    5.39
   3   0  -9   99.60    2.72
  -3   0   9   96.00    2.69
   3   0  -8  996.99   18.90
  -3   0   8 1007.47   23.28
   3   0  -7  193.06    4.99
  -3   0   7  191.49    3.94
   3   0  -6  308.02    5.99
  -3   0   6  312.26    6.36
   3   0  -5   17.20    0.57
  -3   0   5   17.80    0.52
   3   0  -4   27.32    0.62
  -3   0   4   27.69    0.74
   3   0  -3   54.20    1.39
  -3   0   3   57.41    1.29
   3   0  -2  619.73   11.72
  -3   0   2  631.51   14.35
   3   0  -1  628.59   12.02
  -3   0   1  630.23   11.81
   3   0   0  463.47   11.30
  -3   0   0  462.76    8.63
  -3   0  -1  150.40    5.14
   3   0   2   51.78    2.06
  -3   0  -2   61.57    2.30
   3   0   3 1073.92   16.73
  -3   0  -3 1096.84   24.67
   3   0   4 2303.58   50.60
  -3   0  -4 2349.35   75.08
   3   0   5  124.07    3.35
  -3   0  -5  120.81    2.19
   3   0   6  365.96   12.37
  -3   0  -6  349.99    6.21
   3   0   7  103.39    2.61
  -3   0  -7  112.86    2.47
   3   0   8    1.48    0.31
  -3   0  -8    1.04    0.35
   3   0   9   -0.07    0.36
  -3   0  -9    0.76    0.49
   3   0  10   13.06    0.57
  -3   0 -10   10.85    1.02
   3   0  11  488.90    9.47
  -3   0 -11  497.47   11.78
   3   0  12   70.11    1.70
  -3   0 -12   72.52    1.61
   3   0  13   83.98    2.68
   3   0  14   24.88    0.91
   3   0  15    0.49    0.43
  -3   0 -15    0.97    0.66
   3   0  16   76.23    3.31
  -3   0 -16   71.62    2.35
   3   0  17   84.76    3.71
  -3   0 -17   92.17    2.74
   3   0  18   66.81    2.39
  -3   0 -18   69.20    1.95
   3   0  19   85.25    2.42
  -3   0 -19   81.11    2.30
   3   0  20    1.45    1.64
  -3   0 -20   -0.13    1.93
   3   0  21   10.55    1.00
  -3   0 -21   12.11    1.27
   3   0  22    0.53    0.97
  -3   0 -22   -1.74    2.33
   3   0  23    0.54    1.27
  -3   0 -23    1.17    2.50
   3   0  24    2.11    1.82
  -3   0 -24    2.06    2.19
   3   0  25   16.21    2.83
  -3   0 -25   19.68    2.98
   3   0  26   15.96    2.86
  -3   0 -26   17.86    2.74
  -3  -1  24    6.27    2.38
   3   1 -23   31.84    3.58
  -3  -1  23   32.56    2.47
   3   1 -22    3.13    2.34
  -3  -1  22    6.27    1.50
   3   1 -21   22.62    2.96
  -3  -1  21   25.24    1.60
   3   1 -20    2.29    1.62
  -3  -1  20    1.89    1.05
   3   1 -19   81.28    2.69
  -3  -1  19   81.22    3.18
   3   1 -18  119.87    3.67
  -3  -1  18  115.77    2.54
   3   1 -17    0.66    1.24
  -3  -1  17    0.58    1.21
   3   1 -16   84.27    3.64
  -3  -1  16   79.56    2.68
   3   1 -15  222.22    5.87
  -3  -1  15  224.62    6.27
   3   1 -14   61.79    1.94
  -3  -1  14   62.67    1.70
   3   1 -13   23.90    1.01
  -3  -1  13   24.41    1.58
   3   1 -12   14.83    1.16
  -3  -1  12   14.33    0.92
   3   1 -11   27.84    1.13
  -3  -1  11   28.71    1.95
   3   1 -10   69.65    1.42
  -3  -1  10   65.71    1.75
   3   1  -9  131.83    5.10
  -3  -1   9  144.21    2.71
   3   1  -8   60.38    1.70
  -3  -1   8   65.02    2.25
   3   1  -7   34.85    1.18
  -3  -1   7   38.65    1.73
   3   1  -6  482.79    9.40
  -3  -1   6  509.17   10.09
   3   1  -5 3010.03   95.15
  -3  -1   5 3101.24   71.57
   3   1  -4  309.98   10.52
  -3  -1   4  287.07    7.03
   3   1  -3  256.48    5.96
  -3  -1   3  259.02    5.28
   3   1  -2    0.31    0.26
  -3  -1   2    0.65    0.19
   3   1  -1  946.02   21.66
  -3  -1   1  991.39   18.27
   3   1   0  827.81   18.57
  -3  -1   0  799.99   25.50
   3   1   1  576.70   18.40
  -3  -1  -1  538.50   17.00
  -3  -1  -2  144.83    4.08
   3   1   3  348.24    8.00
  -3  -1  -3  318.76    5.31
   3   1   4  254.54    8.71
  -3  -1  -4  255.33    8.27
   3   1   5  795.68   14.83
  -3  -1  -5  824.82   18.81
   3   1   6   39.66    0.84
  -3  -1  -6   39.71    0.96
   3   1   7  120.33    4.65
  -3  -1  -7  108.58    4.29
   3   1   8  641.60   12.16
  -3  -1  -8  606.97   14.24
   3   1   9 1075.08   34.33
  -3  -1  -9 1134.75   21.86
   3   1  10   10.17    0.43
  -3  -1 -10   10.47    0.52
   3   1  11   42.07    1.13
  -3  -1 -11   45.82    1.09
   3   1  12   60.48    1.28
  -3  -1 -12   60.92    1.89
   3   1  13   60.84    1.59
   3   1  14  129.34    2.81
  -3  -1 -14  112.72    4.56
   3   1  15  229.20    5.73
  -3  -1 -15  228.32    4.91
   3   1  16   10.92    0.66
   3   1  17  144.73    4.12
  -3  -1 -17  141.06    2.88
   3   1  18   11.45    0.89
  -3  -1 -18   11.99    0.93
   3   1  19  113.74    3.50
  -3  -1 -19  115.81    2.87
   3   1  20   37.12    1.74
  -3  -1 -20   35.46    1.35
   3   1  21   23.31    1.23
   3   1  22  108.08    2.85
  -3  -1 -22  108.78    3.56
   3   1  23   48.66    2.20
  -3  -1 -23   46.60    2.31
   3   1  24   11.56    1.28
  -3  -1 -24    9.41    1.61
   3   1  25   97.14    3.35
  -3  -1 -25   89.68    2.42
   3   1  26    5.39    1.90
  -3  -1 -26    4.84    2.50
   3   1  27    3.38    3.10
   3   2 -23   52.66    4.16
  -3  -2  23   51.25    2.82
  -3  -2  22   20.59    2.51
   3   2 -21   34.95    2.60
  -3  -2  21   39.33    2.03
   3   2 -20   13.88    2.55
  -3  -2  20   14.76    1.57
   3   2 -19   -0.67    2.09
  -3  -2  19    0.66    1.27
   3   2 -18   26.54    2.15
  -3  -2  18   25.71    1.46
   3   2 -17    7.76    1.40
  -3  -2  17    7.23    1.12
   3   2 -16   95.39    4.37
  -3  -2  16   87.38    3.76
   3   2 -15    6.93    1.02
  -3  -2  15    5.38    0.89
   3   2 -14   60.35    3.18
  -3  -2  14   59.66    2.13
   3   2 -13   20.19    1.09
  -3  -2  13   18.57    1.02
   3   2 -12   10.86    1.22
  -3  -2  12   11.25    0.69
   3   2 -11   21.58    0.85
  -3  -2  11   21.47    0.83
   3   2 -10   32.56    1.71
  -3  -2  10   28.73    1.01
  -3  -2   9   33.39    0.83
   3   2  -8  102.33    2.60
  -3  -2   8   98.05    2.76
  -3  -2   7  164.57    3.61
   3   2  -6  135.51    2.52
  -3  -2   6  132.92    3.81
   3   2  -5  144.99    5.31
  -3  -2   5  148.99    3.77
   3   2  -4    0.93    0.31
  -3  -2   4    0.59    0.31
   3   2  -3  400.22    9.30
  -3  -2   3  385.72    9.20
   3   2  -2   38.61    1.66
  -3  -2   2   41.14    0.86
   3   2  -1  327.56    8.06
  -3  -2   1  329.57    7.56
   3   2   0   43.15    1.36
   3   2   1  114.92    2.98
  -3  -2  -1  125.61    3.12
  -3  -2  -2   11.38    0.54
   3   2   3   85.90    2.37
   3   2   5 2116.58   65.98
  -3  -2  -5 2172.94   69.26
   3   2   6  155.26    5.62
  -3  -2  -6  148.87    3.79
   3   2   7   96.72    3.41
  -3  -2  -7  105.41    4.43
   3   2   8   29.08    0.85
  -3  -2  -8   34.78    1.54
   3   2   9  946.36   17.27
  -3  -2  -9  921.50   21.60
  -3  -2 -10  291.14    6.19
   3   2  11  328.56    8.19
  -3  -2 -11  313.85    7.94
   3   2  12  316.97    6.19
  -3  -2 -12  318.87    6.29
   3   2  13  229.21    8.65
  -3  -2 -13  212.00    5.71
   3   2  14   11.75    0.87
  -3  -2 -14   11.07    0.89
   3   2  15  137.41    3.94
  -3  -2 -15  132.85    3.04
   3   2  16   27.16    1.29
  -3  -2 -16   26.94    1.41
   3   2  17  207.27    7.57
  -3  -2 -17  214.93    4.42
   3   2  18    1.26    0.73
  -3  -2 -18    1.36    0.78
   3   2  19   34.59    1.68
  -3  -2 -19   33.85    2.63
   3   2  20    3.18    1.12
  -3  -2 -20    1.40    0.93
   3   2  21    0.07    0.72
  -3  -2 -21   -0.94    1.95
   3   2  22   15.76    1.20
  -3  -2 -22   16.41    1.26
   3   2  23   14.72    1.15
  -3  -2 -23   12.65    2.44
   3   2  24    0.43    1.14
  -3  -2 -24    1.22    1.81
   3   2  25   15.57    1.65
  -3  -2 -25   14.19    2.13
   3   2  26    4.40    1.93
  -3  -2 -26    4.04    2.23
   3   2  27    4.15    3.07
  -3  -2 -28   -4.31    3.61
   3   3 -23   17.98    3.15
  -3  -3  23   16.30    2.83
   3   3 -22    2.63    1.82
  -3  -3  22    4.04    3.39
   3   3 -21   33.68    3.41
  -3  -3  21   34.50    2.54
   3   3 -20   10.42    1.46
  -3  -3  20    6.88    1.83
   3   3 -19   12.82    1.87
  -3  -3  19   13.20    1.41
  -3  -3  18    1.26    1.29
  -3  -3  17  257.00    6.71
   3   3 -16    5.98    1.78
  -3  -3  16    8.39    1.38
   3   3 -15   13.59    1.84
  -3  -3  15   15.97    1.39
   3   3 -14    0.40    1.54
  -3  -3  14    1.57    1.39
   3   3 -13  209.94    7.81
  -3  -3  13  199.91    7.42
  -3  -3  12   13.17    1.59
  -3  -3  11   12.72    1.16
   3   3 -10   12.04    0.75
  -3  -3  10   10.48    1.11
   3   3  -9   56.48    2.42
  -3  -3   9   59.33    2.72
   3   3  -8    0.27    0.60
  -3  -3   8    0.10    0.58
   3   3  -7 2780.75   86.85
  -3  -3   7 2449.34   44.77
   3   3  -6    4.81    0.48
  -3  -3   6    5.36    0.41
   3   3  -5 1512.40   27.45
  -3  -3   5 1500.22   34.10
   3   3  -4   22.49    0.81
  -3  -3   4   20.20    0.68
   3   3  -3 2196.55   48.98
  -3  -3   3 2191.81   39.40
   3   3  -2    1.87    0.18
   3   3  -1   26.87    0.80
  -3  -3   1   27.49    0.72
   3   3   0    7.38    0.38
  -3  -3   0    8.24    0.30
   3   3   1  764.51   17.80
  -3  -3  -1  641.83   20.34
  -3  -3  -2   27.21    0.86
   3   3   3  223.51    4.50
  -3  -3  -3  248.49    6.08
   3   3   4   43.35    1.05
  -3  -3  -4   36.33    1.71
  -3  -3  -5   -0.06    0.34
   3   3   6    9.06    0.41
  -3  -3  -6   10.07    0.50
   3   3   7 1690.92   31.06
  -3  -3  -7 1747.51   40.62
   3   3   8   22.59    0.72
  -3  -3  -8   21.50    0.97
   3   3   9   40.20    1.15
  -3  -3  -9   39.28    1.09
   3   3  10    1.01    0.68
  -3  -3 -10    1.29    0.35
   3   3  11  222.27    4.04
  -3  -3 -11  212.04    7.48
   3   3  12    4.27    0.47
  -3  -3 -12    3.81    0.40
   3   3  13  957.19   22.46
  -3  -3 -13  951.65   16.02
   3   3  14    5.12    0.58
  -3  -3 -14    5.23    0.57
   3   3  15  175.51    4.77
  -3  -3 -15  168.95    3.35
   3   3  16    1.71    0.48
  -3  -3 -16    1.79    0.60
   3   3  17    1.02    0.49
  -3  -3 -17    0.28    1.00
   3   3  18   10.66    0.67
   3   3  19    0.45    0.82
   3   3  20    1.00    0.72
  -3  -3 -20    1.46    1.44
   3   3  21  365.23    8.73
  -3  -3 -21  341.11    7.07
   3   3  22    6.39    0.96
  -3  -3 -22    6.86    1.53
   3   3  23    0.68    1.17
  -3  -3 -23    0.02    1.25
   3   3  24    0.20    1.11
   3   3  25   25.45    1.65
  -3  -3 -25   23.35    1.47
   3   3  26    0.81    1.28
  -3  -3 -26   -0.43    1.77
   3   3  27    7.66    1.84
  -3  -3 -27   13.70    3.64
   3   3  28    1.96    2.56
   3   4 -22   25.45    2.78
  -3  -4  22   22.37    1.87
  -3  -4  21   18.86    3.03
   3   4 -20   16.33    2.91
  -3  -4  20   13.96    2.09
   3   4 -19    2.82    2.39
  -3  -4  19    0.61    1.27
   3   4 -18   10.94    2.32
  -3  -4  18   14.24    1.47
  -3  -4  17    4.15    1.43
   3   4 -16   10.52    2.02
  -3  -4  16    9.27    1.43
  -3  -4  15    1.20    1.28
   3   4 -14  109.01    3.14
  -3  -4  14  111.37    3.40
   3   4 -13   87.35    4.19
  -3  -4  13   81.46    3.68
   3   4 -12   48.11    1.72
  -3  -4  12   50.66    3.14
   3   4 -11  203.23    8.95
  -3  -4  11  181.14    4.93
   3   4 -10   74.68    2.20
  -3  -4  10   80.20    3.55
   3   4  -9    2.33    1.04
  -3  -4   9    0.18    0.58
   3   4  -8   27.27    1.51
  -3  -4   8   27.62    1.59
   3   4  -7   31.53    1.48
  -3  -4   7   29.18    1.74
   3   4  -6    8.39    0.51
  -3  -4   6   10.64    1.01
   3   4  -5   -0.22    0.41
  -3  -4   5    0.33    0.58
   3   4  -4  113.13    2.32
  -3  -4   4  119.16    2.52
   3   4  -3  752.35   17.22
  -3  -4   3  792.40   28.01
   3   4  -2   59.67    1.37
   3   4  -1   96.36    3.55
  -3  -4   1   95.95    2.17
   3   4   0   17.91    0.95
   3   4   1    6.03    0.47
  -3  -4  -1    6.10    0.36
   3   4   2   45.71    2.07
  -3  -4  -2   46.03    1.94
   3   4   3   73.97    3.01
  -3  -4  -3   70.92    2.72
   3   4   4  262.92    6.30
  -3  -4  -4  265.26    6.09
   3   4   5 1817.91   59.03
  -3  -4  -5 1940.55   61.42
   3   4   6    2.18    0.34
   3   4   7   11.12    0.52
  -3  -4  -7   11.18    0.66
   3   4   8  170.64    3.55
  -3  -4  -8  176.30    3.55
   3   4   9  787.16   12.77
  -3  -4  -9  794.69   15.08
   3   4  10   11.54    0.54
  -3  -4 -10   11.36    0.82
   3   4  11  199.92    3.77
  -3  -4 -11  176.99    4.65
   3   4  12   45.95    1.54
  -3  -4 -12   47.50    2.73
   3   4  13  243.69    5.05
  -3  -4 -13  232.54    4.08
   3   4  14  153.52    3.28
  -3  -4 -14  157.40    5.59
   3   4  15  245.59    9.30
  -3  -4 -15  219.46    4.81
   3   4  16    0.12    0.45
  -3  -4 -16   -0.61    1.01
   3   4  17  344.11    6.19
  -3  -4 -17  318.87    7.89
   3   4  18   31.12    1.33
  -3  -4 -18   28.03    1.21
   3   4  19   46.79    2.00
  -3  -4 -19   46.44    1.79
   3   4  20    2.13    0.75
  -3  -4 -20    1.66    0.79
   3   4  21   14.38    1.17
  -3  -4 -21   13.33    1.24
   3   4  22    4.38    1.09
  -3  -4 -22    5.47    1.30
   3   4  23   30.22    1.47
  -3  -4 -23   33.11    1.58
   3   4  24   10.38    1.11
  -3  -4 -24    9.78    1.88
   3   4  25   36.55    1.86
  -3  -4 -25   36.56    2.11
   3   4  26    2.35    1.25
  -3  -4 -26   -0.36    1.96
   3   4  27    7.61    1.66
  -3  -4 -27    6.64    2.10
   3   4  28    4.24    3.72
  -3  -4 -28    3.33    3.90
   3   4  29    0.53    3.77
  -3  -5  22    1.52    3.08
   3   5 -21    1.32    2.90
  -3  -5  21    1.15    2.25
  -3  -5  20    0.62    1.90
   3   5 -19  160.58    4.70
  -3  -5  19  159.09    6.53
   3   5 -18    1.57    2.35
  -3  -5  18    0.74    1.29
   3   5 -17    3.14    2.14
  -3  -5  17    2.02    1.21
   3   5 -16   22.94    2.66
  -3  -5  16   19.56    1.70
   3   5 -15   44.47    1.71
  -3  -5  15   45.49    2.05
   3   5 -14   61.33    3.26
  -3  -5  14   72.06    3.59
   3   5 -13  111.13    4.45
  -3  -5  13  113.96    3.24
   3   5 -12   39.48    2.42
  -3  -5  12   36.84    2.07
   3   5 -11  146.77    4.53
  -3  -5  11  150.20    5.93
   3   5 -10   11.33    1.41
  -3  -5  10   10.95    0.91
   3   5  -9  406.03   10.34
  -3  -5   9  391.57   13.96
   3   5  -8    3.23    0.95
  -3  -5   8    3.89    0.73
   3   5  -7  171.80    6.15
  -3  -5   7  185.28    6.80
   3   5  -6    8.74    1.02
  -3  -5   6   10.58    1.19
   3   5  -5 1053.84   34.64
  -3  -5   5  997.87   22.71
   3   5  -4  464.12   15.15
  -3  -5   4  455.53   15.45
   3   5  -3  197.36    6.61
  -3  -5   3  224.13    8.30
   3   5  -2   82.93    2.39
   3   5  -1  784.87   14.67
  -3  -5   1  759.76   24.83
   3   5   0   54.83    1.84
   3   5   1   19.30    0.71
  -3  -5  -2  466.48   15.55
  -3  -5  -3  151.29    5.22
   3   5   4  734.17   13.62
  -3  -5  -4  727.42   16.13
   3   5   5 1084.15   24.44
  -3  -5  -5 1017.42   33.90
   3   5   7  155.46    3.86
   3   5   8 1207.90   21.88
  -3  -5  -8 1191.36   22.04
   3   5   9 1203.25   27.02
  -3  -5  -9 1234.44   27.64
   3   5  10  275.81    9.71
  -3  -5 -10  282.06    7.46
   3   5  11  230.60    6.44
  -3  -5 -11  207.03    4.35
   3   5  12  108.10    2.55
  -3  -5 -12  106.14    2.13
   3   5  13   21.80    0.69
  -3  -5 -13   21.44    0.87
   3   5  14    6.36    0.55
  -3  -5 -14    5.71    0.61
   3   5  15   11.82    0.81
  -3  -5 -15   12.55    0.95
   3   5  16   18.72    0.87
  -3  -5 -16   18.64    0.87
   3   5  17   40.72    1.29
  -3  -5 -17   40.62    1.57
   3   5  18   11.01    0.80
  -3  -5 -18   13.36    0.79
   3   5  19  526.75    8.75
  -3  -5 -19  482.36    9.54
   3   5  20    2.96    1.41
  -3  -5 -20    3.64    1.25
   3   5  21    3.26    0.73
  -3  -5 -21    5.66    1.32
   3   5  22   10.67    1.22
  -3  -5 -22   10.66    0.99
   3   5  23   26.21    1.50
  -3  -5 -23   28.00    2.59
   3   5  24   11.73    1.15
  -3  -5 -24   15.80    1.34
   3   5  25   45.65    1.91
  -3  -5 -25   39.99    3.33
   3   5  26   -0.02    1.67
  -3  -5 -26    1.41    1.64
   3   5  27   18.24    1.74
  -3  -5 -27   18.84    1.82
   3   5  28    2.99    4.36
  -3  -5 -28    1.07    2.74
   3   5  29   28.31    2.22
  -3  -5 -29   23.83    2.97
   3   6 -21    6.00    3.51
  -3  -6  21    9.32    2.63
   3   6 -20    1.12    2.63
  -3  -6  20   -1.85    2.20
  -3  -6  19    6.37    1.52
   3   6 -18    0.69    1.67
  -3  -6  18    2.12    1.46
   3   6 -17    5.22    2.26
  -3  -6  17    4.43    1.59
  -3  -6  16    1.40    1.42
  -3  -6  15    0.15    0.97
  -3  -6  14  184.22    5.44
   3   6 -13   34.43    1.57
  -3  -6  13   35.38    2.14
   3   6 -12  373.20    9.19
  -3  -6  12  381.92    9.20
  -3  -6  11    0.30    0.99
  -3  -6  10   57.84    2.60
   3   6  -9   89.36    2.59
  -3  -6   9   86.98    3.62
   3   6  -8   63.82    2.22
  -3  -6   8   57.47    2.91
   3   6  -7  261.99    6.28
   3   6  -6    2.22    0.82
  -3  -6   6    0.90    0.62
   3   6  -5   41.81    1.99
  -3  -6   5   42.08    1.46
   3   6  -4   13.61    1.04
  -3  -6   4   13.30    0.96
   3   6  -3  289.46   10.02
  -3  -6   3  300.40   10.33
   3   6  -2  231.65    5.74
  -3  -6   2  213.07    5.05
   3   6  -1  101.81    3.87
  -3  -6   1  111.30    4.55
   3   6   0  205.17    7.63
  -3  -6   0  190.96    7.44
   3   6   1  105.20    3.04
   3   6   2   26.71    1.43
  -3  -6  -2   26.99    1.29
   3   6   3 1866.45   41.95
  -3  -6  -3 1690.68   52.95
   3   6   4  136.53    5.48
  -3  -6  -4  152.49    6.47
   3   6   5  759.87   17.40
  -3  -6  -5  777.27   14.23
   3   6   6  463.64   15.49
  -3  -6  -6  487.37   11.27
   3   6   7  552.54   12.87
  -3  -6  -7  531.39   17.52
   3   6   8    0.58    0.33
  -3  -6  -8    1.01    0.31
   3   6   9  907.05   20.46
  -3  -6  -9  804.67   18.42
   3   6  10   99.82    3.99
  -3  -6 -10   99.91    2.41
   3   6  11   18.47    0.73
  -3  -6 -11   17.01    0.70
   3   6  12   25.56    0.88
  -3  -6 -12   26.36    0.77
   3   6  13  167.70    3.65
  -3  -6 -13  160.46    4.26
   3   6  14  201.06    4.38
  -3  -6 -14  222.53    4.64
   3   6  15  105.90    4.13
  -3  -6 -15  109.01    2.28
   3   6  16    3.01    0.59
  -3  -6 -16    2.90    0.66
   3   6  17    0.28    0.86
  -3  -6 -17    0.67    1.21
   3   6  18    2.00    0.54
  -3  -6 -18    1.73    0.49
   3   6  19    4.38    1.00
  -3  -6 -19    5.16    0.90
   3   6  20    0.57    0.62
   3   6  21    5.65    0.92
  -3  -6 -21    6.08    0.90
   3   6  22   87.77    3.52
  -3  -6 -22   88.94    3.38
   3   6  23   51.28    2.69
  -3  -6 -23   47.96    2.18
   3   6  24   19.83    2.15
  -3  -6 -24   16.53    1.30
   3   6  25    6.70    1.01
  -3  -6 -25    7.81    1.79
   3   6  26    6.44    1.40
  -3  -6 -26    6.25    1.17
   3   6  27    2.67    1.17
  -3  -6 -27    1.47    2.10
   3   6  28   15.20    1.69
  -3  -6 -28   18.78    2.28
   3   6  29   -0.22    1.69
   3   6  30    0.74    2.95
  -3  -6 -30   -0.41    2.33
   3   7 -21   10.46    1.78
  -3  -7  21   11.92    2.37
   3   7 -20    5.34    1.84
  -3  -7  20    5.14    2.95
   3   7 -19    3.32    2.88
  -3  -7  19    1.73    2.00
   3   7 -18   63.59    4.51
  -3  -7  18   71.90    2.90
   3   7 -17   60.09    3.10
  -3  -7  17   57.69    3.47
   3   7 -16   14.34    2.56
  -3  -7  16   20.31    2.06
   3   7 -15   23.65    2.50
  -3  -7  15   27.09    2.47
  -3  -7  14    0.74    1.25
   3   7 -13   76.03    3.66
  -3  -7  13   66.18    2.41
   3   7 -12   11.93    1.24
  -3  -7  12   12.43    1.88
   3   7 -11    2.49    0.97
  -3  -7  11    3.02    1.04
   3   7 -10    2.94    1.24
  -3  -7  10    3.56    0.95
   3   7  -9    3.07    0.86
  -3  -7   9    1.63    1.30
   3   7  -8  280.43    7.16
  -3  -7   8  272.00    9.53
   3   7  -7  882.62   27.80
  -3  -7   7  827.85   27.04
   3   7  -6  491.89   17.43
  -3  -7   6  516.96   19.13
   3   7  -5   58.80    3.13
  -3  -7   5   54.41    2.38
   3   7  -4    1.67    0.72
  -3  -7   4    1.94    0.72
   3   7  -3    1.27    0.67
  -3  -7   3    1.13    0.70
   3   7  -2    1.77    0.60
   3   7  -1  370.36    9.01
  -3  -7   1  402.27   13.21
   3   7   0  266.94    6.50
   3   7   1  214.87    7.11
  -3  -7  -1  220.34    7.41
   3   7   2  162.41    6.16
  -3  -7  -2  171.70    6.29
   3   7   3  458.94   16.08
  -3  -7  -3  441.55   14.86
   3   7   4  719.84   16.79
  -3  -7  -4  638.79   14.55
   3   7   5  183.81    4.74
  -3  -7  -5  194.35    4.99
   3   7   6  278.40    9.71
  -3  -7  -6  312.21    7.41
   3   7   7  882.98   16.62
  -3  -7  -7  952.96   30.32
   3   7   8  580.65   13.79
  -3  -7  -8  607.95   14.68
  -3  -7  -9  300.46   10.35
   3   7  10  212.68    4.49
  -3  -7 -10  223.30    4.65
   3   7  11    3.00    0.54
  -3  -7 -11    2.81    0.51
   3   7  12   18.28    0.73
  -3  -7 -12   20.10    0.94
   3   7  13   94.92    2.76
  -3  -7 -13   86.35    2.08
   3   7  14    0.76    0.47
  -3  -7 -14    0.33    0.48
   3   7  15  572.27   10.93
  -3  -7 -15  548.31   18.01
   3   7  16   26.28    1.16
  -3  -7 -16   24.23    1.24
   3   7  17   50.99    1.88
  -3  -7 -17   53.73    2.05
   3   7  18   90.06    2.18
  -3  -7 -18   87.85    2.25
   3   7  19    3.50    0.83
  -3  -7 -19    4.36    1.44
   3   7  20  109.06    3.24
  -3  -7 -20  109.87    3.53
   3   7  21  171.87    4.66
  -3  -7 -21  181.22    6.99
   3   7  22   54.38    3.04
  -3  -7 -22   45.92    2.00
   3   7  23  101.95    3.20
  -3  -7 -23   98.42    3.38
   3   7  24   38.59    1.69
  -3  -7 -24   33.96    2.49
   3   7  25   47.46    2.09
  -3  -7 -25   47.21    2.14
   3   7  26    7.29    1.06
  -3  -7 -26    8.27    1.59
   3   7  27   13.58    2.60
  -3  -7 -27   17.05    1.63
   3   7  28    4.79    1.68
  -3  -7 -28    6.78    1.88
   3   7  29    1.46    2.12
   3   7  30    3.03    3.37
  -3  -7 -30    5.49    3.87
   3   7  31   27.50    2.67
   3   8 -20   -1.08    2.61
  -3  -8  20    4.01    2.67
  -3  -8  19    1.25    2.14
   3   8 -18    8.40    3.00
  -3  -8  18    6.57    2.01
   3   8 -17   13.71    2.70
  -3  -8  17   11.21    1.90
   3   8 -16   55.84    3.76
  -3  -8  16   54.78    3.30
   3   8 -15    1.94    1.06
  -3  -8  15    3.71    1.52
   3   8 -14   68.91    3.84
  -3  -8  14   65.41    3.68
   3   8 -13   -1.31    1.83
  -3  -8  13    0.50    1.26
   3   8 -12   17.99    1.98
  -3  -8  12   17.68    1.42
   3   8 -11    0.47    0.87
  -3  -8  11    1.78    1.55
   3   8 -10   30.36    1.61
  -3  -8  10   24.76    1.86
   3   8  -9    1.72    0.74
   3   8  -8   74.48    2.31
  -3  -8   8   76.62    3.22
   3   8  -7    4.60    0.83
  -3  -8   7    4.56    1.12
  -3  -8   5    1.25    0.92
   3   8  -4  155.17    6.63
  -3  -8   4  154.16    5.78
   3   8  -3   13.22    0.75
  -3  -8   3   12.73    1.02
   3   8  -2  100.62    4.10
  -3  -8   2  102.99    4.18
   3   8  -1  186.59    6.96
  -3  -8   1  203.75    5.33
   3   8   0    0.80    0.48
  -3  -8   0    1.59    0.33
   3   8   1  389.38   14.16
  -3  -8  -1  381.77    9.10
   3   8   2  399.29   13.96
  -3  -8  -2  424.87   10.40
   3   8   3  401.87   12.91
  -3  -8  -3  471.81   16.58
  -3  -8  -4  809.14   19.71
   3   8   5   13.05    0.56
  -3  -8  -5   13.09    0.59
   3   8   6    5.53    0.36
  -3  -8  -6    6.27    0.36
   3   8   7  108.08    2.40
  -3  -8  -7  105.53    2.93
   3   8   8  158.14    3.08
  -3  -8  -8  138.38    5.27
   3   8   9    2.77    0.63
  -3  -8  -9    3.18    0.44
   3   8  10  128.84    3.38
  -3  -8 -10  125.70    2.52
   3   8  11   84.38    2.45
  -3  -8 -11   86.07    2.15
   3   8  12  223.13    5.34
  -3  -8 -12  205.76    4.29
   3   8  13   51.99    1.68
  -3  -8 -13   54.84    1.77
   3   8  14   65.27    2.14
  -3  -8 -14   66.97    2.04
   3   8  15   95.22    1.99
  -3  -8 -15   90.81    2.48
   3   8  16  171.35    4.60
  -3  -8 -16  153.65    3.27
   3   8  17    1.92    0.64
  -3  -8 -17    1.27    0.82
   3   8  18    0.21    0.61
  -3  -8 -18   -0.25    0.58
   3   8  19   11.56    0.93
  -3  -8 -19   10.75    0.85
   3   8  20   63.12    1.86
  -3  -8 -20   67.65    2.03
   3   8  21   20.73    1.16
  -3  -8 -21   19.54    1.51
   3   8  22  205.19    5.49
  -3  -8 -22  190.21    6.81
   3   8  23    3.64    0.98
  -3  -8 -23    4.09    1.51
   3   8  24   28.99    1.54
  -3  -8 -24   29.24    1.66
   3   8  25    1.51    0.92
  -3  -8 -25    1.40    1.12
   3   8  26   13.94    1.63
  -3  -8 -26   13.54    1.71
   3   8  27    0.20    1.01
   3   8  28   -0.60    1.28
  -3  -8 -28    1.32    1.56
  -3  -8 -29    3.07    2.41
   3   8  30    0.99    3.28
  -3  -8 -30    2.26    4.39
   3   8  31    0.12    4.79
   3   9 -19   20.24    3.62
  -3  -9  19   21.63    2.56
  -3  -9  18    6.24    1.86
   3   9 -17  103.71    4.08
  -3  -9  17   88.63    4.66
   3   9 -16   10.45    2.03
  -3  -9  16    4.96    2.52
  -3  -9  15    1.26    1.29
  -3  -9  14    1.60    1.25
   3   9 -13    4.70    1.47
  -3  -9  13    3.25    1.06
   3   9 -12   13.98    1.55
  -3  -9  12   17.01    1.91
   3   9 -11   44.08    2.87
  -3  -9  11   50.57    2.75
  -3  -9  10   12.16    1.07
   3   9  -9   23.51    1.90
  -3  -9   9   23.93    1.40
  -3  -9   8   11.87    0.96
   3   9  -7  396.28   14.94
   3   9  -6  220.23    8.40
  -3  -9   6  243.42    6.96
   3   9  -5  110.93    4.40
  -3  -9   5  115.23    3.25
   3   9  -4   99.34    4.14
  -3  -9   4   82.53    2.36
  -3  -9   3  377.56   12.79
   3   9  -2    9.39    0.99
  -3  -9   2   11.19    1.05
   3   9  -1  210.03    7.53
  -3  -9   1  188.71    6.53
   3   9   0  215.07    4.31
  -3  -9   0  207.47    7.26
   3   9   1   99.30    2.78
  -3  -9  -1   98.67    2.94
  -3  -9  -2  166.85    3.53
   3   9   3  446.15   14.89
  -3  -9  -3  457.45   10.81
   3   9   4  647.80   15.13
   3   9   5  158.87    4.10
  -3  -9  -5  161.91    3.38
   3   9   6  853.46   20.34
  -3  -9  -6  886.64   17.17
   3   9   7  198.48    5.37
  -3  -9  -7  181.65    4.76
   3   9   8  232.96    5.75
  -3  -9  -8  231.75    8.83
   3   9   9  331.10    6.56
  -3  -9  -9  329.94    6.65
   3   9  10   21.33    0.64
  -3  -9 -10   20.85    0.73
   3   9  11  197.78    4.98
  -3  -9 -11  213.37    5.53
   3   9  12   58.35    2.26
  -3  -9 -12   58.68    1.82
   3   9  13  325.55    6.67
  -3  -9 -13  324.12    7.71
   3   9  14    1.00    0.59
  -3  -9 -14    0.41    0.62
   3   9  15    0.30    0.61
  -3  -9 -15    0.18    0.63
   3   9  16    0.82    0.61
  -3  -9 -16    1.56    1.06
   3   9  17  227.00    4.88
  -3  -9 -17  225.02    4.78
   3   9  18  207.26    5.57
   3   9  19  224.49    6.49
  -3  -9 -19  203.54    8.03
   3   9  20   12.67    1.00
  -3  -9 -20   12.03    1.24
   3   9  21  237.45    5.29
  -3  -9 -21  245.32    7.46
   3   9  22    1.77    0.79
  -3  -9 -22    1.31    1.01
   3   9  23    0.46    0.80
  -3  -9 -23    0.35    0.95
   3   9  24   -0.17    1.02
  -3  -9 -24    0.06    1.04
   3   9  25   46.80    1.83
  -3  -9 -25   46.78    2.21
   3   9  26    7.08    1.14
  -3  -9 -26    5.06    1.77
   3   9  27   30.89    2.06
  -3  -9 -27   27.82    1.74
   3   9  28    0.88    1.36
  -3  -9 -28   -0.11    1.57
   3   9  29    6.03    1.81
   3   9  30    8.61    1.25
  -3  -9 -30    1.90    1.11
   3   9  31   31.42    4.29
  -3  -9 -31   18.00    3.76
  -3 -10  19    4.33    4.17
   3  10 -18    0.90    2.35
   3  10 -17   13.51    3.19
  -3 -10  17   18.50    3.27
  -3 -10  16   -0.97    2.01
   3  10 -15   68.08    3.82
  -3 -10  15   67.31    2.72
   3  10 -14   51.62    3.47
  -3 -10  14   49.81    2.30
  -3 -10  13   33.10    1.85
  -3 -10  12   15.11    1.74
   3  10 -11    1.59    1.74
  -3 -10  11    1.16    1.76
   3  10 -10    2.52    1.66
  -3 -10  10    4.05    1.75
   3  10  -9   46.52    2.88
  -3 -10   9   51.45    2.00
   3  10  -8   63.32    3.15
  -3 -10   8   56.71    3.15
   3  10  -7    9.66    1.55
  -3 -10   7    9.44    1.53
  -3 -10   6   12.42    1.18
   3  10  -5   15.61    1.74
  -3 -10   5   18.83    1.47
   3  10  -4   71.54    2.96
   3  10  -3  130.02    6.18
   3  10  -1  406.65    9.65
  -3 -10   0   31.51    1.23
  -3 -10  -1    0.60    0.40
   3  10   2   20.40    0.93
   3  10   3    3.71    0.68
  -3 -10  -3    3.09    0.39
   3  10   4  116.77    4.94
  -3 -10  -4  118.75    3.13
   3  10   5  223.48    5.56
  -3 -10  -5  223.11    5.60
   3  10   6   10.32    0.57
  -3 -10  -6    8.42    0.96
   3  10   7  423.29   10.30
  -3 -10  -7  497.62    9.31
   3  10   8  304.47    9.81
  -3 -10  -8  296.51    7.15
   3  10   9  369.38    7.25
  -3 -10  -9  346.04    6.93
   3  10  10   63.40    1.58
  -3 -10 -10   69.86    1.69
   3  10  11  247.06    6.22
  -3 -10 -11  244.72    6.00
   3  10  12    2.90    0.59
  -3 -10 -12    2.95    0.48
   3  10  13  156.58    6.67
  -3 -10 -13  161.76    7.05
   3  10  14   20.24    0.88
  -3 -10 -14   21.92    0.75
   3  10  15  174.45    3.90
  -3 -10 -15  175.35    3.82
   3  10  16    2.36    0.57
  -3 -10 -16    1.48    0.49
   3  10  17   66.85    2.47
  -3 -10 -17   64.60    3.08
   3  10  18    0.44    0.90
  -3 -10 -18   -0.06    0.62
   3  10  19    5.88    0.69
  -3 -10 -19    5.63    0.71
   3  10  20   82.16    2.29
  -3 -10 -20   91.09    4.34
   3  10  21   15.02    0.92
  -3 -10 -21   15.37    1.25
   3  10  22   18.34    1.03
  -3 -10 -22   18.15    2.05
   3  10  23   -0.18    0.88
  -3 -10 -23    0.86    1.21
   3  10  24   30.66    2.34
  -3 -10 -24   30.79    2.34
   3  10  25   14.72    1.21
  -3 -10 -25   15.30    1.04
   3  10  26   -0.40    1.08
  -3 -10 -26    0.18    1.44
   3  10  27   21.02    1.48
  -3 -10 -27   25.47    1.40
   3  10  28    8.02    1.13
  -3 -10 -28   10.71    1.55
   3  10  31   16.55    3.00
  -3 -10 -31   15.99    2.62
  -3 -11  18    0.79    1.43
   3  11 -17    0.57    3.09
  -3 -11  17   -1.04    1.58
   3  11 -16    0.48    2.10
  -3 -11  16   -0.60    2.13
   3  11 -15   41.77    3.45
  -3 -11  15   38.79    3.07
   3  11 -14    2.30    1.77
  -3 -11  14    1.27    1.73
   3  11 -13  169.75    7.13
  -3 -11  13  163.73    6.01
  -3 -11  12    2.41    1.25
  -3 -11  11    0.91    2.02
   3  11 -10  122.38    5.68
  -3 -11  10  128.47    6.47
  -3 -11   9   15.18    1.28
   3  11  -8   52.31    3.10
   3  11  -7    3.41    1.09
  -3 -11   7    4.94    1.36
   3  11  -6   10.05    1.81
  -3 -11   6    8.50    1.50
   3  11  -5 1088.47   25.68
  -3 -11   5 1085.04   35.13
  -3 -11   4   18.71    1.03
   3  11  -3    1.35    1.01
  -3 -11   3    1.83    1.01
   3  11  -2   57.53    2.89
   3  11  -1    8.43    0.78
  -3 -11   1    8.51    0.72
   3  11   0   24.14    1.25
  -3 -11   0   22.68    1.24
   3  11   1  169.21    5.92
  -3 -11  -1  194.45    4.34
   3  11   2   32.45    1.67
  -3 -11  -2   33.79    0.98
   3  11   3   48.03    1.99
  -3 -11  -3   52.05    2.28
   3  11   4    0.52    0.49
   3  11   5  477.75   15.49
  -3 -11  -5  433.58    8.81
   3  11   6   -0.04    0.58
  -3 -11  -6    0.66    0.44
   3  11   7   46.64    1.74
  -3 -11  -7   43.80    1.45
   3  11   8   25.11    1.07
  -3 -11  -8   23.69    0.81
   3  11   9  434.48   10.08
  -3 -11  -9  457.80   14.84
   3  11  10    2.59    1.11
  -3 -11 -10    2.95    0.53
   3  11  11  230.55    6.42
  -3 -11 -11  224.84    5.74
   3  11  12    1.94    0.46
  -3 -11 -12    2.40    0.45
   3  11  13  101.37    2.49
  -3 -11 -13  101.88    2.47
  -3 -11 -14   19.83    1.07
   3  11  15  499.45    8.55
  -3 -11 -15  544.99   11.13
   3  11  16   97.60    2.08
  -3 -11 -16   90.42    2.25
   3  11  17   43.67    2.22
  -3 -11 -17   39.13    1.58
   3  11  18   73.79    2.00
  -3 -11 -18   77.82    2.29
   3  11  19  224.82    6.13
  -3 -11 -19  216.26    7.59
   3  11  20   66.06    1.65
  -3 -11 -20   69.30    2.58
   3  11  21    3.37    0.66
  -3 -11 -21    2.83    0.70
   3  11  22    4.26    0.73
  -3 -11 -22    3.84    0.82
   3  11  23   69.11    3.67
  -3 -11 -23   77.01    2.86
   3  11  24    8.22    1.13
  -3 -11 -24    6.73    2.23
   3  11  25   26.49    1.89
  -3 -11 -25   28.85    1.60
   3  11  26    6.70    1.23
  -3 -11 -26    7.84    1.25
   3  11  27    1.35    1.31
  -3 -11 -27    0.11    3.01
   3  11  28    4.01    1.32
  -3 -11 -28    1.72    1.25
   3  11  29   23.80    3.32
   3  11  30    1.15    1.51
  -3 -11 -30   -1.16    3.26
  -3 -12  17   -2.08    3.71
   3  12 -16    2.28    2.65
  -3 -12  16    2.49    2.54
   3  12 -15    7.54    2.33
  -3 -12  15   10.50    2.33
   3  12 -14   17.11    3.33
  -3 -12  14   21.04    2.30
   3  12 -13    5.19    2.71
   3  12 -12    4.70    2.74
  -3 -12  12    4.49    1.71
  -3 -12  11    8.12    1.39
   3  12 -10    0.77    1.98
  -3 -12  10    1.80    1.45
   3  12  -9    7.34    1.26
  -3 -12   9    5.94    1.14
   3  12  -8    4.60    1.93
  -3 -12   8    2.82    1.21
   3  12  -7    0.57    1.74
  -3 -12   7    1.26    1.53
  -3 -12   6    3.27    1.05
  -3 -12   5    5.56    0.99
   3  12  -4    3.76    0.93
   3  12  -3  282.85    6.96
  -3 -12   3  316.71   11.51
   3  12  -2  120.72    3.44
  -3 -12   2  123.58    3.44
   3  12  -1  605.77   15.19
   3  12   0    1.97    0.70
  -3 -12   0    2.59    0.47
   3  12   1   46.87    1.78
  -3 -12  -1   51.87    2.68
   3  12   2  346.21   13.49
  -3 -12  -2  332.27    8.84
   3  12   3   18.07    1.51
  -3 -12  -3   17.47    0.74
   3  12   4   10.81    0.75
   3  12   5   18.46    0.73
  -3 -12  -5   19.76    1.51
   3  12   6  222.11    5.53
  -3 -12  -6  240.55    5.52
   3  12   7    6.12    0.97
  -3 -12  -7    5.90    0.68
   3  12   8    1.90    0.80
  -3 -12  -8    2.31    0.70
  -3 -12  -9  340.52    6.05
   3  12  10   81.77    3.90
  -3 -12 -10   72.02    2.76
   3  12  11  384.12    7.37
  -3 -12 -11  402.87    8.19
   3  12  12    0.49    1.14
  -3 -12 -12    0.30    0.45
   3  12  13   25.80    0.97
  -3 -12 -13   25.92    0.86
   3  12  14    0.42    0.62
  -3 -12 -14    1.36    0.81
   3  12  15   81.06    2.47
  -3 -12 -15   87.19    1.90
   3  12  16    2.96    0.70
  -3 -12 -16    2.87    0.78
   3  12  17    4.30    0.79
  -3 -12 -17    5.64    1.05
   3  12  18   17.28    0.91
  -3 -12 -18   17.01    1.09
   3  12  19    2.77    0.71
  -3 -12 -19    2.61    0.92
   3  12  20   66.46    2.23
  -3 -12 -20   62.31    1.89
   3  12  21    7.69    0.96
  -3 -12 -21    7.11    0.75
   3  12  22    2.71    0.66
  -3 -12 -22    2.30    0.90
   3  12  23   24.19    1.45
  -3 -12 -23   22.43    1.24
   3  12  24   27.86    1.46
  -3 -12 -24   34.40    1.76
   3  12  25   13.49    1.34
  -3 -12 -25   14.35    1.47
   3  12  26    5.74    1.49
  -3 -12 -26    4.30    1.11
   3  12  27    0.65    1.03
  -3 -12 -27    1.43    1.13
   3  12  28    0.31    1.18
  -3 -12 -28    0.25    1.82
   3  12  29    5.32    1.65
  -3 -12 -29    7.55    1.92
  -3 -12 -30   -1.20    3.30
  -3 -13  16    3.18    3.04
   3  13 -15    3.23    2.26
  -3 -13  15    2.80    2.27
  -3 -13  14    6.15    2.74
   3  13 -13   17.55    3.80
  -3 -13  13   12.55    2.95
  -3 -13  12   13.95    2.03
   3  13 -11   81.76    3.41
  -3 -13  10    2.28    1.56
   3  13  -9    0.73    2.05
  -3 -13   9    2.06    1.98
   3  13  -8    1.22    2.13
  -3 -13   8    0.86    1.39
  -3 -13   7  487.97   13.39
   3  13  -6    9.69    1.32
   3  13  -5   10.94    1.90
  -3 -13   5    9.78    1.37
  -3 -13   4    5.81    1.07
   3  13  -3   77.28    2.85
   3  13  -2    3.61    0.91
  -3 -13   2    4.49    1.25
   3  13  -1  108.72    5.09
  -3 -13   1  104.83    4.38
  -3 -13   0   27.45    0.99
  -3 -13  -1    0.27    1.01
   3  13   2   18.52    1.53
  -3 -13  -2   22.07    0.93
   3  13   3  499.45   12.18
  -3 -13  -3  472.72   11.23
   3  13   4    1.74    0.90
  -3 -13  -4    2.03    0.54
   3  13   5   62.48    1.92
  -3 -13  -5   59.20    2.00
   3  13   6    4.63    1.08
  -3 -13  -6    4.72    0.54
   3  13   7   48.14    2.32
  -3 -13  -7   48.61    1.22
  -3 -13  -8  365.33    9.05
   3  13   9  117.01    5.05
  -3 -13  -9  113.31    3.29
   3  13  10  174.40    4.75
  -3 -13 -10  167.61    3.95
   3  13  11   86.51    2.81
  -3 -13 -11   86.56    3.93
   3  13  12   47.92    1.18
  -3 -13 -12   51.32    1.29
   3  13  13  402.49    7.42
  -3 -13 -13  383.46    6.59
   3  13  14   11.50    0.68
  -3 -13 -14   12.43    0.84
   3  13  15   14.84    0.84
  -3 -13 -15   17.22    1.06
   3  13  16    1.26    1.03
  -3 -13 -16   -1.21    1.23
   3  13  17  112.11    3.25
  -3 -13 -17  113.27    3.43
   3  13  18   18.54    1.08
  -3 -13 -18   18.99    1.02
   3  13  19   13.03    0.86
  -3 -13 -19   13.24    1.17
   3  13  20    1.20    0.81
  -3 -13 -20    3.43    0.89
   3  13  21  145.56    4.11
  -3 -13 -21  145.97    6.93
   3  13  22   12.23    0.93
  -3 -13 -22   10.39    1.30
   3  13  23   31.59    1.35
  -3 -13 -23   30.18    1.49
   3  13  24    7.29    1.27
  -3 -13 -24    7.14    1.12
   3  13  25    1.11    0.94
  -3 -13 -25    2.34    1.88
   3  13  26    9.56    1.18
  -3 -13 -26    8.09    1.31
   3  13  27   37.29    3.03
  -3 -13 -27   37.16    1.83
   3  13  28    1.58    2.75
  -3 -13 -28    0.21    1.12
   3  14 -15    6.45    4.48
  -3 -14  15    1.61    3.01
   3  14 -14   -3.18    4.39
  -3 -14  14    3.23    3.56
   3  14 -13    1.87    3.50
  -3 -14  13    1.42    2.26
   3  14 -12   10.54    2.44
  -3 -14  11    9.89    1.73
   3  14 -10    1.88    1.79
  -3 -14  10   -0.59    1.60
   3  14  -9    1.09    2.51
  -3 -14   9    1.76    1.25
   3  14  -8    2.52    2.15
  -3 -14   8    2.28    1.41
  -3 -14   7    1.48    1.81
  -3 -14   6   -0.72    0.97
  -3 -14   5   20.69    2.15
  -3 -14   4    7.10    1.22
   3  14  -3   36.51    1.74
   3  14  -2   33.49    2.22
  -3 -14   2   39.89    2.37
   3  14  -1   62.05    2.21
  -3 -14   1   62.58    4.11
   3  14   0   25.22    1.88
  -3 -14   0   26.48    1.36
   3  14   1    2.04    0.66
  -3 -14  -1    1.90    0.51
  -3 -14  -2   27.66    1.07
   3  14   3   28.58    1.13
   3  14   4    7.29    1.05
  -3 -14  -4    7.58    0.62
   3  14   5   13.85    0.98
  -3 -14  -5   12.42    0.94
   3  14   6   78.76    3.98
  -3 -14  -6   72.13    3.59
   3  14   7   42.90    1.82
  -3 -14  -7   41.43    1.34
  -3 -14  -8   39.16    1.53
   3  14   9  323.89   11.42
  -3 -14  -9  296.95    6.52
   3  14  10  155.98    4.19
  -3 -14 -10  164.94    4.57
   3  14  11   59.85    2.14
  -3 -14 -11   63.97    1.81
   3  14  12  208.51    5.85
  -3 -14 -12  190.42    3.67
   3  14  13   33.02    1.96
  -3 -14 -13   37.62    1.56
   3  14  14    8.87    0.78
  -3 -14 -14    8.45    1.15
   3  14  15   48.41    1.84
  -3 -14 -15   54.73    2.72
   3  14  16    0.65    0.89
  -3 -14 -16    1.30    0.81
   3  14  17    3.48    0.59
  -3 -14 -17    5.10    0.67
   3  14  18    1.16    1.09
  -3 -14 -18    0.98    0.82
   3  14  19   26.40    1.14
  -3 -14 -19   26.27    1.22
   3  14  20    3.37    1.00
  -3 -14 -20    0.82    1.74
   3  14  21    3.43    0.86
  -3 -14 -21    4.82    1.08
   3  14  22   26.11    1.32
  -3 -14 -22   24.13    1.38
   3  14  23   -0.04    0.89
  -3 -14 -23   -0.70    1.65
   3  14  24   28.84    1.66
  -3 -14 -24   31.14    3.29
   3  14  25   25.56    1.47
  -3 -14 -25   24.30    1.38
   3  14  26    9.45    1.23
  -3 -14 -26   11.21    1.69
   3  14  27    1.11    1.75
  -3 -14 -27   -0.75    1.64
   3  14  28    0.61    1.38
  -3 -14 -28   -0.11    1.51
   3  15 -14    7.90    4.12
  -3 -15  14    6.17    4.53
   3  15 -13   64.10    5.12
   3  15 -12    3.36    3.80
  -3 -15  12    1.00    2.15
  -3 -15  11   58.81    3.76
   3  15 -10    0.52    2.62
  -3 -15  10    1.94    1.98
  -3 -15   9   21.89    1.80
   3  15  -8   38.29    3.22
   3  15  -7    0.94    2.28
  -3 -15   7    4.40    2.05
  -3 -15   6  131.95    5.82
  -3 -15   5   95.00    5.23
  -3 -15   4    4.89    1.30
   3  15  -3  146.15    6.84
  -3 -15   3  149.96    5.95
  -3 -15   2   21.70    2.11
   3  15  -1   22.78    1.41
  -3 -15   1   19.58    1.92
   3  15   0  150.46    6.39
  -3 -15   0  146.42    4.50
   3  15   1   11.87    0.95
  -3 -15  -1   10.29    1.12
  -3 -15  -2  121.21    4.06
   3  15   3   41.19    2.38
  -3 -15  -3   48.19    2.44
   3  15   4  139.95    2.91
   3  15   5  213.92    5.50
  -3 -15  -5  216.91    6.14
   3  15   6   59.51    1.87
  -3 -15  -6   63.01    2.19
   3  15   7  164.02    4.27
  -3 -15  -7  165.38    3.88
   3  15   8   38.52    1.11
  -3 -15  -8   42.28    1.60
   3  15   9  208.32    7.77
  -3 -15  -9  215.90    7.86
   3  15  10    6.93    0.74
  -3 -15 -10    6.72    0.97
   3  15  11  163.30    3.97
  -3 -15 -11  164.84    6.12
   3  15  12   15.59    1.63
  -3 -15 -12   16.84    0.93
   3  15  13    2.90    0.83
  -3 -15 -13    2.61    0.96
   3  15  14   68.64    2.07
  -3 -15 -14   62.97    1.86
   3  15  15  112.30    5.30
   3  15  16   34.03    1.32
  -3 -15 -16   34.57    1.68
  -3 -15 -17   39.34    1.94
   3  15  18    1.13    0.91
  -3 -15 -18    1.28    1.22
   3  15  19   70.99    2.65
   3  15  20    9.89    1.24
  -3 -15 -20   10.15    0.86
   3  15  21   49.99    2.17
  -3 -15 -21   59.53    3.59
   3  15  22    1.59    0.89
  -3 -15 -22    1.42    1.14
   3  15  23    8.66    2.74
  -3 -15 -23    7.02    2.50
   3  15  24    0.74    1.29
  -3 -15 -24   -2.10    2.68
   3  15  25   81.61    2.75
  -3 -15 -25   75.32    2.78
   3  15  26    8.46    1.44
  -3 -15 -26    8.05    1.37
   3  15  27    1.35    1.05
  -3 -15 -27    1.76    1.28
   3  15  28   13.63    2.09
  -3 -15 -28   11.90    2.27
   3  16 -13    2.55    3.80
  -3 -16  12    0.58    2.20
   3  16 -11    3.58    3.99
  -3 -16  11    2.71    2.53
   3  16 -10    2.75    3.70
  -3 -16  10    6.83    3.74
   3  16  -9   -1.52    2.17
  -3 -16   9    0.40    1.88
   3  16  -8    1.20    2.59
  -3 -16   8    2.60    2.61
   3  16  -7   19.63    3.08
  -3 -16   7   18.50    2.72
  -3 -16   6    0.23    1.27
   3  16  -5    3.28    2.29
  -3 -16   5    3.84    1.27
   3  16  -4  136.37    5.51
  -3 -16   4  131.58    5.83
  -3 -16   3   52.41    2.26
   3  16  -2   19.96    2.31
  -3 -16   2   21.35    2.35
  -3 -16   1    3.79    1.60
   3  16   0   12.24    1.79
  -3 -16   0   11.04    1.83
   3  16   1    2.34    0.74
  -3 -16  -1    2.31    1.44
   3  16   2   47.95    2.01
   3  16   3   -1.20    1.17
  -3 -16  -3    0.35    0.65
   3  16   4    1.84    0.72
  -3 -16  -4    2.30    1.33
   3  16   5    0.29    1.24
  -3 -16  -5    0.21    0.61
  -3 -16  -6    2.12    0.60
   3  16   7  134.49    2.84
  -3 -16  -7  122.99    5.59
   3  16   8  154.37    4.21
  -3 -16  -8  149.05    3.56
   3  16   9    2.68    0.74
  -3 -16  -9    3.06    0.65
   3  16  10  126.33    6.10
  -3 -16 -10  124.76    3.49
   3  16  11    0.41    0.58
  -3 -16 -11    0.45    0.53
   3  16  12    1.44    0.77
  -3 -16 -12    2.51    1.20
   3  16  13    1.69    0.80
  -3 -16 -13    0.62    0.93
  -3 -16 -14    7.90    1.06
   3  16  15   -0.39    0.90
  -3 -16 -15   -0.14    0.61
   3  16  16    0.91    0.81
  -3 -16 -16    1.30    1.46
   3  16  17    5.00    1.01
  -3 -16 -17    5.42    1.79
   3  16  18   20.05    2.14
   3  16  19   26.90    2.50
  -3 -16 -19   24.14    1.57
   3  16  20    9.10    1.43
  -3 -16 -20    8.97    1.69
   3  16  21   11.49    1.07
  -3 -16 -21   13.26    1.41
   3  16  22   28.06    1.59
  -3 -16 -22   30.30    1.74
   3  16  23    4.68    1.03
  -3 -16 -23    4.88    1.22
   3  16  24  114.50    3.03
  -3 -16 -24  113.90    2.69
   3  16  25    3.46    1.57
  -3 -16 -25    2.60    1.32
   3  16  26    1.99    1.05
  -3 -16 -26    2.02    1.43
   3  16  27    0.96    1.54
  -3 -16 -27    0.00    1.61
   3  16  28    1.03    2.32
  -3 -16 -28    1.22    2.31
  -3 -17  12   14.69    5.25
   3  17 -11   22.79    3.41
  -3 -17  11   31.11    2.11
  -3 -17  10   -2.12    4.72
   3  17  -9   16.42    4.09
  -3 -17   8   18.18    3.27
   3  17  -7   24.03    3.36
  -3 -17   7   22.46    2.58
   3  17  -6   17.26    2.93
  -3 -17   6   21.32    2.92
   3  17  -5   74.74    3.38
  -3 -17   5   70.95    4.50
   3  17  -4    5.17    1.76
  -3 -17   4    7.67    2.35
   3  17  -3    3.86    1.57
  -3 -17   3    2.46    1.90
   3  17  -2   13.54    1.64
  -3 -17   1   11.05    2.31
   3  17   0    9.24    1.95
  -3 -17   0    8.14    2.04
   3  17   1   11.20    1.16
  -3 -17  -1   12.83    1.44
  -3 -17  -2   68.15    2.33
   3  17   3   39.73    1.91
  -3 -17  -3   41.23    3.25
   3  17   4    1.97    1.32
  -3 -17  -4    1.83    1.09
   3  17   5  369.03    8.17
  -3 -17  -5  330.88   11.63
   3  17   6  132.99    5.41
  -3 -17  -6  131.17    3.18
   3  17   7   16.80    1.89
  -3 -17  -7   14.73    0.96
   3  17   8   47.28    1.73
  -3 -17  -8   42.59    1.41
   3  17   9   32.22    2.04
  -3 -17  -9   32.63    1.05
  -3 -17 -10    0.13    0.68
   3  17  11   97.89    2.45
  -3 -17 -11   99.27    4.79
  -3 -17 -12   41.31    1.57
   3  17  13    8.36    0.84
  -3 -17 -13    9.26    0.98
   3  17  14   16.90    1.28
  -3 -17 -14   17.34    1.05
   3  17  15  151.80    5.00
   3  17  16    3.98    1.18
  -3 -17 -16    5.59    1.33
   3  17  17    1.38    0.89
  -3 -17 -17    2.57    0.79
   3  17  18    5.88    1.06
  -3 -17 -18    6.50    1.00
   3  17  19   32.20    1.59
  -3 -17 -19   30.52    1.76
   3  17  20    3.91    1.09
  -3 -17 -20    1.18    1.19
   3  17  21    9.53    1.19
  -3 -17 -21   10.48    2.73
   3  17  22   -0.12    1.59
  -3 -17 -22    0.84    1.06
   3  17  23   73.82    3.16
  -3 -17 -23   64.39    4.31
   3  17  24    4.25    1.53
  -3 -17 -24    4.25    1.13
   3  17  25    8.07    1.19
  -3 -17 -25    5.31    1.15
   3  17  26   17.34    1.23
  -3 -17 -26   15.13    1.23
   3  17  27   15.79    3.60
  -3 -17 -27   15.87    4.11
   3  18 -10   -1.90    4.37
  -3 -18  10    2.34    3.45
  -3 -18   9    4.53    4.20
  -3 -18   8    4.34    2.92
   3  18  -7    4.14    2.23
  -3 -18   7    7.27    3.46
   3  18  -6    5.49    3.31
  -3 -18   6    1.58    2.04
  -3 -18   5   13.38    1.66
   3  18  -4    2.66    2.69
  -3 -18   4    7.65    2.80
   3  18  -3   16.43    2.93
  -3 -18   3   18.57    2.87
  -3 -18   2   31.50    1.80
  -3 -18   1   10.21    2.24
   3  18   0    3.80    2.24
  -3 -18   0    2.10    1.60
   3  18   1   11.83    2.22
  -3 -18  -1    9.97    1.28
   3  18   2    0.82    1.37
   3  18   3    0.40    1.24
  -3 -18  -3    0.81    1.06
  -3 -18  -4    9.50    0.98
   3  18   5    0.71    1.62
  -3 -18  -5    1.84    0.79
   3  18   6   33.53    1.82
  -3 -18  -6   30.95    1.35
   3  18   7    3.84    0.88
  -3 -18  -7    2.59    0.94
   3  18   8   69.19    3.20
  -3 -18  -8   66.41    2.07
   3  18   9    2.64    1.06
  -3 -18  -9    1.70    1.21
   3  18  10  102.94    5.02
  -3 -18 -10  102.35    2.55
   3  18  11    5.67    0.82
  -3 -18 -11    6.43    0.94
   3  18  12    1.07    0.80
  -3 -18 -12    0.91    0.58
   3  18  13    0.79    0.78
  -3 -18 -13    0.03    1.45
   3  18  14    5.94    1.95
  -3 -18 -14    7.63    0.94
  -3 -18 -15    0.31    1.07
   3  18  16   39.54    2.86
  -3 -18 -16   42.33    1.69
   3  18  17    1.11    1.89
  -3 -18 -17    1.01    1.03
   3  18  18   17.77    1.24
  -3 -18 -18   18.07    1.19
   3  18  19    5.23    1.28
  -3 -18 -19    3.99    1.19
   3  18  20   41.58    2.30
  -3 -18 -20   42.17    2.10
   3  18  21   11.62    1.47
  -3 -18 -21    7.97    1.20
   3  18  22   27.60    1.68
  -3 -18 -22   27.38    1.68
   3  18  23   -0.53    3.02
  -3 -18 -23    0.68    1.90
   3  18  24    6.14    1.13
  -3 -18 -24    4.55    1.33
   3  18  25   -0.61    1.55
  -3 -18 -25   -0.88    1.53
   3  18  26    1.58    2.01
  -3 -18 -26    0.70    3.23
   3  18  27   12.02    2.10
  -3 -18 -27   13.18    2.63
  -3 -19   9   -2.57    2.90
  -3 -19   8   23.70    4.36
  -3 -19   7   29.72    1.75
   3  19  -6    0.35    2.60
  -3 -19   6    3.40    3.41
  -3 -19   5   15.84    2.51
   3  19  -4    1.75    3.21
  -3 -19   4    1.88    2.21
  -3 -19   3   16.12    2.34
  -3 -19   2   16.06    2.37
   3  19  -1  194.88    7.57
  -3 -19   0   16.09    2.14
   3  19   1    7.16    2.23
  -3 -19  -1    6.12    1.35
  -3 -19  -2    7.76    1.25
  -3 -19  -3   33.13    1.54
  -3 -19  -4    1.77    1.30
  -3 -19  -5   12.25    1.01
   3  19   6    4.28    2.00
  -3 -19  -6    5.92    1.02
   3  19   7   46.10    2.20
  -3 -19  -7   43.62    1.96
   3  19   8   14.65    1.03
  -3 -19  -8   15.01    1.13
  -3 -19  -9   94.13    2.19
   3  19  10   11.25    2.16
  -3 -19 -10    9.56    1.09
  -3 -19 -11    3.50    0.99
   3  19  12   33.50    1.80
  -3 -19 -12   30.74    1.68
   3  19  13   36.22    3.10
  -3 -19 -13   35.56    2.70
   3  19  14    7.19    1.23
  -3 -19 -14    6.49    0.80
   3  19  15   10.06    2.28
  -3 -19 -15   10.12    1.63
   3  19  16    5.88    2.18
  -3 -19 -16    5.74    1.20
   3  19  17  111.67    2.91
  -3 -19 -17  113.16    3.50
   3  19  18    2.61    1.03
  -3 -19 -18    1.77    0.91
   3  19  19    0.27    1.26
  -3 -19 -19    0.51    0.98
   3  19  20    3.07    2.63
  -3 -19 -20    5.46    1.77
   3  19  21   57.62    2.20
  -3 -19 -21   48.16    2.68
   3  19  22    0.74    2.06
  -3 -19 -22   -0.66    1.46
   3  19  23    3.22    1.18
  -3 -19 -23    3.75    1.62
   3  19  24    6.13    1.49
  -3 -19 -24    8.04    1.69
   3  19  25    3.56    2.83
  -3 -19 -25    3.01    2.44
   3  19  26    4.07    2.96
  -3 -19 -26    2.16    2.73
  -3 -20   7   10.13    2.43
   3  20  -6   -2.62    4.24
   3  20  -5    0.02    3.14
  -3 -20   5    2.84    3.29
  -3 -20   4    7.77    2.83
   3  20  -3    7.96    3.75
  -3 -20   3    6.53    2.14
   3  20  -2    4.57    2.48
  -3 -20   2    4.64    2.29
   3  20  -1   20.39    3.81
   3  20   0    8.04    3.27
  -3 -20   0    5.49    1.73
  -3 -20  -1    6.79    2.04
   3  20   2   -0.41    1.85
  -3 -20  -2    0.47    1.47
   3  20   3    1.66    2.30
  -3 -20  -3    1.59    1.91
   3  20   4    7.11    2.16
  -3 -20  -4    9.08    1.67
  -3 -20  -5    3.53    1.57
   3  20   6    3.04    1.19
  -3 -20  -6    2.25    1.49
   3  20   7    0.83    1.45
  -3 -20  -7    2.53    1.16
   3  20   8    6.78    1.59
  -3 -20  -8    2.77    2.08
   3  20   9   59.28    3.52
  -3 -20  -9   58.90    1.76
  -3 -20 -10    7.32    1.19
   3  20  11   21.75    1.42
  -3 -20 -11   20.83    1.66
   3  20  12    6.02    2.25
  -3 -20 -12    8.72    1.55
   3  20  13    7.14    1.72
  -3 -20 -13    4.52    1.15
   3  20  14    2.11    1.32
  -3 -20 -14    2.50    0.89
   3  20  15   -0.61    1.20
  -3 -20 -15    0.10    1.09
   3  20  16   26.90    1.98
  -3 -20 -16   28.68    1.61
   3  20  17    0.36    1.03
  -3 -20 -17    0.72    1.43
   3  20  18    5.12    1.35
  -3 -20 -18    4.65    1.14
   3  20  19   33.76    1.90
  -3 -20 -19   37.05    1.53
   3  20  20    1.15    1.40
  -3 -20 -20    0.69    1.83
   3  20  21   16.46    2.01
  -3 -20 -21   20.90    1.97
   3  20  22   10.30    1.29
  -3 -20 -22   13.05    1.45
   3  20  23    4.03    2.10
  -3 -20 -23    3.42    1.68
   3  20  24   -0.98    2.65
   3  20  25   -0.22    2.44
  -3 -20 -25    2.06    4.01
  -3 -20 -26   10.60    1.53
  -3 -21   5   29.99    2.55
   3  21  -4    6.88    4.87
  -3 -21   4    2.35    2.64
   3  21  -3   44.47    3.84
  -3 -21   3   53.17    4.81
   3  21  -2    0.56    4.22
  -3 -21   2    1.81    4.36
   3  21  -1   18.72    2.63
  -3 -21   1   27.82    3.71
   3  21   0    5.06    2.54
  -3 -21   0    7.49    4.02
   3  21   1  128.33    6.73
  -3 -21  -1  134.93    6.98
   3  21   2   -1.23    3.04
   3  21   3    5.56    1.49
   3  21   4    0.02    2.27
  -3 -21  -4   -0.34    1.32
   3  21   5  101.50    4.88
  -3 -21  -5   92.62    4.66
   3  21   6    1.88    2.64
  -3 -21  -6    2.77    1.27
[truncated: 769,782 more chars]
