# Supplementary material for: Crystal structure of trans-diammine(1,4,8,11-tetra­aza­cyclo­tetra­decane-κ4 N)chromium(III) tetra­chlorido­zincate chloride monohydrate from synchrotron data
Source: Acta Crystallogr E Crystallogr Commun. 2016 Mar 4;72(Pt 4):456–9. doi: 10.1107/S205698901600356X (PMC4910319; doi:10.1107/S205698901600356X)
Supplement: Supplementary file 2 [file e-72-00456-Isup2.hkl]

data_I                                                                          
_shelx_title ' S121 in P-1 (block yellow)'                                      
_shelx_refln_list_code          4                                               
_shelx_F_calc_maximum      219.03                                               
_exptl_crystal_F_000      1124.00                                               
_reflns_d_resolution_high  0.7072                                               
                                                                                
loop_                                                                           
 _space_group_symop_operation_xyz                                               
 'x, y, z'                                                                      
 '-x, -y, -z'                                                                   
                                                                                
_cell_length_a     9.3980                                                       
_cell_length_b    14.8760                                                       
_cell_length_c    17.9810                                                       
_cell_angle_alpha  66.026                                                       
_cell_angle_beta   76.030                                                       
_cell_angle_gamma  78.744                                                       
                                                                                
_shelx_F_squared_multiplier     1.000                                           
                                                                                
loop_                                                                           
 _refln_index_h                                                                 
 _refln_index_k                                                                 
 _refln_index_l                                                                 
 _refln_F_squared_calc                                                          
 _refln_F_squared_meas                                                          
 _refln_F_squared_sigma                                                         
 _refln_observed_status                                                         
   1   0   0        807.33        672.80        27.27 o                         
   2   0   0      16425.78      14107.01       475.02 o                         
   3   0   0       6378.56       6130.03        90.80 o                         
   4   0   0      19206.47      18963.58       246.90 o                         
   5   0   0      13817.87      13473.00       229.04 o                         
   6   0   0       3632.93       3938.99        69.92 o                         
   7   0   0       1643.32       1682.53        72.68 o                         
   8   0   0       3456.87       3527.36        58.45 o                         
   9   0   0        202.69        163.04        14.63 o                         
  10   0   0       1576.09       1562.31        27.75 o                         
  11   0   0        163.38        141.08         9.22 o                         
  12   0   0          2.74          6.40        10.46 o                         
 -12   1   0        225.60        251.83        24.22 o                         
 -11   1   0       1526.24       1557.19        65.93 o                         
 -10   1   0        242.25        263.92        13.05 o                         
  -9   1   0        765.20        792.58        16.23 o                         
  -8   1   0        833.50        871.93        22.57 o                         
  -7   1   0          0.83          4.50         6.42 o                         
  -6   1   0       2013.84       2063.56        36.80 o                         
  -5   1   0       2513.51       2407.90        49.61 o                         
  -4   1   0       1875.63       1752.61        49.25 o                         
  -3   1   0         24.63         67.06         3.50 o                         
  -2   1   0       2067.57       2028.37        68.58 o                         
  -1   1   0      10311.21       8877.27       293.91 o                         
   1   1   0         31.27         30.85         1.78 o                         
   2   1   0      11670.26       9481.25       152.08 o                         
   3   1   0      11135.31      10834.72       198.74 o                         
   4   1   0       3406.68       3479.94        82.94 o                         
   5   1   0       4928.50       5191.55       181.58 o                         
   6   1   0         67.99         95.73         7.02 o                         
   7   1   0       8075.75       8407.01       289.54 o                         
   8   1   0          4.30         10.56         7.10 o                         
   9   1   0        179.58        165.34         9.66 o                         
  10   1   0        718.15        719.13        16.51 o                         
  11   1   0        752.38        716.73        21.50 o                         
  12   1   0        922.23        940.06        39.39 o                         
 -12   2   0        742.67        734.50        18.95 o                         
 -11   2   0        176.51        119.68        12.97 o                         
 -10   2   0       1730.65       1861.56        38.89 o                         
  -9   2   0       3326.96       3080.49        78.30 o                         
  -8   2   0       1566.43       1608.32        50.71 o                         
  -7   2   0         17.36         21.09        12.71 o                         
  -6   2   0      13155.79      13958.41       602.51 o                         
  -5   2   0          2.71          4.92         3.76 o                         
  -4   2   0      19355.62      18602.55       597.55 o                         
  -3   2   0        172.90        147.01         7.15 o                         
  -1   2   0       3985.89       3143.39        62.13 o                         
   0   2   0       1284.22        753.18        22.11 o                         
   1   2   0       1039.21        800.77        22.43 o                         
   2   2   0         34.65         18.33         1.47 o                         
   3   2   0        643.95        571.27        18.01 o                         
   4   2   0       3553.62       3706.42        54.96 o                         
   5   2   0      13152.58      12741.12       317.87 o                         
   6   2   0       3939.29       4185.34        74.37 o                         
   7   2   0       1664.14       1683.54        38.20 o                         
   8   2   0         18.41          9.41         5.92 o                         
   9   2   0          2.78         -0.79         5.56 o                         
  10   2   0        124.49        111.29         7.44 o                         
  11   2   0        105.71         95.92        10.57 o                         
  12   2   0        278.74        291.94        18.27 o                         
 -12   3   0        636.72        684.20        30.45 o                         
 -11   3   0         84.12         80.26        10.47 o                         
 -10   3   0       1740.85       1717.01        55.21 o                         
  -9   3   0        545.24        536.78        42.96 o                         
  -8   3   0        268.37        269.95        16.81 o                         
  -7   3   0        729.35        642.76        14.50 o                         
  -6   3   0       1201.12       1327.08        22.52 o                         
  -5   3   0        189.88        148.66         5.86 o                         
  -4   3   0       4021.12       3927.36        72.55 o                         
  -3   3   0          2.63          9.53         6.62 o                         
  -2   3   0       1193.27       1146.41        18.01 o                         
  -1   3   0       1039.03        847.07        16.77 o                         
   0   3   0        391.06        268.87         7.74 o                         
   2   3   0      11823.79      10286.51       231.71 o                         
   3   3   0         96.65        105.01         5.69 o                         
   4   3   0       1067.83       1246.07        38.92 o                         
   5   3   0          1.60         12.99         4.13 o                         
   6   3   0        402.89        445.07        18.01 o                         
   7   3   0       3070.14       3198.43        83.94 o                         
   8   3   0       5427.20       5375.91        93.20 o                         
   9   3   0        174.18        135.18        15.49 o                         
  10   3   0        415.62        451.00        15.75 o                         
  11   3   0         76.31         71.23         8.49 o                         
  12   3   0        285.99        263.06        32.30 o                         
 -12   4   0        120.43        129.77        24.76 o                         
 -11   4   0         69.62         62.62        11.22 o                         
 -10   4   0        380.28        372.26        15.63 o                         
  -9   4   0       2830.15       2985.87       121.47 o                         
  -8   4   0       8886.66       8997.04       844.20 o                         
  -7   4   0        238.85        174.49        11.25 o                         
  -6   4   0       1693.71       1774.83        34.29 o                         
  -5   4   0        256.37        211.96        10.86 o                         
  -4   4   0       1762.52       1461.58        26.42 o                         
  -3   4   0       3793.19       3918.47       103.99 o                         
  -2   4   0       2583.03       2782.64        96.58 o                         
  -1   4   0        225.85        176.38         6.55 o                         
   0   4   0      23238.05      20585.53       463.16 o                         
   1   4   0        412.95        353.75        14.83 o                         
   2   4   0       8470.99       7847.34       165.03 o                         
   3   4   0        247.35        237.11        12.58 o                         
   4   4   0       4166.22       3330.08       181.58 o                         
   5   4   0       1181.90       1065.82        43.95 o                         
   6   4   0       1935.61       1994.22        73.74 o                         
   7   4   0       2338.34       2689.03        68.25 o                         
   8   4   0        549.19        582.92        17.48 o                         
   9   4   0        843.97        892.13        23.42 o                         
  10   4   0       5130.90       5369.58       104.78 o                         
  11   4   0        430.80        436.41        25.22 o                         
  12   4   0        464.74        503.61        32.83 o                         
 -12   5   0        716.71        782.43        84.14 o                         
 -11   5   0         33.38         34.91        11.50 o                         
 -10   5   0        834.30        795.04        54.61 o                         
  -9   5   0        101.09         98.84        10.46 o                         
  -8   5   0         19.94         15.89        10.46 o                         
  -7   5   0       1962.55       1962.02        61.89 o                         
  -6   5   0        671.55        777.93        15.90 o                         
  -5   5   0        334.43        312.82         7.36 o                         
  -4   5   0        189.29        192.90         9.73 o                         
  -3   5   0        151.91        147.62        12.84 o                         
  -2   5   0        497.32        457.93        16.22 o                         
  -1   5   0       9197.63       8144.13       218.71 o                         
   0   5   0       3330.93       3084.06        55.47 o                         
   1   5   0         79.27         77.22         3.59 o                         
   3   5   0        649.03        725.90        24.36 o                         
   4   5   0      11865.93      11494.23       288.28 o                         
   5   5   0        235.90        250.46         7.68 o                         
   6   5   0      11544.11      11840.21       226.28 o                         
   7   5   0       2914.77       3102.68        63.63 o                         
   8   5   0        251.26        268.76        19.33 o                         
   9   5   0       1205.57       1212.97        48.72 o                         
  10   5   0         60.46         59.59        10.29 o                         
  11   5   0        273.47        223.29        16.11 o                         
  12   5   0        669.32        710.70        32.44 o                         
 -11   6   0         78.91         66.14        10.61 o                         
 -10   6   0       3307.05       3318.72       101.35 o                         
  -9   6   0        809.87        781.72        30.65 o                         
  -8   6   0       1145.32       1225.60        65.86 o                         
  -7   6   0        241.99        264.14        10.92 o                         
  -6   6   0       3090.59       2970.74        78.38 o                         
  -5   6   0       7371.39       7848.96       150.63 o                         
  -4   6   0      13782.71      13207.96       238.44 o                         
  -3   6   0       1341.58       1193.68        18.19 o                         
  -2   6   0      18451.51      18014.95       851.68 o                         
  -1   6   0       1024.16       1006.27        24.56 o                         
   0   6   0      33770.82      31781.58       717.83 o                         
   1   6   0       5354.95       5189.95       115.84 o                         
   2   6   0        800.39        635.75        20.39 o                         
   3   6   0       2631.54       2623.22        94.06 o                         
   4   6   0        598.54        482.75        31.44 o                         
   5   6   0       3018.98       2759.75        97.04 o                         
   6   6   0       2584.94       2520.27       153.91 o                         
   7   6   0         21.23         22.77        14.17 o                         
   8   6   0       2067.70       2181.02        63.81 o                         
   9   6   0       1245.55       1242.10        38.26 o                         
  10   6   0         62.27         97.57        17.87 o                         
  11   6   0          1.51         21.36        13.34 o                         
  12   6   0        113.65         87.79        29.39 o                         
 -11   7   0        353.92        326.45        26.81 o                         
 -10   7   0        843.51        748.81        26.35 o                         
  -9   7   0        470.81        422.33        18.09 o                         
  -8   7   0        246.02        245.37        14.43 o                         
  -7   7   0         24.11         34.09         5.48 o                         
  -6   7   0          1.11          2.48         5.38 o                         
  -5   7   0       4229.60       4149.84        74.10 o                         
  -4   7   0        279.53        272.23        10.86 o                         
  -3   7   0        368.84        351.03        13.64 o                         
  -2   7   0       2534.47       2666.48        41.99 o                         
  -1   7   0        504.89        499.43        10.22 o                         
   0   7   0      13170.38      13987.38       869.42 o                         
   1   7   0       1911.91       1948.52        37.18 o                         
   2   7   0       4010.86       4055.81        96.04 o                         
   3   7   0       3515.04       3534.07        86.05 o                         
   4   7   0        209.55        204.41         7.81 o                         
   5   7   0        149.15        116.28         5.35 o                         
   6   7   0       3970.45       4038.98        90.03 o                         
   7   7   0         92.52         90.03        14.17 o                         
   8   7   0        789.16        771.73        43.56 o                         
   9   7   0        585.86        656.17        32.30 o                         
  10   7   0         13.09         15.56         8.94 o                         
  11   7   0        815.58        782.30        51.77 o                         
  12   7   0        452.81        404.00        17.99 o                         
 -11   8   0         23.75         13.41        10.19 o                         
 -10   8   0         11.72         21.49        14.52 o                         
  -9   8   0         44.64         35.69        20.12 o                         
  -8   8   0       3303.79       3481.20        75.76 o                         
  -7   8   0        179.69        194.71        15.49 o                         
  -6   8   0        958.63       1009.50        29.32 o                         
  -5   8   0       4545.69       4423.53       110.29 o                         
  -4   8   0        139.57        152.14         5.50 o                         
  -3   8   0       1089.56       1186.61        34.82 o                         
  -2   8   0       2369.06       2391.38       157.48 o                         
  -1   8   0          0.21          0.53         3.63 o                         
   0   8   0       4625.24       4363.31       125.90 o                         
   1   8   0        641.71        609.75        41.64 o                         
   2   8   0       3519.99       3171.14        82.28 o                         
   3   8   0         15.87         17.92         5.23 o                         
   4   8   0       1282.31       1389.71        55.07 o                         
   5   8   0       2883.14       2889.37        67.39 o                         
   6   8   0        590.51        547.43        44.62 o                         
   7   8   0        625.57        603.60        17.28 o                         
   8   8   0         20.86          1.89         9.82 o                         
   9   8   0        554.74        612.44        37.33 o                         
  10   8   0       1574.64       1709.05        73.35 o                         
  11   8   0         27.84         17.28        15.82 o                         
  12   8   0       1660.32       1711.69        54.94 o                         
 -10   9   0         92.63         83.74         9.64 o                         
  -9   9   0         23.25         21.47         8.36 o                         
  -8   9   0        160.87        171.03        18.07 o                         
  -7   9   0         86.43         87.91        11.19 o                         
  -6   9   0        332.92        287.17        16.62 o                         
  -5   9   0       1229.33       1273.33        74.40 o                         
  -4   9   0        592.08        561.45        14.20 o                         
  -3   9   0       6365.06       6684.73       135.97 o                         
  -2   9   0       1450.26       1554.73       127.89 o                         
  -1   9   0        798.21        829.96        25.68 o                         
   0   9   0       1656.20       1613.15       134.18 o                         
   1   9   0        252.64        258.20        19.73 o                         
   2   9   0       6503.61       6458.62       295.83 o                         
   3   9   0       2600.00       2821.82        50.31 o                         
   5   9   0       1555.19       1731.82        69.77 o                         
   6   9   0        336.91        349.42        27.34 o                         
   7   9   0       1385.46       1434.20        39.98 o                         
   8   9   0        509.68        601.99        28.46 o                         
   9   9   0         29.87         32.04        10.72 o                         
  10   9   0        282.10        302.59        21.16 o                         
  11   9   0        477.51        485.32        34.69 o                         
 -10  10   0        836.64        808.29        44.62 o                         
  -9  10   0        447.67        500.97        24.47 o                         
  -8  10   0        749.30        729.42        28.40 o                         
  -7  10   0         24.78         19.94        10.56 o                         
  -6  10   0        217.34        238.34         9.36 o                         
  -5  10   0       2259.82       2259.88        41.13 o                         
  -4  10   0        350.99        364.13        16.59 o                         
  -3  10   0         49.40         46.57         5.29 o                         
  -2  10   0       2415.33       2483.15        98.96 o                         
  -1  10   0        207.24        203.44        10.06 o                         
   0  10   0      11397.17      11840.95       204.15 o                         
   1  10   0       1184.31       1297.59        30.70 o                         
   2  10   0        420.15        419.02        14.83 o                         
   3  10   0        437.22        417.17        16.28 o                         
   4  10   0       2450.46       2535.70        80.23 o                         
   5  10   0       1927.25       2015.94        53.22 o                         
   6  10   0       5288.46       5263.08       114.36 o                         
   7  10   0         32.04         16.28        13.64 o                         
   8  10   0       3874.20       4214.82       106.05 o                         
   9  10   0         64.53         74.54        15.75 o                         
  10  10   0       3409.70       3471.87       250.82 o                         
  11  10   0         62.84         48.71        15.36 o                         
  -9  11   0         16.00         19.37        11.89 o                         
  -8  11   0        199.68        200.09        21.32 o                         
  -7  11   0        286.91        285.84        21.45 o                         
  -6  11   0        636.70        663.53        17.80 o                         
  -5  11   0         12.25         15.88         5.16 o                         
  -4  11   0         90.10         88.33        13.24 o                         
  -3  11   0        594.25        578.50        21.41 o                         
  -2  11   0         22.83         34.44         5.89 o                         
  -1  11   0        520.90        539.93        12.93 o                         
   0  11   0        627.01        654.06        13.42 o                         
   1  11   0         46.16         55.61         6.95 o                         
   2  11   0       7167.27       6710.68       229.70 o                         
   3  11   0        314.83        310.15        11.65 o                         
   4  11   0        631.23        633.71        17.66 o                         
   6  11   0        179.83        145.74        13.50 o                         
   7  11   0       3416.03       3388.64       101.54 o                         
   8  11   0          0.16        -10.03        12.56 o                         
   9  11   0        524.93        461.65        23.17 o                         
  10  11   0         76.66         54.95        14.39 o                         
  11  11   0          4.57          8.95        19.57 o                         
  -9  12   0       1131.80       1113.20        43.03 o                         
  -8  12   0        367.93        369.76        14.91 o                         
  -7  12   0        428.33        422.13        16.75 o                         
  -6  12   0       2624.32       2849.65       238.57 o                         
  -5  12   0         34.59         35.58         8.43 o                         
  -4  12   0       1742.04       1850.08        40.73 o                         
  -3  12   0        122.55        129.88         8.71 o                         
  -2  12   0       4501.49       4703.17        89.65 o                         
  -1  12   0        738.64        732.24        17.50 o                         
   0  12   0        179.59        168.48         8.96 o                         
   1  12   0        909.00        882.39        22.37 o                         
   2  12   0        791.91        868.08        27.63 o                         
   3  12   0         28.96         32.09         5.17 o                         
   4  12   0       3043.54       3038.79        74.93 o                         
   5  12   0        952.46        883.19        30.45 o                         
   6  12   0       1485.35       1573.04        88.64 o                         
   7  12   0          0.57         32.70        17.74 o                         
   8  12   0        956.87       1073.43        55.60 o                         
   9  12   0         36.68         10.59        22.11 o                         
  10  12   0          6.37         11.46        17.60 o                         
  -8  13   0         67.74         76.52        15.49 o                         
  -7  13   0         69.96         70.14         7.66 o                         
  -6  13   0         33.77         20.08         8.16 o                         
  -5  13   0          1.09          3.85         8.97 o                         
  -4  13   0        189.03        181.21        11.46 o                         
  -3  13   0        184.35        209.30        13.07 o                         
  -2  13   0         85.11         93.30         8.05 o                         
  -1  13   0         57.00         55.78         7.19 o                         
   0  13   0        381.92        410.09        14.37 o                         
   1  13   0         49.91         58.08         6.88 o                         
   2  13   0       3179.98       3175.69        65.05 o                         
   3  13   0        351.45        363.42        13.11 o                         
   4  13   0         42.33         58.29         7.94 o                         
   5  13   0         14.75         16.12         7.35 o                         
   6  13   0       1193.29       1263.94        49.38 o                         
   7  13   0        617.44        599.05        24.10 o                         
   8  13   0         16.10         29.39        17.21 o                         
  10  13   0        124.10        113.86        18.53 o                         
  -7  14   0          0.92          5.89        15.37 o                         
  -6  14   0          2.17         -1.24        10.04 o                         
  -5  14   0         31.07         32.02         9.19 o                         
  -4  14   0         23.44         25.68        12.05 o                         
  -3  14   0          2.25         11.22         8.60 o                         
  -2  14   0        211.18        172.64        18.67 o                         
  -1  14   0          5.14          5.12         8.74 o                         
   0  14   0        779.59        804.94        26.35 o                         
   1  14   0       3618.50       3668.97        80.10 o                         
   3  14   0        386.34        345.02        14.59 o                         
   4  14   0          3.87         24.52        16.95 o                         
   5  14   0        644.20        600.04        23.20 o                         
   6  14   0       1162.48       1124.40        66.73 o                         
   7  14   0          2.01         -5.06        11.63 o                         
   8  14   0         44.79         37.86        13.50 o                         
   9  14   0       1400.15       1282.15        95.39 o                         
  -6  15   0          8.60         -3.02        14.24 o                         
  -5  15   0        422.54        408.94        18.68 o                         
  -4  15   0        144.45        131.66        14.96 o                         
  -3  15   0        502.12        522.53        31.84 o                         
  -2  15   0        109.71        121.70        10.37 o                         
  -1  15   0        315.29        299.19        13.37 o                         
   0  15   0       1118.87       1095.74        29.50 o                         
   1  15   0         25.19         29.67         6.87 o                         
   2  15   0        621.61        594.39        18.12 o                         
   3  15   0       1963.19       1956.54        48.71 o                         
   4  15   0       1476.31       1476.37        49.71 o                         
   5  15   0          1.08         -9.93        12.58 o                         
   6  15   0        219.87        197.65        12.59 o                         
   7  15   0        142.41        119.81        13.90 o                         
  -5  16   0        171.46        159.10        13.01 o                         
  -4  16   0        188.11        175.37        14.01 o                         
  -3  16   0        674.26        610.72        20.65 o                         
  -2  16   0        780.97        804.98        23.34 o                         
  -1  16   0        624.92        707.24        22.51 o                         
   0  16   0       1071.34       1156.18        60.77 o                         
   1  16   0        400.25        371.62        28.20 o                         
   2  16   0         78.81         83.47        15.63 o                         
   3  16   0        145.09        154.69        16.94 o                         
   4  16   0       1311.22       1334.91        43.95 o                         
   5  16   0          1.11         -0.93        14.96 o                         
   6  16   0        747.65        704.37        37.53 o                         
   7  16   0        463.63        545.45        39.06 o                         
   8  16   0       1568.51       1715.53        65.93 o                         
  -4  17   0       1120.58       1143.86        29.26 o                         
  -3  17   0        905.77        911.53        26.18 o                         
  -2  17   0         35.49         25.82        10.99 o                         
  -1  17   0         49.34         48.99        10.01 o                         
   0  17   0        712.99        668.04        22.73 o                         
   1  17   0          1.05         -0.79        18.27 o                         
   2  17   0         38.10         29.93        11.71 o                         
   3  17   0        142.11        115.84        18.66 o                         
   4  17   0         56.61         39.06        26.61 o                         
   5  17   0        231.14        209.05        18.40 o                         
   6  17   0         39.86         66.46        32.44 o                         
   7  17   0          2.62         21.78        30.25 o                         
  -3  18   0         56.11         51.40        13.55 o                         
  -2  18   0        415.58        441.97        27.71 o                         
  -1  18   0        219.88        196.43        21.65 o                         
   0  18   0        289.59        264.25        31.38 o                         
   1  18   0        362.73        339.27        14.66 o                         
   2  18   0       1049.65       1112.30        28.02 o                         
   3  18   0         25.27         37.18        17.24 o                         
   4  18   0        273.17        302.91        42.03 o                         
   5  18   0         72.79         60.07        21.98 o                         
   0  19   0       1524.70       1398.45        59.18 o                         
   1  19   0        118.40        106.39        21.58 o                         
   2  19   0        221.29        223.87        25.82 o                         
   3  19   0        205.57        213.02        28.33 o                         
  -5 -18   1         97.34         61.43        32.70 o                         
  -4 -18   1        826.45        768.55        38.61 o                         
  -3 -18   1        143.81        135.17        29.66 o                         
  -2 -18   1        240.44        239.23        33.89 o                         
  -1 -18   1        668.90        669.47        30.35 o                         
   0 -18   1         40.81         25.95        20.26 o                         
   1 -18   1          3.67          7.93        10.30 o                         
   2 -18   1        356.17        328.60        32.70 o                         
  -5 -17   1       1286.73       1294.64        36.24 o                         
  -4 -17   1         56.78         39.24        12.99 o                         
  -3 -17   1        140.85        146.29        30.58 o                         
  -2 -17   1       1746.07       1705.47        79.30 o                         
  -1 -17   1       1276.09       1115.67        44.09 o                         
   1 -17   1        387.18        380.56        20.68 o                         
   2 -17   1          0.92         -1.76        11.61 o                         
   3 -17   1        855.13        822.82        52.03 o                         
   4 -17   1        204.10        200.14        13.90 o                         
  -6 -16   1         16.21         21.05        15.89 o                         
  -5 -16   1        397.52        365.48        19.14 o                         
  -4 -16   1        308.98        305.96        28.73 o                         
  -3 -16   1         29.79         50.18        21.18 o                         
  -2 -16   1        440.09        466.04        20.47 o                         
  -1 -16   1        227.24        232.96        21.12 o                         
   0 -16   1        280.04        293.64        20.79 o                         
   1 -16   1          2.61          3.59        11.61 o                         
   2 -16   1        217.87        223.14        10.87 o                         
   3 -16   1        166.47        147.75        16.42 o                         
   4 -16   1         33.17         39.31        17.32 o                         
   5 -16   1        653.84        645.99        21.74 o                         
  -8 -15   1         41.95         23.96        18.80 o                         
  -6 -15   1          1.32         -7.91        10.52 o                         
  -5 -15   1        222.30        221.62        18.27 o                         
  -4 -15   1         40.71         37.73        13.90 o                         
  -3 -15   1        299.11        288.17        21.18 o                         
  -2 -15   1        204.68        174.68        21.71 o                         
  -1 -15   1        485.94        485.76        13.58 o                         
   0 -15   1          3.45          8.60         9.45 o                         
   1 -15   1        402.71        379.18        14.83 o                         
   2 -15   1         18.42         20.01         7.34 o                         
   3 -15   1        211.78        226.03        10.44 o                         
   4 -15   1         14.43         15.02        11.05 o                         
   5 -15   1         38.70         38.27        36.47 o                         
   6 -15   1         24.38         44.17        14.69 o                         
  -9 -14   1          5.67         14.17        23.83 o                         
  -7 -14   1          0.01          5.43        16.95 o                         
  -6 -14   1          4.56         12.33        11.98 o                         
  -5 -14   1         40.90         43.56        16.81 o                         
  -4 -14   1         21.16         29.41        10.06 o                         
  -3 -14   1        814.20        823.08        25.77 o                         
  -2 -14   1       1000.68        967.22        57.39 o                         
  -1 -14   1       1770.58       1814.20        97.71 o                         
   0 -14   1        804.14        808.25        25.95 o                         
   1 -14   1        663.37        697.70        19.67 o                         
   2 -14   1        510.67        494.97        16.27 o                         
   3 -14   1       1686.34       1644.47        50.23 o                         
   4 -14   1        177.01        178.32        12.91 o                         
   5 -14   1          2.07          3.13        16.68 o                         
   6 -14   1        477.55        444.27        15.42 o                         
   7 -14   1         63.70         56.53        15.49 o                         
 -10 -13   1         64.91         90.29        22.90 o                         
  -9 -13   1        196.45        289.14        34.55 o                         
  -8 -13   1        216.25        167.87        21.32 o                         
  -7 -13   1        714.61        700.62        26.61 o                         
  -6 -13   1          6.87          1.21         9.18 o                         
  -5 -13   1       2464.42       2458.78        56.00 o                         
  -4 -13   1          7.41          7.28        10.33 o                         
  -3 -13   1       1295.93       1410.23        43.95 o                         
  -2 -13   1       2635.99       2689.67        73.35 o                         
  -1 -13   1        172.58        199.91        12.11 o                         
   0 -13   1         49.89         47.00         7.94 o                         
   1 -13   1       9118.08       9347.28       159.66 o                         
   2 -13   1        384.10        409.49        19.99 o                         
   3 -13   1       1260.03       1238.05        29.42 o                         
   4 -13   1        241.03        227.36        11.52 o                         
   5 -13   1       4005.83       3852.47        98.23 o                         
   6 -13   1        149.35        147.14        12.44 o                         
   7 -13   1         15.31         15.11        10.59 o                         
   8 -13   1        726.36        777.87        22.85 o                         
 -10 -12   1        128.11        141.39        19.59 o                         
  -9 -12   1        635.19        587.88        41.97 o                         
  -8 -12   1       2169.11       2191.15        66.26 o                         
  -7 -12   1        267.56        266.77        20.26 o                         
  -6 -12   1        466.46        472.90        19.86 o                         
  -5 -12   1       2296.23       2249.12        48.73 o                         
  -4 -12   1        755.15        711.31        26.15 o                         
  -3 -12   1       7613.52       8019.90       201.10 o                         
  -2 -12   1        874.80        952.00        32.28 o                         
  -1 -12   1       1340.28       1387.17        24.64 o                         
   0 -12   1       3050.66       2970.48        77.37 o                         
   1 -12   1        736.31        733.33        51.10 o                         
   2 -12   1        200.45        210.77        11.00 o                         
   3 -12   1       1241.06       1211.11        71.89 o                         
   4 -12   1       2161.73       2205.07        60.77 o                         
   5 -12   1        673.43        671.68        44.35 o                         
   6 -12   1        127.24        114.12         7.68 o                         
   7 -12   1         49.17         38.97        10.27 o                         
   8 -12   1         56.23         51.91        13.13 o                         
   9 -12   1         61.47         63.91        10.39 o                         
 -11 -11   1        884.83        943.03        39.72 o                         
 -10 -11   1          5.58          8.21        16.15 o                         
  -9 -11   1        810.20        768.91        29.94 o                         
  -8 -11   1        164.62        212.62        14.96 o                         
  -7 -11   1       3937.04       4229.12       155.30 o                         
  -6 -11   1       2153.35       2326.43        53.02 o                         
  -5 -11   1       1970.89       1964.83        50.97 o                         
  -4 -11   1       1326.47       1335.30        64.47 o                         
  -3 -11   1         80.85        112.18         7.00 o                         
  -2 -11   1        952.65        886.38        19.02 o                         
  -1 -11   1      12703.60      12735.14       300.94 o                         
   0 -11   1         26.04         33.91         4.99 o                         
   1 -11   1       1357.90       1333.91        80.63 o                         
   2 -11   1         56.59         64.56         6.91 o                         
   3 -11   1       2429.42       2566.92        55.06 o                         
   4 -11   1       1607.68       1708.10        46.50 o                         
   5 -11   1        168.38        158.80         7.89 o                         
   6 -11   1         19.63         20.41         7.12 o                         
   7 -11   1       5865.13       5990.20        73.44 o                         
   8 -11   1        255.79        266.73        10.14 o                         
   9 -11   1        597.19        570.62        55.60 o                         
 -11 -10   1         83.76         87.22        19.97 o                         
 -10 -10   1          5.55          3.20        13.28 o                         
  -9 -10   1        222.18        225.86        18.93 o                         
  -8 -10   1       1830.61       1909.06        91.95 o                         
  -7 -10   1        249.03        257.77        14.83 o                         
  -6 -10   1       1429.32       1458.42        53.16 o                         
  -5 -10   1       2336.04       2413.22        51.89 o                         
  -4 -10   1       1112.24       1094.87        47.20 o                         
  -3 -10   1       5343.17       5383.71       127.76 o                         
  -1 -10   1       2295.64       2467.65        90.69 o                         
   0 -10   1        167.22        172.77        11.52 o                         
   1 -10   1        808.38        724.85        35.22 o                         
   2 -10   1        133.89        134.01         6.13 o                         
   3 -10   1         96.03        101.53        16.75 o                         
   4 -10   1       2046.91       2005.84        44.34 o                         
   5 -10   1        699.88        697.60        14.32 o                         
   6 -10   1        578.48        627.43        12.73 o                         
   7 -10   1        243.68        252.66        14.86 o                         
   8 -10   1          1.42          2.77         6.39 o                         
   9 -10   1        109.73        101.14        20.39 o                         
  10 -10   1         58.63         42.37        12.97 o                         
 -11  -9   1        153.65        143.63        13.78 o                         
 -10  -9   1        919.80       1013.99        46.87 o                         
  -9  -9   1        601.50        650.92        21.47 o                         
  -8  -9   1        139.62        147.10        10.79 o                         
  -7  -9   1         30.86         30.45        12.58 o                         
  -6  -9   1         11.38         10.59         5.71 o                         
  -4  -9   1        698.48        688.83        36.80 o                         
  -3  -9   1       2546.42       2626.97       141.13 o                         
  -2  -9   1         47.98         40.44         4.77 o                         
  -1  -9   1       2245.16       2289.59        56.20 o                         
   0  -9   1          7.82          5.30         5.03 o                         
   1  -9   1       4889.32       5078.27       338.86 o                         
   2  -9   1       1530.78       1514.07        28.27 o                         
   3  -9   1        465.38        476.76        19.19 o                         
   4  -9   1       1145.90       1276.98        24.69 o                         
   5  -9   1       7209.21       7442.71       240.49 o                         
   6  -9   1        657.52        639.32        20.19 o                         
   7  -9   1       1794.70       1915.31        43.09 o                         
   8  -9   1         38.37         21.23         9.86 o                         
   9  -9   1        621.33        612.70        18.68 o                         
  10  -9   1        347.69        344.98        26.08 o                         
 -12  -8   1        657.08        662.26        32.72 o                         
 -11  -8   1        141.57        130.44        13.51 o                         
 -10  -8   1       1698.81       1773.26        42.74 o                         
  -9  -8   1          0.99          7.55        18.67 o                         
  -8  -8   1         68.05         74.93         9.40 o                         
  -7  -8   1        304.11        343.95        14.70 o                         
  -6  -8   1       1495.17       1493.51        39.06 o                         
  -5  -8   1       5923.56       5989.00       319.46 o                         
  -4  -8   1       1397.28       1365.72        29.54 o                         
  -3  -8   1       2829.54       2618.10       113.59 o                         
  -2  -8   1         42.41         35.14         3.51 o                         
  -1  -8   1        734.99        814.21        33.50 o                         
   0  -8   1        426.68        462.44        15.36 o                         
   1  -8   1       3443.46       3652.33        59.99 o                         
   2  -8   1       2768.58       3017.06        97.57 o                         
   3  -8   1       1909.89       2044.24       115.91 o                         
   4  -8   1       4488.51       4770.95       102.34 o                         
   5  -8   1         12.04         14.76         7.61 o                         
   6  -8   1         17.13         25.35         8.61 o                         
   7  -8   1        826.39        867.27        38.59 o                         
   8  -8   1        422.04        403.72        14.41 o                         
   9  -8   1        222.74        228.86        13.04 o                         
  10  -8   1        240.70        249.60        12.64 o                         
  11  -8   1         35.62         48.98        14.96 o                         
 -12  -7   1       1270.95       1356.64       125.64 o                         
 -11  -7   1         25.21         38.39        16.81 o                         
 -10  -7   1         70.05         65.93        20.26 o                         
  -9  -7   1        957.87       1050.23        23.50 o                         
  -8  -7   1        206.01        172.16        10.82 o                         
  -7  -7   1       7741.15       8562.86       202.29 o                         
  -6  -7   1        289.54        287.95        20.26 o                         
  -5  -7   1       2671.00       2725.18        66.58 o                         
  -4  -7   1       4927.67       5495.58       183.63 o                         
  -3  -7   1       5349.43       5045.07       211.23 o                         
  -2  -7   1       1772.30       1636.63        43.60 o                         
  -1  -7   1      27932.70      26041.73       873.79 o                         
   0  -7   1        433.74        493.16        14.83 o                         
   1  -7   1      26747.25      27539.35       630.98 o                         
   2  -7   1          2.11         -0.64         3.37 o                         
   3  -7   1      24243.41      25214.39      1021.14 o                         
   4  -7   1       4091.66       4104.49        72.02 o                         
   5  -7   1       1592.89       1721.51        38.70 o                         
   6  -7   1       1235.33       1255.77        25.59 o                         
   7  -7   1        375.08        401.41        14.70 o                         
   8  -7   1        660.35        677.01        16.42 o                         
   9  -7   1       1142.31       1294.11        42.11 o                         
  10  -7   1         66.99         63.32        14.56 o                         
  11  -7   1        998.30        962.06        21.66 o                         
 -12  -6   1          0.34          6.75        12.36 o                         
 -11  -6   1        130.53        107.37        17.36 o                         
 -10  -6   1       1058.33       1121.90        53.35 o                         
  -9  -6   1        487.82        482.27        32.24 o                         
  -7  -6   1        165.59        161.48        11.72 o                         
  -6  -6   1        107.32        126.71         6.71 o                         
  -5  -6   1       8359.85       7760.01       194.35 o                         
  -4  -6   1       1285.09       1373.51        30.49 o                         
  -3  -6   1       1300.26       1403.36        62.82 o                         
  -2  -6   1        229.61        240.29        14.83 o                         
  -1  -6   1        948.18        985.61        21.27 o                         
   0  -6   1      13775.92      13133.66       299.34 o                         
   1  -6   1         17.05         31.24         3.71 o                         
   2  -6   1        208.91        246.17         7.51 o                         
   3  -6   1       1336.30       1212.83        28.73 o                         
   4  -6   1          4.50          6.07         3.26 o                         
   5  -6   1       1607.42       1589.47        37.36 o                         
   6  -6   1        521.58        553.19        17.43 o                         
   7  -6   1       3509.51       3746.17       106.71 o                         
   8  -6   1         49.20         43.41         8.32 o                         
   9  -6   1          3.91          2.58         6.98 o                         
  10  -6   1          0.91          4.42         8.86 o                         
  11  -6   1        234.18        251.57        11.67 o                         
 -12  -5   1         58.92         57.76        12.31 o                         
 -11  -5   1       1330.17       1385.16        83.80 o                         
 -10  -5   1        648.81        696.22        66.73 o                         
  -9  -5   1       2983.09       3245.51       151.32 o                         
  -8  -5   1        481.11        494.75        21.98 o                         
  -7  -5   1       2010.53       2111.38        45.08 o                         
  -6  -5   1       3507.01       3725.36       163.17 o                         
  -5  -5   1       7327.05       7264.21       345.21 o                         
  -4  -5   1       2663.54       2714.93        46.84 o                         
  -3  -5   1      11399.13      10307.07       167.21 o                         
  -2  -5   1      13102.59      12883.72      1217.21 o                         
  -1  -5   1      28162.28      25210.63       871.34 o                         
   0  -5   1       1818.66       1633.41        33.43 o                         
   1  -5   1         11.54          1.55         2.31 o                         
   2  -5   1       1923.82       1909.35        51.50 o                         
   3  -5   1          4.43         22.31         3.18 o                         
   4  -5   1       1178.46       1258.52        20.92 o                         
   5  -5   1        154.30        159.31         7.96 o                         
   6  -5   1       4072.93       4162.44       141.59 o                         
   7  -5   1       2695.62       2901.76        64.08 o                         
   8  -5   1        378.47        418.43        12.29 o                         
   9  -5   1         88.64        106.40         8.56 o                         
  10  -5   1        643.72        642.08        19.59 o                         
  11  -5   1         87.39         80.26        13.76 o                         
  12  -5   1        337.40        331.53        20.26 o                         
 -12  -4   1         12.23         11.17         9.12 o                         
 -11  -4   1         50.54         52.37        13.32 o                         
 -10  -4   1        101.33        110.41        22.37 o                         
  -9  -4   1          2.46          4.87         5.88 o                         
  -8  -4   1       3183.73       3017.87       109.49 o                         
  -7  -4   1        749.11        766.74        18.88 o                         
  -6  -4   1        560.94        659.76        14.65 o                         
  -5  -4   1       5795.71       5898.37       115.81 o                         
  -4  -4   1        904.66        910.89        20.99 o                         
  -3  -4   1       1439.12       1271.78        24.51 o                         
  -2  -4   1        792.36        802.52        19.00 o                         
  -1  -4   1        633.53        629.90        18.45 o                         
   1  -4   1       3897.75       3813.41        79.57 o                         
   2  -4   1       3177.93       3207.21        56.33 o                         
   3  -4   1        200.93        196.37         5.38 o                         
   4  -4   1       1076.46       1045.05        18.48 o                         
   5  -4   1       7188.52       7928.12       133.78 o                         
   6  -4   1        320.98        362.18        19.26 o                         
   7  -4   1         39.52         31.88         7.60 o                         
   8  -4   1        598.75        642.49        18.01 o                         
   9  -4   1       1820.22       1876.33        39.66 o                         
  10  -4   1       1507.06       1539.66        29.29 o                         
  11  -4   1         46.34         35.39         8.42 o                         
  12  -4   1         31.59         37.38        11.32 o                         
 -12  -3   1        355.56        371.84        37.53 o                         
 -11  -3   1         38.72         40.04        13.42 o                         
 -10  -3   1          0.07         -0.21         5.79 o                         
  -9  -3   1       1037.79       1189.88        77.65 o                         
  -8  -3   1       3119.61       3197.54        89.23 o                         
  -7  -3   1        670.38        700.66        18.26 o                         
  -6  -3   1      12423.43      13411.15       681.69 o                         
  -5  -3   1         15.51          4.18         2.98 o                         
  -4  -3   1       3105.69       3261.40        58.04 o                         
  -3  -3   1        347.85        360.32         7.09 o                         
  -2  -3   1        259.96        241.37        11.19 o                         
   0  -3   1         75.20         64.40         4.24 o                         
   1  -3   1         91.98         81.37         2.70 o                         
   2  -3   1       2653.45       2721.83        44.77 o                         
   3  -3   1       3562.71       3347.62        63.75 o                         
   4  -3   1        171.84        145.38         5.43 o                         
   5  -3   1      11730.20      11537.89       223.59 o                         
   6  -3   1        607.70        712.95        14.57 o                         
   7  -3   1        106.95        116.39         9.00 o                         
   8  -3   1        891.74        910.76        19.33 o                         
   9  -3   1       3267.78       3378.79       184.82 o                         
  10  -3   1       1093.41       1057.11        83.01 o                         
  11  -3   1       2010.40       1983.45        47.40 o                         
  12  -3   1         10.14          5.84        13.33 o                         
 -12  -2   1        354.69        374.93        30.85 o                         
 -11  -2   1         99.01         93.81        10.05 o                         
 -10  -2   1          4.17          5.36        14.93 o                         
  -9  -2   1       1013.10       1019.48        23.03 o                         
  -8  -2   1       4559.77       4721.80       115.30 o                         
  -7  -2   1          7.29         28.52         5.31 o                         
  -6  -2   1       1204.88       1262.51        23.30 o                         
  -5  -2   1       3678.29       3604.40        50.78 o                         
  -4  -2   1        889.99        996.22        25.02 o                         
  -3  -2   1       4463.69       4350.82        73.00 o                         
  -2  -2   1        345.47        257.46        15.62 o                         
  -1  -2   1       1184.05        950.18        26.35 o                         
   1  -2   1        564.03        450.02         8.71 o                         
   2  -2   1       4965.62       5191.50       257.63 o                         
   3  -2   1         21.76         41.39         3.11 o                         
   5  -2   1       7174.04       7135.24       124.45 o                         
   6  -2   1         46.44         66.37         6.42 o                         
   7  -2   1        102.81        105.60        22.84 o                         
   8  -2   1         95.16         94.49        11.29 o                         
   9  -2   1          1.25          1.26         6.66 o                         
  10  -2   1       1924.22       1862.54        52.89 o                         
  11  -2   1          3.04          5.81         7.22 o                         
  12  -2   1          3.29          3.66        10.09 o                         
 -12  -1   1        442.91        399.01        30.25 o                         
 -11  -1   1       1452.76       1440.97        30.08 o                         
 -10  -1   1       3399.50       3753.70       135.30 o                         
  -9  -1   1       1358.70       1400.85        42.67 o                         
  -8  -1   1        812.05        809.73        18.53 o                         
  -7  -1   1       5477.12       5763.95       159.13 o                         
  -6  -1   1       3292.32       3501.36       152.71 o                         
  -5  -1   1       2738.87       2509.76        64.21 o                         
  -4  -1   1       1856.10       1817.14        31.97 o                         
  -3  -1   1      14291.26      12882.29       300.33 o                         
  -2  -1   1       1309.40       1022.20        21.02 o                         
   0  -1   1          1.01          2.56         0.92 o                         
   2  -1   1      15763.35      13977.13       258.96 o                         
   3  -1   1       9211.92       9495.31       304.24 o                         
   4  -1   1      21231.16      20673.87       648.92 o                         
   5  -1   1        513.17        564.45        19.66 o                         
   6  -1   1       3192.87       3333.76       113.86 o                         
   8  -1   1        139.02        139.08         7.85 o                         
   9  -1   1       1285.62       1383.45        29.95 o                         
  10  -1   1          3.32         17.87        10.60 o                         
  11  -1   1        245.08        211.36        17.08 o                         
  12  -1   1        307.25        312.75        15.68 o                         
 -12   0   1        511.35        480.19       106.91 o                         
 -11   0   1        472.85        477.07        18.53 o                         
 -10   0   1       1814.77       1920.32        39.03 o                         
  -9   0   1        632.88        635.60        16.49 o                         
  -8   0   1        954.46        985.48        22.19 o                         
  -7   0   1         80.64         84.17         5.34 o                         
  -6   0   1         25.01         31.53         3.46 o                         
  -5   0   1       7664.03       7426.79        92.71 o                         
  -4   0   1         14.23         24.36         2.80 o                         
  -3   0   1       8984.61       8333.08       111.53 o                         
  -2   0   1         23.14         50.18         2.18 o                         
  -1   0   1        232.52        131.39         6.29 o                         
   0   0   1         10.56          1.68         1.52 o                         
   1   0   1       1840.85       1594.48        27.73 o                         
   3   0   1       1898.93       1991.17        68.05 o                         
   4   0   1        908.51        837.82        30.38 o                         
   5   0   1        143.49        128.88         4.83 o                         
   6   0   1       2557.58       2375.88        39.09 o                         
   7   0   1       3886.91       3958.87        61.71 o                         
   8   0   1         54.08         70.90         8.94 o                         
   9   0   1        107.12        117.41        29.26 o                         
  10   0   1       2145.76       2167.89        37.87 o                         
  11   0   1         65.95         77.76         9.39 o                         
  12   0   1        341.98        377.66        20.32 o                         
 -12   1   1        472.10        459.60        22.04 o                         
 -11   1   1        394.90        403.54        48.52 o                         
 -10   1   1        888.74        864.86        17.41 o                         
  -9   1   1       1075.43       1136.89        54.08 o                         
  -8   1   1         91.96         87.24         8.10 o                         
  -7   1   1       1647.25       1748.37        54.02 o                         
  -6   1   1        330.33        294.16         8.84 o                         
  -5   1   1       7859.61       7952.68       193.09 o                         
  -4   1   1       4547.94       4358.32        61.13 o                         
  -3   1   1       7288.30       6849.59       150.20 o                         
  -2   1   1       1311.40       1098.87        16.92 o                         
  -1   1   1       1213.18        734.01        40.38 o                         
   0   1   1        666.06        459.00        17.08 o                         
   2   1   1       1375.21       1128.92        24.03 o                         
   3   1   1       8121.60       7370.83       252.87 o                         
   4   1   1       1317.94       1239.98        43.69 o                         
   5   1   1        723.38        570.74        26.74 o                         
   6   1   1       9720.83      10233.03       435.83 o                         
   7   1   1        712.37        772.44        23.96 o                         
   8   1   1        199.20        215.78         9.64 o                         
   9   1   1        213.41        233.16        19.46 o                         
  10   1   1       1275.08       1237.04        25.46 o                         
  11   1   1        150.17        132.76        12.64 o                         
  12   1   1        408.27        369.92        17.97 o                         
 -12   2   1        314.24        252.48        19.42 o                         
 -11   2   1        157.02        129.44        11.07 o                         
 -10   2   1        988.36       1017.19        31.38 o                         
  -9   2   1       1007.95        966.53        25.62 o                         
  -8   2   1         34.51         40.53         6.37 o                         
  -7   2   1          9.60         15.42         4.85 o                         
  -6   2   1         78.94         85.34         4.24 o                         
  -5   2   1       9091.17       8993.24       143.45 o                         
  -4   2   1      10351.84      10875.82       520.96 o                         
  -3   2   1       2910.66       2638.10       244.66 o                         
  -1   2   1         48.13         56.48         2.10 o                         
   0   2   1       8107.79       6429.84        94.60 o                         
   1   2   1       8970.94       7178.67       299.54 o                         
   2   2   1          2.24          2.57         1.54 o                         
   3   2   1       1621.95       1592.11        70.76 o                         
   4   2   1       3089.33       2879.91       100.49 o                         
   5   2   1      15396.49      15429.47       491.57 o                         
   6   2   1       3515.60       3608.59        72.60 o                         
   7   2   1       2955.11       2960.58        60.11 o                         
   8   2   1        592.55        724.67        48.26 o                         
   9   2   1        514.82        523.75        12.79 o                         
  10   2   1        184.41        191.44         9.91 o                         
  11   2   1         30.65         28.56         8.81 o                         
  12   2   1        390.66        400.52        34.02 o                         
  13   2   1        868.11        798.78        19.98 o                         
 -12   3   1         40.76         28.19        10.00 o                         
 -11   3   1        139.11        125.72        10.62 o                         
 -10   3   1       1991.17       2021.18        73.94 o                         
  -9   3   1       1727.27       1764.71        33.52 o                         
  -8   3   1        124.76        128.87         7.90 o                         
  -7   3   1       1457.64       1425.97        36.87 o                         
  -6   3   1         10.37          4.16         5.72 o                         
  -5   3   1        397.26        425.37        15.75 o                         
  -4   3   1       3353.42       3635.56       126.50 o                         
  -3   3   1       1716.55       1622.99        55.80 o                         
  -2   3   1       1888.64       1741.52        83.54 o                         
  -1   3   1       6851.76       6035.03       114.70 o                         
   0   3   1       5228.38       4128.79       104.92 o                         
   1   3   1      13783.54      10255.47       335.08 o                         
   2   3   1          7.29         16.55         2.38 o                         
   3   3   1      10325.36       9485.88       812.09 o                         
   4   3   1        154.54        144.56         9.66 o                         
   5   3   1       2416.78       2010.24        70.83 o                         
   6   3   1       2103.79       2344.66        41.80 o                         
   7   3   1       2339.66       2107.07        38.05 o                         
   8   3   1       3067.14       2939.76        75.20 o                         
   9   3   1       4776.07       4814.39       248.83 o                         
  10   3   1        156.64        166.33        10.31 o                         
  11   3   1       1937.37       2173.02       138.48 o                         
  12   3   1         44.97         55.24        14.57 o                         
  13   3   1        523.43        488.31        49.05 o                         
 -12   4   1        112.70        103.01        19.76 o                         
 -11   4   1       1172.60       1072.83        66.66 o                         
 -10   4   1        505.29        510.95        14.88 o                         
  -9   4   1          2.49         -3.97         9.00 o                         
  -8   4   1         40.81         27.84        19.00 o                         
  -7   4   1        722.82        740.56        15.07 o                         
  -6   4   1          1.01          7.16         5.16 o                         
  -5   4   1       2890.27       2898.08        43.52 o                         
  -4   4   1       9319.75       9437.31       141.62 o                         
  -3   4   1        212.94        199.25         7.41 o                         
  -2   4   1       1180.78       1257.06        28.07 o                         
  -1   4   1       5543.96       5261.29       145.63 o                         
   0   4   1      24017.83      21678.36       674.27 o                         
   1   4   1      13004.77      11904.15       459.07 o                         
   2   4   1       8604.94       7945.49       251.94 o                         
   3   4   1         65.42         80.42         3.78 o                         
   4   4   1        138.62        135.61         7.41 o                         
   5   4   1       7032.13       7155.06       237.44 o                         
   6   4   1       7304.86       7058.27       581.60 o                         
   7   4   1       2188.70       2089.68       109.95 o                         
   8   4   1       1904.94       2004.42        47.81 o                         
   9   4   1        264.14        287.40        12.79 o                         
  10   4   1        914.97        929.84        43.82 o                         
  11   4   1         50.15         76.85        17.64 o                         
  12   4   1         23.34         34.02        26.88 o                         
 -11   5   1       1841.97       1877.26        41.22 o                         
 -10   5   1        220.66        191.01        23.43 o                         
  -9   5   1         58.31         63.88        14.83 o                         
  -8   5   1       1585.03       1730.83        69.84 o                         
  -7   5   1       3846.86       4137.33       136.83 o                         
  -6   5   1       3698.09       4019.30        65.11 o                         
  -5   5   1        903.99        960.05        17.84 o                         
  -4   5   1         63.37         99.00         8.01 o                         
  -3   5   1      28664.84      27370.75       506.53 o                         
  -2   5   1       3580.01       3570.25        63.15 o                         
  -1   5   1        920.99        712.88        28.99 o                         
   0   5   1       2529.83       2378.73        43.03 o                         
   1   5   1      19181.47      19012.09       380.49 o                         
   2   5   1       1803.11       1866.96        75.20 o                         
   3   5   1        146.14        255.52         9.40 o                         
   4   5   1         37.58         37.36         4.50 o                         
   6   5   1      10196.85      10299.15       354.28 o                         
   7   5   1       7400.68       7371.45       146.66 o                         
   8   5   1        163.60        149.74        12.71 o                         
   9   5   1        109.68        144.17        16.81 o                         
  10   5   1        627.92        617.34        25.29 o                         
  11   5   1         69.68         65.88        11.01 o                         
  12   5   1          0.45          1.17        11.23 o                         
 -11   6   1        439.59        444.07        17.60 o                         
 -10   6   1          0.48          0.38         9.09 o                         
  -9   6   1        816.00        759.87        30.65 o                         
  -8   6   1         15.56         18.97         8.21 o                         
  -7   6   1          0.90          5.99         6.03 o                         
  -6   6   1        328.51        410.10        18.34 o                         
  -5   6   1          1.02          3.82         3.74 o                         
  -4   6   1       4160.89       4500.36       171.51 o                         
  -3   6   1         97.50         94.79         5.21 o                         
  -2   6   1       2653.89       2555.69        60.37 o                         
  -1   6   1        572.21        516.10        21.78 o                         
   0   6   1       1036.25       1262.86        90.36 o                         
   2   6   1        146.23        170.61         5.57 o                         
   3   6   1       1434.52       1392.76        40.25 o                         
   4   6   1       5107.28       5558.60       128.82 o                         
   5   6   1      21252.79      21870.69      1598.50 o                         
   6   6   1       1148.38       1228.91        28.25 o                         
   7   6   1        419.20        416.37        13.08 o                         
   8   6   1       2071.80       2123.88       103.33 o                         
   9   6   1        203.39        183.36        22.11 o                         
  10   6   1        885.73        935.96        31.35 o                         
  11   6   1        330.63        344.87        21.83 o                         
  12   6   1        106.01        106.22        11.74 o                         
 -11   7   1         62.82         61.86        10.76 o                         
 -10   7   1          7.84          4.08        10.06 o                         
  -9   7   1       1280.62       1323.27        28.59 o                         
  -8   7   1        553.04        584.95        15.75 o                         
  -7   7   1          4.21          2.08         5.05 o                         
  -6   7   1       4043.89       4272.92       134.38 o                         
  -5   7   1       1126.85       1221.75        22.25 o                         
  -4   7   1        280.12        257.61         8.66 o                         
  -3   7   1       6410.95       6575.14       110.75 o                         
  -2   7   1          0.23          8.54         5.30 o                         
  -1   7   1        768.13        663.04        13.07 o                         
   0   7   1       9088.97       9510.90       157.11 o                         
   1   7   1         97.25        132.64         7.81 o                         
   2   7   1      10348.73      10260.61       165.17 o                         
   3   7   1       3152.02       2879.87        67.92 o                         
   4   7   1       8009.65       7622.19       144.44 o                         
   5   7   1        218.18        232.41        23.76 o                         
   6   7   1        639.20        663.87        20.30 o                         
   7   7   1          4.24         21.13        10.72 o                         
   8   7   1        985.42        874.84        41.31 o                         
  10   7   1          3.85          9.52         7.84 o                         
  11   7   1        546.86        609.18        33.36 o                         
  12   7   1        686.84        718.55        29.59 o                         
 -11   8   1        101.97        103.93        15.16 o                         
 -10   8   1        198.84        203.65        15.09 o                         
  -9   8   1        226.77        217.75        11.98 o                         
  -8   8   1        207.01        186.38         8.56 o                         
  -7   8   1        131.33        129.17        16.09 o                         
  -6   8   1        295.30        300.75        10.39 o                         
  -5   8   1       1633.82       1696.44        39.90 o                         
  -4   8   1       8550.66       8784.48       170.42 o                         
  -3   8   1         43.96         30.26         6.29 o                         
  -2   8   1         14.56         22.66         5.53 o                         
  -1   8   1       5558.31       5707.99        84.75 o                         
   0   8   1       4466.26       4364.81        69.07 o                         
   1   8   1       7957.29       7448.63       419.62 o                         
   2   8   1         78.79         49.54         6.69 o                         
   3   8   1       5166.74       5084.18       101.35 o                         
   4   8   1       5276.01       5378.55       112.53 o                         
   5   8   1        792.13        871.27        31.24 o                         
   6   8   1       1377.98       1485.85       180.85 o                         
   7   8   1        662.62        705.65        24.49 o                         
   8   8   1          4.89          1.59         9.95 o                         
   9   8   1        755.03        731.99        36.41 o                         
  10   8   1        502.41        575.51        23.36 o                         
  11   8   1        392.20        370.04        22.11 o                         
  12   8   1         24.52          4.23        12.55 o                         
 -10   9   1        578.89        567.17        21.91 o                         
  -9   9   1        167.24        193.40        13.44 o                         
  -8   9   1          0.24          8.36        14.30 o                         
  -7   9   1       1636.44       1613.11        30.12 o                         
  -6   9   1        713.44        746.26        22.44 o                         
  -5   9   1       1509.73       1547.61        36.91 o                         
  -4   9   1         44.14         49.70        11.58 o                         
  -3   9   1       9010.60       9255.01       154.74 o                         
  -2   9   1       1164.36       1260.10        30.85 o                         
  -1   9   1      12024.94      12172.08       167.56 o                         
   0   9   1       2917.99       2987.90        48.74 o                         
   1   9   1       9315.06       8888.09       148.09 o                         
   2   9   1         57.36         73.21         7.02 o                         
   3   9   1       1303.29       1310.73        26.74 o                         
   4   9   1        289.41        337.02        16.48 o                         
   5   9   1       4176.33       4137.51       103.93 o                         
   6   9   1          1.21          2.49         3.63 o                         
   7   9   1       4996.70       5337.77       136.50 o                         
   8   9   1          4.90         14.30        15.62 o                         
   9   9   1       1044.47       1067.61        35.61 o                         
  10   9   1        997.03        931.58        82.48 o                         
  11   9   1        614.41        620.52        29.39 o                         
  12   9   1       1030.65       1032.62        33.08 o                         
 -10  10   1          2.89          6.86         9.18 o                         
  -9  10   1          6.18          3.81         9.84 o                         
  -8  10   1         11.76         13.91         7.50 o                         
  -7  10   1         83.36         80.20         7.98 o                         
  -6  10   1        160.32        155.96         7.84 o                         
  -5  10   1        198.74        218.70        10.26 o                         
  -4  10   1       2546.73       2510.88        56.24 o                         
  -3  10   1       1644.32       1606.43        81.35 o                         
  -2  10   1       2134.34       2344.34        91.62 o                         
  -1  10   1       1509.77       1408.78        39.45 o                         
   0  10   1       1762.00       1863.24        31.82 o                         
   1  10   1       1677.95       1597.84        31.11 o                         
   2  10   1       1679.44       1706.90        30.32 o                         
   3  10   1          4.42          7.94         5.30 o                         
   4  10   1       3192.94       3237.47        60.30 o                         
   5  10   1         17.11         25.52         6.22 o                         
   6  10   1       2128.75       2174.08        51.10 o                         
   7  10   1        157.96        156.39         9.62 o                         
   8  10   1         58.88         57.72        17.87 o                         
   9  10   1        839.62        856.18        40.64 o                         
  10  10   1         43.43         50.00        15.31 o                         
  11  10   1         64.99         68.10        18.38 o                         
  -9  11   1        819.05        802.36        34.29 o                         
  -8  11   1        611.11        648.44        18.06 o                         
  -7  11   1       1092.91       1157.46        37.73 o                         
  -6  11   1        256.25        264.25        12.18 o                         
  -5  11   1       8511.77       8529.89       572.86 o                         
  -4  11   1        146.79        147.36        21.32 o                         
  -3  11   1       4196.06       4366.17       110.94 o                         
  -2  11   1        160.12        182.52        11.67 o                         
  -1  11   1       1167.83       1238.41        29.01 o                         
   0  11   1         19.04         19.10         5.13 o                         
   1  11   1        127.68        124.02        15.03 o                         
   2  11   1        184.64        191.17        15.62 o                         
   3  11   1       2299.22       2467.88       167.08 o                         
   4  11   1        574.90        599.34        30.98 o                         
   5  11   1        996.28        962.90        24.88 o                         
   6  11   1        138.55        143.34        22.51 o                         
   7  11   1        394.72        453.84        18.67 o                         
   8  11   1        811.74        869.02        31.38 o                         
   9  11   1         24.35         21.58        12.97 o                         
  10  11   1          3.88          3.38        16.59 o                         
  11  11   1        123.62        131.86        23.04 o                         
  -9  12   1          1.86          7.76         8.63 o                         
  -8  12   1        167.75        160.83        11.17 o                         
  -7  12   1        286.20        318.95        16.95 o                         
  -6  12   1         50.69         45.52         9.05 o                         
  -5  12   1       1277.74       1223.37        63.28 o                         
  -4  12   1        435.37        401.70        23.50 o                         
  -3  12   1        140.00        181.23        19.73 o                         
  -2  12   1         11.59         25.12         9.27 o                         
  -1  12   1        366.02        332.49        12.05 o                         
   0  12   1        964.02       1019.76        20.10 o                         
   1  12   1       5150.37       5296.98       104.53 o                         
   2  12   1        439.15        461.16        15.01 o                         
   3  12   1        644.55        642.24        33.10 o                         
   4  12   1        284.58        308.34        11.25 o                         
   5  12   1        298.99        381.41        16.27 o                         
   6  12   1       3914.58       4108.91       110.15 o                         
   7  12   1        341.59        338.20        14.50 o                         
   8  12   1       1449.17       1619.55        53.35 o                         
   9  12   1        157.15        161.78        34.09 o                         
  10  12   1        398.47        412.34        24.48 o                         
  11  12   1         93.95         82.07        21.69 o                         
  -8  13   1         55.39         65.74        10.45 o                         
  -7  13   1        693.79        641.96        19.92 o                         
  -6  13   1         29.18         21.13         7.93 o                         
  -5  13   1         73.26         59.42        25.95 o                         
  -4  13   1        643.77        585.84        62.56 o                         
  -3  13   1        662.81        726.82        21.74 o                         
  -2  13   1          3.36          5.43         9.97 o                         
  -1  13   1       4132.67       3967.78        84.33 o                         
   0  13   1       1101.52       1100.97        51.17 o                         
   1  13   1        296.06        308.87        10.33 o                         
   2  13   1       1211.69       1227.81        35.98 o                         
   3  13   1          3.09          3.57        13.37 o                         
   4  13   1          0.02         13.06         6.08 o                         
   5  13   1        628.70        613.77        21.71 o                         
   6  13   1         13.97          6.22         8.08 o                         
   7  13   1        127.95        126.57        10.06 o                         
   8  13   1        260.39        242.54        16.95 o                         
   9  13   1        122.08        107.43        15.04 o                         
  10  13   1          3.13        -14.33        16.58 o                         
  -7  14   1        160.80        145.61        20.26 o                         
  -6  14   1         98.59         80.48        11.72 o                         
  -5  14   1        270.09        256.35        17.74 o                         
  -4  14   1        273.95        276.29        19.73 o                         
  -3  14   1       2414.81       2494.90        48.47 o                         
  -2  14   1         60.92         44.35        10.72 o                         
  -1  14   1        732.49        677.32        23.43 o                         
   0  14   1        167.09        164.69        12.26 o                         
   1  14   1        489.23        524.60        67.26 o                         
   2  14   1        549.45        562.78        15.54 o                         
   3  14   1         36.94         25.88         5.34 o                         
   4  14   1        654.81        646.73        23.04 o                         
   5  14   1        912.43        845.06        42.76 o                         
   6  14   1        142.14        138.08        10.19 o                         
   7  14   1         33.32         48.60         9.46 o                         
   8  14   1         52.08         57.99        13.50 o                         
   9  14   1         32.46         46.34        27.93 o                         
  10  14   1          4.51          6.83        16.60 o                         
  -7  15   1        343.18        316.38        12.37 o                         
  -6  15   1          0.17         -1.73        10.94 o                         
  -5  15   1        134.36        136.94        10.09 o                         
  -4  15   1          1.54         -2.26         6.74 o                         
  -3  15   1       2681.32       2860.92        56.86 o                         
  -2  15   1        170.65        178.44        10.86 o                         
  -1  15   1        719.00        715.38        17.37 o                         
   0  15   1          2.44          8.45         7.41 o                         
   1  15   1        947.51        908.29        22.14 o                         
   2  15   1        836.26        810.09        22.46 o                         
   3  15   1        146.85        149.11        10.46 o                         
   4  15   1        292.43        259.99        11.90 o                         
   5  15   1       1196.02       1265.14        57.99 o                         
   6  15   1         61.43         57.33        11.78 o                         
   7  15   1       1372.19       1393.65        40.94 o                         
   8  15   1        407.19        513.68        41.44 o                         
   9  15   1         63.06         64.50        19.25 o                         
  -6  16   1        184.18        198.90        18.60 o                         
  -5  16   1        138.05        110.29        11.82 o                         
  -4  16   1        650.89        626.07        19.74 o                         
  -3  16   1        429.48        458.28        15.86 o                         
  -2  16   1          5.59          4.04         8.44 o                         
  -1  16   1       3516.78       3354.08        61.04 o                         
   0  16   1        394.67        409.09        18.01 o                         
   1  16   1       1095.15        942.89        27.01 o                         
   2  16   1          9.25          8.40        11.52 o                         
   3  16   1         23.32         30.85         8.71 o                         
   4  16   1        186.45        165.01        13.19 o                         
   5  16   1         17.45         38.92        21.45 o                         
   7  16   1         81.37         81.82        22.64 o                         
   8  16   1         48.06         33.89        17.87 o                         
  -5  17   1       1605.37       1537.87        29.76 o                         
  -4  17   1          8.69         21.93        26.21 o                         
  -3  17   1         38.73         58.51        16.95 o                         
  -2  17   1          2.55          9.77        23.04 o                         
  -1  17   1       1088.37       1173.24        25.06 o                         
   0  17   1          2.59          0.26        11.25 o                         
   1  17   1        277.35        256.48        13.24 o                         
   2  17   1         95.37         96.21        11.23 o                         
   3  17   1        177.41        157.48        11.96 o                         
   4  17   1         26.04         33.69        12.46 o                         
   5  17   1        101.84         85.09        14.76 o                         
   6  17   1          5.96         18.67        11.78 o                         
   7  17   1         21.16         22.37        11.78 o                         
  -3  18   1        440.04        419.84        20.20 o                         
  -2  18   1         50.17         50.14        16.88 o                         
  -1  18   1       1024.40       1078.07        27.67 o                         
   0  18   1        211.88        200.37        22.84 o                         
   1  18   1        245.27        242.94        14.30 o                         
   2  18   1        337.73        346.04        19.33 o                         
   3  18   1        135.40        138.96        14.68 o                         
   4  18   1       1128.05       1087.12        34.15 o                         
   5  18   1         34.87         42.10        21.58 o                         
   6  18   1        638.32        742.32        30.38 o                         
  -1  19   1        623.72        617.01        24.00 o                         
   0  19   1         96.62         78.91        19.73 o                         
   1  19   1          1.09          2.05        15.80 o                         
   2  19   1          0.03        -10.86        39.32 o                         
   3  19   1         80.31         85.16        15.29 o                         
   4  19   1         15.33          6.05        23.63 o                         
  -3 -18   2        482.18        417.03        23.83 o                         
  -2 -18   2        154.84        145.55        24.89 o                         
  -1 -18   2         32.03          7.02        31.24 o                         
   0 -18   2        592.06        550.24        29.13 o                         
   1 -18   2          0.52         10.85        12.05 o                         
  -5 -17   2        344.74        289.14        24.49 o                         
  -4 -17   2         38.10         33.10        18.93 o                         
  -3 -17   2        211.24        179.26        21.71 o                         
  -2 -17   2         35.15         25.34        15.28 o                         
  -1 -17   2        205.78        226.13        27.14 o                         
   0 -17   2        982.02       1009.64        24.85 o                         
   1 -17   2        520.30        535.26        20.09 o                         
   2 -17   2        926.48        934.34        44.02 o                         
   3 -17   2         20.81         26.90        15.22 o                         
  -6 -16   2         10.98          5.49        18.58 o                         
  -5 -16   2        133.31        134.77        25.42 o                         
  -4 -16   2         26.26         18.78        13.33 o                         
  -3 -16   2        311.49        273.61        21.81 o                         
  -2 -16   2        726.58        660.19        23.37 o                         
  -1 -16   2          3.26         12.82        11.39 o                         
   0 -16   2        245.42        248.94        18.44 o                         
   1 -16   2          2.46          8.61         9.44 o                         
   2 -16   2         76.87         89.69        12.46 o                         
   3 -16   2         22.78         18.87        15.03 o                         
   4 -16   2        491.93        469.33        21.84 o                         
   5 -16   2         80.97         90.58        17.17 o                         
  -8 -15   2          7.88        -19.06        23.17 o                         
  -7 -15   2        351.37        345.59        32.77 o                         
  -6 -15   2        105.77         62.22        21.58 o                         
  -5 -15   2         87.26         71.28        12.95 o                         
  -4 -15   2        319.91        299.04        19.44 o                         
  -3 -15   2        298.83        287.29        27.93 o                         
  -2 -15   2         64.98         91.75        20.52 o                         
  -1 -15   2        432.55        441.11        15.48 o                         
   0 -15   2         27.09         36.22         7.48 o                         
   1 -15   2        254.88        248.45        24.29 o                         
   2 -15   2        442.67        426.83        21.84 o                         
   3 -15   2         27.18         30.71        17.34 o                         
   4 -15   2         98.26        113.11        15.98 o                         
   5 -15   2        193.86        180.59        12.94 o                         
   6 -15   2         77.83         74.23        12.97 o                         
  -9 -14   2          5.04         -0.40        29.92 o                         
  -8 -14   2        417.99        377.05        31.38 o                         
  -6 -14   2        957.97        944.75        58.12 o                         
  -5 -14   2        252.81        249.03        17.74 o                         
  -4 -14   2       1909.33       1925.51        89.10 o                         
  -3 -14   2        510.59        486.68        42.37 o                         
  -2 -14   2       1371.75       1452.69        36.24 o                         
  -1 -14   2         24.34         14.07        10.40 o                         
   0 -14   2       1298.44       1265.40        60.90 o                         
   1 -14   2         85.30         72.15         8.74 o                         
   2 -14   2       4184.50       4303.68       117.30 o                         
   3 -14   2         12.69          8.39         9.60 o                         
   4 -14   2       3133.69       3128.57        76.85 o                         
   5 -14   2        147.99        175.68        16.07 o                         
   6 -14   2         29.07         26.42        10.56 o                         
   7 -14   2        272.50        270.62        17.52 o                         
  -8 -13   2        126.09        128.29        19.99 o                         
  -6 -13   2         66.07         94.00        18.14 o                         
  -5 -13   2         64.26         66.53        11.93 o                         
  -4 -13   2       1781.92       1697.53        75.33 o                         
  -3 -13   2         59.03         52.42         9.74 o                         
  -2 -13   2        173.93        192.65        11.76 o                         
  -1 -13   2       1882.74       1853.15        45.08 o                         
   0 -13   2         40.96         32.81         6.28 o                         
   1 -13   2         67.81         78.11        12.97 o                         
   2 -13   2       2086.87       2137.29        37.24 o                         
   3 -13   2        499.01        483.10        16.42 o                         
   4 -13   2        591.64        572.34        17.23 o                         
   5 -13   2        361.28        374.36        20.12 o                         
   6 -13   2         62.78         71.84        10.21 o                         
   7 -13   2          8.14          2.24        16.77 o                         
   8 -13   2        131.39        136.63        22.64 o                         
 -10 -12   2        581.99        607.02        36.41 o                         
  -9 -12   2         67.65         64.88        15.53 o                         
  -8 -12   2       1884.72       1947.13        54.99 o                         
  -7 -12   2         85.58         97.18        11.25 o                         
  -6 -12   2        261.86        260.81        18.14 o                         
  -5 -12   2        838.92        841.35        38.26 o                         
  -4 -12   2       2438.79       2463.40        70.15 o                         
  -3 -12   2       1549.85       1617.39        32.20 o                         
  -2 -12   2       1882.73       1987.47        52.16 o                         
  -1 -12   2        208.48        230.10        17.74 o                         
   1 -12   2        410.34        397.29        13.70 o                         
   2 -12   2       1207.65       1187.56        71.16 o                         
   3 -12   2        251.79        232.54        11.09 o                         
   4 -12   2        902.99        899.87        24.36 o                         
   5 -12   2        563.85        508.52        22.77 o                         
   6 -12   2       1966.20       2020.19        36.34 o                         
   7 -12   2       1031.84        982.59        53.16 o                         
   8 -12   2          1.57          4.08         8.79 o                         
 -10 -11   2         42.59         76.56        21.15 o                         
  -9 -11   2        292.79        247.04        17.87 o                         
  -8 -11   2        200.12        182.87        12.99 o                         
  -7 -11   2       1776.76       1749.20        52.22 o                         
  -6 -11   2        388.02        385.11        13.88 o                         
  -5 -11   2        107.43        104.85         9.66 o                         
  -4 -11   2       6543.04       6947.04       200.18 o                         
  -3 -11   2        594.05        761.65        38.26 o                         
  -2 -11   2       5006.87       4998.64       348.59 o                         
  -1 -11   2        214.81        235.80        13.85 o                         
   0 -11   2       4457.83       4484.82        92.91 o                         
   1 -11   2        188.93        201.81        19.20 o                         
   2 -11   2        153.98        153.60         7.35 o                         
   3 -11   2       2601.54       2523.12        43.61 o                         
   4 -11   2        776.93        826.12        27.01 o                         
   5 -11   2          0.36         -4.65         6.95 o                         
   6 -11   2        584.35        571.17        28.46 o                         
   7 -11   2         82.81         78.74        10.88 o                         
   8 -11   2        135.67        122.88        12.49 o                         
   9 -11   2        384.29        435.05        23.68 o                         
 -11 -10   2         24.00          9.24        26.94 o                         
 -10 -10   2        124.70        115.20        15.69 o                         
  -9 -10   2        898.34        950.95        34.46 o                         
  -8 -10   2         34.66         22.58         8.62 o                         
  -7 -10   2        141.97        137.90        13.70 o                         
  -6 -10   2       2258.64       2329.70        59.44 o                         
  -5 -10   2       4410.17       4688.39       183.76 o                         
  -4 -10   2        298.98        330.05        14.30 o                         
  -2 -10   2         16.55         12.39         8.24 o                         
  -1 -10   2        296.73        285.36        11.65 o                         
   0 -10   2        219.74        226.81         8.17 o                         
   1 -10   2        243.38        244.40        11.58 o                         
   2 -10   2       1699.55       1648.48        55.14 o                         
   3 -10   2        107.61        119.95        15.56 o                         
   4 -10   2       1935.66       1973.39        33.98 o                         
   5 -10   2       1652.60       1813.94        90.22 o                         
   6 -10   2        106.27        108.16        10.86 o                         
   7 -10   2        301.72        272.90        19.00 o                         
   8 -10   2       2223.84       2335.61       145.23 o                         
   9 -10   2         13.92         10.89         9.31 o                         
  10 -10   2         11.54          4.14         9.40 o                         
 -11  -9   2        385.74        396.78        27.67 o                         
 -10  -9   2        168.94        177.46        22.44 o                         
  -9  -9   2         10.14         17.20        10.83 o                         
  -8  -9   2        230.26        248.50        15.09 o                         
  -7  -9   2        317.29        324.10        12.84 o                         
  -6  -9   2       8263.69       8367.58       167.78 o                         
  -5  -9   2       1486.72       1628.15        70.43 o                         
  -4  -9   2        376.27        368.26        25.55 o                         
  -3  -9   2        142.57        136.57        11.92 o                         
  -2  -9   2        243.82        270.04        12.37 o                         
  -1  -9   2        537.07        521.62        25.42 o                         
   0  -9   2        379.33        404.59        16.81 o                         
   1  -9   2        793.97        870.75        19.43 o                         
   2  -9   2        736.36        811.43        25.42 o                         
   3  -9   2        643.63        712.84        12.54 o                         
   4  -9   2          3.48          2.71         3.74 o                         
   5  -9   2         72.60         65.28         7.72 o                         
   6  -9   2       1802.90       1870.99        55.31 o                         
   7  -9   2        103.07         98.76        11.89 o                         
   8  -9   2         76.69         80.94        16.74 o                         
   9  -9   2         31.73         25.55         8.71 o                         
  10  -9   2        496.24        520.17        24.36 o                         
 -11  -8   2         20.85         43.56        11.88 o                         
 -10  -8   2        472.70        501.61        24.17 o                         
  -9  -8   2        129.66        121.93        21.84 o                         
  -8  -8   2       6245.46       6166.15       215.14 o                         
  -7  -8   2       1699.29       1692.56        47.88 o                         
  -6  -8   2       1869.39       1978.10        58.66 o                         
  -5  -8   2        638.79        661.56        33.89 o                         
  -4  -8   2       1776.82       1821.98        63.28 o                         
  -3  -8   2       1310.75       1347.69        38.75 o                         
  -2  -8   2       9107.06       9653.50       185.56 o                         
   0  -8   2       6728.17       7420.29       181.77 o                         
   1  -8   2        109.87         87.90         8.34 o                         
   2  -8   2      16665.88      17236.53      1212.31 o                         
   3  -8   2       2210.23       2202.47       123.92 o                         
   4  -8   2        113.94        112.41         6.76 o                         
   5  -8   2       7387.67       7473.90       133.87 o                         
   6  -8   2        393.26        447.73        11.59 o                         
   7  -8   2        230.17        214.63         9.73 o                         
   8  -8   2        476.98        500.18        19.59 o                         
   9  -8   2        183.19        167.01        11.32 o                         
  10  -8   2       1413.98       1406.63        32.30 o                         
  11  -8   2         87.35         84.37        16.68 o                         
 -12  -7   2         31.23         51.00        20.21 o                         
 -11  -7   2        387.88        407.82        25.55 o                         
 -10  -7   2        908.65        933.75        49.71 o                         
  -9  -7   2        437.63        402.39        21.58 o                         
  -8  -7   2        150.63        156.49        21.05 o                         
  -7  -7   2        264.50        284.53         9.61 o                         
  -6  -7   2       2814.72       3009.08        53.71 o                         
  -5  -7   2       1437.82       1599.90        90.29 o                         
  -4  -7   2        743.82        743.45        15.75 o                         
  -3  -7   2         29.89         23.43         7.94 o                         
  -2  -7   2         36.91         26.48         9.27 o                         
  -1  -7   2        278.24        232.35        10.19 o                         
   0  -7   2       1299.69       1210.73        34.07 o                         
   1  -7   2          2.75          7.44         7.35 o                         
   2  -7   2         59.58         87.25         6.35 o                         
   3  -7   2       4267.07       4423.59       156.09 o                         
   4  -7   2       1369.66       1328.05        25.59 o                         
   5  -7   2         20.82         21.15         4.00 o                         
   6  -7   2       3165.15       3146.61        56.27 o                         
   7  -7   2        517.18        501.31        15.47 o                         
   8  -7   2         39.98         60.99         9.71 o                         
   9  -7   2         25.44         17.18         6.38 o                         
  10  -7   2        630.00        611.83        16.04 o                         
  11  -7   2        447.69        417.52        15.98 o                         
 -12  -6   2        761.72        754.98        80.56 o                         
 -11  -6   2        154.23        132.13        22.77 o                         
 -10  -6   2       1692.12       1705.91        42.30 o                         
  -9  -6   2          8.16         11.12        12.97 o                         
  -8  -6   2        756.74        702.34        37.33 o                         
  -7  -6   2          9.99         10.19         9.14 o                         
  -6  -6   2       3302.61       3498.72        73.48 o                         
  -5  -6   2        204.21        196.73         8.34 o                         
  -4  -6   2      14504.71      14836.83       287.92 o                         
  -3  -6   2       2875.03       2933.28       122.99 o                         
  -2  -6   2        121.41        110.02         9.53 o                         
  -1  -6   2       1463.74       1587.64        68.31 o                         
   0  -6   2       3748.93       3752.33       165.95 o                         
   1  -6   2        317.13        313.77        17.87 o                         
   2  -6   2       6982.98       6782.89       186.21 o                         
   3  -6   2        526.97        392.27        38.72 o                         
   4  -6   2          3.26         -0.03         5.45 o                         
   5  -6   2       5112.85       5304.89        93.67 o                         
   6  -6   2          4.60          7.20         5.02 o                         
   7  -6   2       1735.68       1748.38        52.56 o                         
   8  -6   2        302.67        300.00        10.60 o                         
   9  -6   2        871.95        935.52        19.91 o                         
  10  -6   2        166.93        173.43        13.37 o                         
  11  -6   2         85.41        100.61        12.90 o                         
 -12  -5   2        367.22        338.92        40.51 o                         
 -11  -5   2        516.07        519.07        20.79 o                         
 -10  -5   2         14.35          4.00        11.28 o                         
  -9  -5   2       1063.92        992.88        35.08 o                         
  -8  -5   2        230.88        214.21        18.40 o                         
  -7  -5   2       4194.96       4690.77       168.27 o                         
  -6  -5   2       3389.59       3422.04        84.98 o                         
  -5  -5   2       1273.19       1287.80        28.19 o                         
  -4  -5   2        706.86        644.88        13.24 o                         
  -3  -5   2       1246.56       1097.93        31.64 o                         
  -2  -5   2       1497.30       1316.92        74.93 o                         
  -1  -5   2      11965.20       9757.01       321.05 o                         
   0  -5   2         19.70         16.25         4.20 o                         
   1  -5   2       6117.78       5977.54       102.15 o                         
   2  -5   2         87.07        122.17         7.29 o                         
   3  -5   2         20.11         24.05         4.50 o                         
   4  -5   2       6533.87       6455.97       156.69 o                         
   5  -5   2       1497.51       1517.84        55.87 o                         
   6  -5   2          8.69         18.92         6.69 o                         
   7  -5   2        379.83        422.69        10.99 o                         
   8  -5   2          3.14         -0.73         7.54 o                         
   9  -5   2       1450.61       1528.23        41.17 o                         
  10  -5   2        250.40        253.92        10.57 o                         
  11  -5   2         51.54         49.31         9.53 o                         
  12  -5   2       1043.19       1076.21        59.05 o                         
 -12  -4   2         13.69         19.81        15.66 o                         
 -11  -4   2        102.41         92.89        11.23 o                         
 -10  -4   2        159.82        163.64        13.90 o                         
  -9  -4   2       1021.80       1023.57        30.30 o                         
  -8  -4   2        516.04        473.04        19.73 o                         
  -7  -4   2       2459.15       2529.57       143.84 o                         
  -6  -4   2       3254.72       3414.18        50.04 o                         
  -5  -4   2       2006.47       2001.14        38.28 o                         
  -4  -4   2       8613.86       8825.10       166.15 o                         
  -3  -4   2        774.82        789.98        18.14 o                         
  -2  -4   2       1234.09       1035.15        34.22 o                         
  -1  -4   2        609.94        577.97        15.61 o                         
   0  -4   2      16273.86      15484.21       246.94 o                         
   1  -4   2      15254.38      13950.92       265.58 o                         
   2  -4   2      13978.55      12791.13       264.19 o                         
   3  -4   2          3.90          3.72         4.10 o                         
   4  -4   2       1365.73       1205.05        25.02 o                         
   5  -4   2        392.34        377.85         8.79 o                         
   6  -4   2         46.16         45.54         7.94 o                         
   7  -4   2        145.28        155.21         9.64 o                         
   8  -4   2       2711.80       2682.51       132.33 o                         
   9  -4   2        491.61        506.17        13.32 o                         
  10  -4   2       2117.63       2170.26        39.85 o                         
  11  -4   2        258.22        268.99        27.80 o                         
  12  -4   2       1721.83       1704.19        44.22 o                         
 -12  -3   2         10.37         21.74        13.27 o                         
 -10  -3   2       1075.79       1019.01        23.71 o                         
  -9  -3   2        621.14        616.46        20.95 o                         
  -8  -3   2        673.95        663.26        24.38 o                         
  -7  -3   2       2254.01       2191.00       118.95 o                         
  -6  -3   2        984.99       1047.53        37.60 o                         
  -5  -3   2       5477.04       5746.14        96.01 o                         
  -4  -3   2       1260.40       1330.91        80.56 o                         
  -3  -3   2         23.55         24.76         2.38 o                         
  -2  -3   2       5671.06       4821.67       112.21 o                         
   0  -3   2        385.25        316.81        10.86 o                         
   1  -3   2         47.79         36.43         2.47 o                         
   2  -3   2        751.71        801.46        27.47 o                         
   3  -3   2        762.08        761.82        12.45 o                         
   4  -3   2       4191.80       4348.85       206.86 o                         
   5  -3   2       1224.04       1248.77        21.19 o                         
   6  -3   2          9.69         10.74         4.99 o                         
   7  -3   2         95.58        112.75         7.06 o                         
   8  -3   2        628.68        592.82        18.20 o                         
   9  -3   2       1572.96       1663.57        35.05 o                         
  10  -3   2         40.08         45.59         6.95 o                         
  11  -3   2        529.71        595.50        42.76 o                         
  12  -3   2         14.03         20.72        14.96 o                         
 -12  -2   2        805.44        667.92        41.57 o                         
 -11  -2   2        239.62        251.01        15.06 o                         
 -10  -2   2       2231.42       2149.65        85.53 o                         
  -9  -2   2         73.73         78.64        16.81 o                         
  -8  -2   2       2209.89       2203.08        52.76 o                         
  -7  -2   2       2692.60       2774.42       145.30 o                         
  -6  -2   2        118.53        122.16         6.62 o                         
  -5  -2   2       6457.85       6517.21       114.19 o                         
  -4  -2   2      14043.82      13337.05       213.99 o                         
  -3  -2   2        472.00        537.92        16.75 o                         
  -2  -2   2       1270.16       1100.36        21.88 o                         
  -1  -2   2         39.47         30.88         2.54 o                         
   1  -2   2       7507.45       6535.22       122.26 o                         
   2  -2   2       8005.43       7727.69       177.49 o                         
   3  -2   2       5824.25       6360.76       213.28 o                         
   4  -2   2       6354.51       5933.07       129.41 o                         
   5  -2   2       8076.94       8432.34       142.01 o                         
   6  -2   2       9355.71       9634.73       140.82 o                         
   7  -2   2       7363.18       6956.31       107.92 o                         
   8  -2   2       3461.38       3421.44        63.88 o                         
   9  -2   2        392.66        423.38        13.33 o                         
  10  -2   2       2191.26       2181.17        59.77 o                         
  11  -2   2         43.34         61.43        19.86 o                         
  12  -2   2        270.78        267.30        31.11 o                         
 -12  -1   2          2.31          0.62         6.59 o                         
 -11  -1   2        495.27        557.58        24.65 o                         
 -10  -1   2          1.71          7.29         8.25 o                         
  -9  -1   2        684.27        647.66        21.25 o                         
  -8  -1   2       1979.20       2015.91        33.00 o                         
  -7  -1   2        986.18       1082.75        24.80 o                         
  -6  -1   2       3531.82       3928.32        83.18 o                         
  -5  -1   2       1891.23       1993.25        60.11 o                         
  -4  -1   2       6703.97       6797.47       112.70 o                         
  -3  -1   2         21.46          6.85         2.25 o                         
  -2  -1   2       2345.10       2120.20        64.34 o                         
  -1  -1   2         83.56         63.15         2.78 o                         
   0  -1   2        575.35        383.27        14.83 o                         
   1  -1   2       5192.05       4572.30        86.54 o                         
   2  -1   2        148.25        177.88         3.81 o                         
   3  -1   2       4850.83       4458.25       261.80 o                         
   4  -1   2       5259.04       5235.67       203.82 o                         
   5  -1   2         35.12         33.86         4.17 o                         
   6  -1   2       3142.74       2945.50        61.08 o                         
   7  -1   2        143.83        152.38         7.94 o                         
   9  -1   2       3109.58       3120.34       129.35 o                         
  10  -1   2        402.42        403.40        12.71 o                         
  11  -1   2        720.51        711.82        16.95 o                         
  12  -1   2         62.90         52.45        17.21 o                         
 -11   0   2         49.73         36.94        15.49 o                         
 -10   0   2        489.31        531.32        18.68 o                         
  -9   0   2         74.97         99.82        15.09 o                         
  -8   0   2          0.50         12.44        11.39 o                         
  -7   0   2        766.92        820.61        16.98 o                         
  -6   0   2       3604.17       4010.94        83.41 o                         
  -5   0   2       2580.20       2783.90       106.24 o                         
  -4   0   2        436.90        317.74         9.00 o                         
  -3   0   2       8752.62       8267.83       120.18 o                         
  -2   0   2      14283.13      13077.93       209.18 o                         
  -1   0   2         83.33         53.37         2.45 o                         
   0   0   2       1252.38        815.81        16.58 o                         
   1   0   2       2319.34       1794.52        53.62 o                         
   2   0   2        229.55        136.61        11.05 o                         
   3   0   2        984.51        748.80        64.81 o                         
   4   0   2       2587.78       2452.29        63.42 o                         
   5   0   2      21533.37      21090.81       463.50 o                         
   6   0   2       1224.44       1361.48        30.73 o                         
   7   0   2       2005.21       2068.87        32.35 o                         
   8   0   2        286.06        300.95        19.40 o                         
   9   0   2         31.11         22.21         5.68 o                         
  10   0   2          0.75         -2.88         7.06 o                         
  11   0   2        217.55        193.24        16.48 o                         
  12   0   2       1097.11       1078.26        26.27 o                         
 -12   1   2         19.16         18.94        10.96 o                         
 -11   1   2       1965.54       1921.95        71.82 o                         
 -10   1   2        480.92        470.52        31.24 o                         
  -9   1   2        512.81        457.33        13.08 o                         
  -8   1   2       1330.72       1296.31        51.24 o                         
  -7   1   2       2141.82       2203.31        42.01 o                         
  -6   1   2       2764.22       2895.81        48.79 o                         
  -5   1   2        466.20        416.75         9.06 o                         
  -4   1   2        788.46        905.98        28.66 o                         
  -3   1   2       3664.25       3442.36        43.39 o                         
  -2   1   2          5.95          4.86         2.20 o                         
  -1   1   2      12261.96       9999.16       313.77 o                         
   0   1   2       4049.91       3375.15       174.10 o                         
   1   1   2        128.50         79.41         9.53 o                         
   2   1   2       7917.32       6633.89       213.02 o                         
   3   1   2       1949.29       1917.43        54.02 o                         
   4   1   2       3388.83       3030.54        95.45 o                         
   5   1   2       4448.96       4095.37       474.36 o                         
   6   1   2        199.26        195.61         7.91 o                         
   7   1   2       1767.20       1892.39        47.33 o                         
   8   1   2       2259.60       2458.79        62.86 o                         
   9   1   2        275.57        274.45        12.71 o                         
  10   1   2        166.66        168.71        16.42 o                         
  11   1   2        777.44        802.57        24.04 o                         
  12   1   2        246.94        244.27        14.10 o                         
 -12   2   2          0.64         -6.34        11.25 o                         
 -11   2   2        316.16        308.10        16.88 o                         
 -10   2   2        801.34        791.61        16.66 o                         
  -9   2   2       1371.98       1386.90        27.39 o                         
  -8   2   2        630.46        653.48        14.23 o                         
  -7   2   2        296.99        271.93        13.72 o                         
  -6   2   2        100.35         84.77         5.71 o                         
  -5   2   2        177.89        235.94         6.72 o                         
  -4   2   2       3726.39       3846.82        50.39 o                         
  -3   2   2       4217.73       3849.61        55.54 o                         
  -1   2   2       3770.97       3330.64        66.18 o                         
   1   2   2       2972.60       2400.13        79.83 o                         
   2   2   2      14460.13      11851.71       376.13 o                         
   3   2   2        137.66        150.66         7.15 o                         
   4   2   2       4653.06       4607.94       330.52 o                         
   5   2   2       4067.46       3873.99        59.80 o                         
   6   2   2      11815.29      11779.29       380.89 o                         
   7   2   2         83.50         61.83        14.30 o                         
   8   2   2       4768.44       4865.13       176.35 o                         
   9   2   2        659.01        625.91        24.42 o                         
  10   2   2       2995.60       2967.46        50.12 o                         
  11   2   2        297.78        238.70        20.79 o                         
  12   2   2        617.03        612.45        35.48 o                         
  13   2   2        375.63        318.88        17.53 o                         
 -12   3   2         33.12         28.68        13.37 o                         
 -11   3   2        261.78        273.92        16.81 o                         
 -10   3   2        885.45        841.37        24.19 o                         
  -9   3   2       1021.15        920.12        39.85 o                         
  -8   3   2         47.49         52.07         5.94 o                         
  -7   3   2        844.88        851.88        19.23 o                         
  -6   3   2       3232.16       3238.31        52.04 o                         
  -5   3   2       5652.74       6008.56       201.43 o                         
  -4   3   2        109.64        109.78         6.58 o                         
  -3   3   2         26.36          9.58         2.72 o                         
  -2   3   2       7691.04       6729.34       128.91 o                         
  -1   3   2         70.07         45.94         3.44 o                         
   0   3   2        728.22        719.58        16.48 o                         
   1   3   2      10839.54       8786.84       198.85 o                         
   3   3   2        328.82        360.24        11.39 o                         
   4   3   2        110.99         88.93         6.78 o                         
   5   3   2       4365.99       3732.92       126.70 o                         
   6   3   2       3046.85       3012.84        74.93 o                         
   7   3   2      12773.16      13685.19       307.38 o                         
   8   3   2         18.13         19.69         9.66 o                         
   9   3   2        338.56        369.01        36.21 o                         
  10   3   2        331.09        330.57        32.57 o                         
  11   3   2         51.14         48.37         9.73 o                         
  12   3   2       2231.98       2268.89        66.66 o                         
  13   3   2        275.19        281.73        15.75 o                         
 -12   4   2        912.57        848.38        24.38 o                         
 -11   4   2        420.81        394.51        14.30 o                         
 -10   4   2       1213.35       1169.99        37.20 o                         
  -9   4   2       1680.62       1642.40        64.01 o                         
  -8   4   2       1586.92       1653.41        33.13 o                         
  -7   4   2       1636.47       1700.89        39.77 o                         
  -6   4   2       2794.09       2998.55        47.71 o                         
  -5   4   2       2871.09       2874.53        44.28 o                         
  -3   4   2       8538.93       8544.81       361.89 o                         
  -2   4   2       1322.23       1099.14        15.57 o                         
  -1   4   2       1938.80       1779.77        31.31 o                         
   1   4   2      17707.22      17276.28       324.14 o                         
   2   4   2       3881.09       3820.27       207.33 o                         
   3   4   2        714.10        607.43        18.74 o                         
   4   4   2       4935.61       4181.16       342.17 o                         
   5   4   2        345.36        379.72        12.11 o                         
   6   4   2       8958.08       8693.91       660.37 o                         
   7   4   2       1507.10       1517.05        28.59 o                         
   8   4   2        123.21        124.31        17.28 o                         
  10   4   2        346.81        343.03        20.65 o                         
  11   4   2         33.74         33.81         9.17 o                         
  12   4   2         80.14         72.33        11.65 o                         
  13   4   2        310.24        317.19        19.59 o                         
 -11   5   2        119.75        101.93        10.01 o                         
 -10   5   2        369.31        334.42        18.40 o                         
  -9   5   2         52.26         47.50         6.69 o                         
  -8   5   2        426.24        417.31        12.99 o                         
  -7   5   2         75.61         85.00         6.83 o                         
  -6   5   2        301.90        323.87        18.40 o                         
  -5   5   2       7727.96       7480.66       252.47 o                         
  -4   5   2        882.50        853.17        15.89 o                         
  -3   5   2       1430.07       1486.12        39.72 o                         
  -2   5   2        401.17        393.01        23.90 o                         
  -1   5   2       4875.73       4833.89       151.72 o                         
   0   5   2       4456.79       4053.11       321.38 o                         
   1   5   2       1727.11       1916.88       107.24 o                         
   2   5   2        118.85         78.77         4.37 o                         
   3   5   2       6992.55       6175.81       205.87 o                         
   4   5   2       3712.86       3454.56        69.70 o                         
   5   5   2       1388.67       1462.80        40.78 o                         
   6   5   2          8.52         13.74         5.17 o                         
   7   5   2       1526.85       1461.79        41.30 o                         
   9   5   2       3436.43       3426.60        78.02 o                         
  10   5   2        170.89        168.07        11.23 o                         
  11   5   2       1040.42       1033.53        30.55 o                         
  12   5   2        173.13        134.11        27.54 o                         
  13   5   2         52.01         33.10        33.23 o                         
 -11   6   2         11.33          9.46        11.58 o                         
 -10   6   2        959.75        954.12        19.23 o                         
  -9   6   2        190.29        168.21         9.02 o                         
  -8   6   2       1147.42       1262.47        20.70 o                         
  -7   6   2       2171.03       2181.42        57.19 o                         
  -6   6   2       4396.05       4673.69        99.36 o                         
  -5   6   2       2849.64       2914.68        47.77 o                         
  -4   6   2       2301.19       2458.04       112.47 o                         
  -3   6   2         76.77         76.60         4.03 o                         
  -2   6   2       1911.83       1688.92        98.70 o                         
  -1   6   2       8279.97       8332.18       379.96 o                         
   0   6   2       2175.19       2172.20        47.17 o                         
   1   6   2       1969.29       1881.02        39.32 o                         
   2   6   2      14139.68      12863.98       290.47 o                         
   3   6   2        307.70        355.67        12.68 o                         
   4   6   2         62.37         21.71         5.33 o                         
   5   6   2       2052.43       2128.01       124.71 o                         
   6   6   2         11.73         15.62        10.33 o                         
   7   6   2        255.62        319.46        16.55 o                         
   9   6   2         19.97         23.48         8.76 o                         
  10   6   2        200.51        228.05        10.76 o                         
  11   6   2         80.28         82.43        10.93 o                         
  12   6   2        583.94        581.50        26.01 o                         
 -11   7   2        109.46         94.90        12.68 o                         
 -10   7   2          3.76         11.02        12.60 o                         
  -9   7   2          5.33          3.98        21.98 o                         
  -8   7   2       1185.06       1341.81        29.77 o                         
  -7   7   2        224.30        231.46         7.48 o                         
  -6   7   2          1.21         -1.13         5.73 o                         
  -5   7   2       2078.38       2070.61        30.67 o                         
  -4   7   2        540.87        560.43        42.76 o                         
  -3   7   2         44.88         58.32         4.88 o                         
  -2   7   2       4929.84       4897.19       173.17 o                         
  -1   7   2        133.51         90.35         4.28 o                         
   0   7   2       4845.64       5025.16       114.65 o                         
   1   7   2       1639.73       1755.79        42.50 o                         
   2   7   2       2733.05       2324.49        48.66 o                         
   3   7   2       2415.34       2212.10        61.50 o                         
   4   7   2       9313.14      10064.16       327.93 o                         
   5   7   2       3685.60       3755.16        82.68 o                         
   6   7   2        429.65        425.24        17.34 o                         
   7   7   2        134.41        130.94        15.62 o                         
   8   7   2         65.42         68.05        14.83 o                         
   9   7   2        257.82        287.17        17.14 o                         
  10   7   2         34.74         35.14         9.44 o                         
  11   7   2        407.58        414.90        15.21 o                         
  12   7   2         62.41         79.44        24.89 o                         
 -11   8   2        204.43        210.89        26.21 o                         
 -10   8   2         92.82         87.63         8.73 o                         
  -9   8   2        175.56        188.28         9.72 o                         
  -8   8   2       1641.66       1641.31       131.13 o                         
  -7   8   2       1575.21       1660.84        31.03 o                         
  -6   8   2         31.73         31.90        12.51 o                         
  -5   8   2        575.79        593.75        33.50 o                         
  -4   8   2       5013.59       5437.96       224.40 o                         
  -3   8   2        131.81        146.76         5.09 o                         
  -2   8   2       9505.02       9346.55       157.04 o                         
  -1   8   2        603.30        710.90        16.01 o                         
   0   8   2      31347.80      31496.67      1028.15 o                         
   1   8   2       3102.68       3279.03        82.39 o                         
   2   8   2       2411.57       2429.71        45.62 o                         
   3   8   2       5311.82       5508.84       169.33 o                         
   4   8   2       7547.52       7418.71       176.21 o                         
   5   8   2        382.12        449.36        12.95 o                         
   6   8   2       9886.22      10590.26       256.96 o                         
   7   8   2        897.17        907.28        31.11 o                         
   8   8   2         56.19         51.63        11.78 o                         
   9   8   2        802.74        748.90        23.82 o                         
  10   8   2       1721.38       1758.06       146.43 o                         
  11   8   2       2147.27       2153.48        93.47 o                         
  12   8   2         29.00         36.80        10.97 o                         
 -10   9   2        318.41        301.68        14.04 o                         
  -9   9   2         54.15         45.87        13.49 o                         
  -8   9   2        846.48        889.76        26.11 o                         
  -7   9   2        317.37        356.52        11.71 o                         
  -6   9   2        572.86        566.61        17.59 o                         
  -5   9   2       2955.10       2920.31       103.33 o                         
  -4   9   2         27.56         26.24         6.55 o                         
  -3   9   2        365.33        376.25         8.74 o                         
  -2   9   2       5441.04       5540.22       322.70 o                         
  -1   9   2        262.04        255.52        15.49 o                         
   0   9   2       1871.20       1859.95        59.64 o                         
   1   9   2        756.75        898.41        20.92 o                         
   2   9   2       9576.98       9610.27       534.66 o                         
   3   9   2       2421.85       2208.96        46.73 o                         
   4   9   2        347.73        302.78        18.67 o                         
   5   9   2       1963.38       2054.96        55.21 o                         
   6   9   2          2.02         -0.56         8.02 o                         
   7   9   2       1675.01       1821.71        53.22 o                         
   8   9   2       1052.36       1131.82        36.54 o                         
   9   9   2         60.10         50.84        12.58 o                         
  10   9   2        763.99        832.26        52.89 o                         
  11   9   2        356.48        374.71        16.96 o                         
  12   9   2         47.09         65.14        30.85 o                         
 -10  10   2       1737.54       1728.25        48.19 o                         
  -9  10   2        749.39        743.67        26.01 o                         
  -8  10   2        682.08        709.25        33.56 o                         
  -7  10   2        184.23        191.13        21.25 o                         
  -6  10   2       7999.58       8769.45       137.82 o                         
  -5  10   2          3.64          1.57         9.11 o                         
  -4  10   2       6523.57       6939.28       108.92 o                         
  -3  10   2        196.04        177.09         8.28 o                         
  -2  10   2       3048.72       3095.58       112.00 o                         
  -1  10   2         77.05        112.45        13.04 o                         
   0  10   2       1093.67       1109.83        47.66 o                         
   1  10   2       6155.56       6259.66       105.92 o                         
   2  10   2       1507.08       1595.95        35.22 o                         
   3  10   2        269.72        270.08        12.31 o                         
   4  10   2       3507.58       3658.37       176.74 o                         
   5  10   2        400.14        386.75        17.46 o                         
   6  10   2        390.64        442.19        14.17 o                         
   7  10   2        469.59        425.64        27.93 o                         
   8  10   2        366.09        396.78        19.99 o                         
   9  10   2        616.26        618.15        23.35 o                         
  10  10   2       1261.21       1384.04       112.00 o                         
  11  10   2        388.95        407.77        31.64 o                         
  12  10   2       1537.46       1570.03        54.68 o                         
  -9  11   2        576.42        611.17        16.33 o                         
  -8  11   2          3.83          3.96         9.53 o                         
  -7  11   2        317.16        364.39        12.71 o                         
  -6  11   2        327.22        337.85         9.53 o                         
  -5  11   2        341.82        358.89        14.28 o                         
  -4  11   2       2331.41       2428.95        69.35 o                         
  -3  11   2        982.29        991.82        17.30 o                         
  -2  11   2        147.67        156.42         7.14 o                         
  -1  11   2        374.25        360.49         9.88 o                         
   0  11   2          7.23         14.35         5.18 o                         
   1  11   2          5.29          7.31         4.67 o                         
   2  11   2       6518.15       6679.25       111.21 o                         
   3  11   2        413.04        442.94        11.19 o                         
   4  11   2       1457.98       1529.43        56.33 o                         
   5  11   2       3478.22       3457.01        72.82 o                         
   6  11   2        901.12        928.60        28.60 o                         
   7  11   2       2296.98       2279.78        75.60 o                         
   8  11   2         92.90         97.18        12.58 o                         
   9  11   2         49.72         72.49        14.95 o                         
  10  11   2        233.93        238.83        19.59 o                         
  11  11   2        175.81        175.02        18.93 o                         
  -9  12   2        320.65        323.13        14.39 o                         
  -8  12   2       2390.50       2539.93        80.89 o                         
  -7  12   2        312.27        265.78        17.34 o                         
  -6  12   2         94.80        103.78         9.44 o                         
  -5  12   2        306.47        322.15        10.19 o                         
  -4  12   2        226.54        265.09        14.18 o                         
  -3  12   2         45.55         43.45         5.12 o                         
  -2  12   2       2687.15       2812.93        47.83 o                         
  -1  12   2        208.83        187.17        10.58 o                         
   0  12   2        267.88        291.56         9.34 o                         
   1  12   2       1469.54       1432.35        35.48 o                         
   2  12   2       2023.82       1929.31        83.08 o                         
   3  12   2       4801.88       4456.03        97.89 o                         
   4  12   2        149.50        160.58         8.25 o                         
   5  12   2        437.78        426.96        13.84 o                         
   6  12   2       1833.29       1838.26        72.02 o                         
   7  12   2        447.12        428.42        19.20 o                         
   8  12   2       1824.25       1952.38        61.43 o                         
   9  12   2        727.19        696.25        36.54 o                         
  10  12   2       1682.95       1640.07        50.44 o                         
  11  12   2        265.12        268.23        21.98 o                         
  -8  13   2        117.62        115.58        11.96 o                         
  -7  13   2        313.57        308.17        15.09 o                         
  -6  13   2         45.94         46.40        11.46 o                         
  -5  13   2        205.41        186.23         8.02 o                         
  -4  13   2       1576.81       1682.38        74.67 o                         
  -3  13   2         75.59         87.47         8.23 o                         
  -2  13   2         68.47         67.64         7.80 o                         
  -1  13   2        719.73        743.04        18.62 o                         
   0  13   2         70.75         70.15         7.97 o                         
   1  13   2        633.58        638.25        18.60 o                         
   2  13   2       2176.97       2146.75        43.18 o                         
   3  13   2        275.59        281.07        23.50 o                         
   4  13   2        466.02        457.85        13.25 o                         
   5  13   2       1448.64       1388.50        41.80 o                         
   6  13   2       1148.29       1167.39        75.13 o                         
   7  13   2        913.95        887.15        29.09 o                         
   8  13   2          6.92          3.87        13.31 o                         
   9  13   2        494.52        487.33        26.27 o                         
  10  13   2       1284.10       1297.18        47.36 o                         
  -7  14   2        297.48        283.77        12.14 o                         
  -6  14   2       1844.87       1849.61        38.46 o                         
  -5  14   2         19.30         20.37         9.11 o                         
  -4  14   2       2342.16       2450.15        42.17 o                         
  -3  14   2         26.31         50.83         9.93 o                         
  -2  14   2        985.22        976.27        48.39 o                         
  -1  14   2       1094.19       1103.71        22.49 o                         
   0  14   2       4803.53       4798.24       176.21 o                         
   1  14   2       2390.47       2594.37        74.74 o                         
   2  14   2       1153.34       1117.39        31.90 o                         
   3  14   2        376.91        366.20        14.17 o                         
   4  14   2       4503.77       4624.31       187.07 o                         
   5  14   2        463.74        499.54        29.79 o                         
   6  14   2       4055.50       4405.20       169.20 o                         
   7  14   2         85.89         72.12        10.66 o                         
   8  14   2        423.13        404.06        20.12 o                         
   9  14   2        969.09       1048.03       110.35 o                         
  10  14   2        703.45        733.15        67.39 o                         
  -7  15   2        562.50        519.58        18.10 o                         
  -6  15   2         34.86         48.06        15.23 o                         
  -5  15   2        259.55        243.00        15.16 o                         
  -4  15   2       1744.63       1776.70        33.47 o                         
  -3  15   2        702.53        734.34       112.07 o                         
  -2  15   2        980.21        957.78        20.76 o                         
  -1  15   2          5.02          6.99         7.51 o                         
   0  15   2       3045.02       3111.53        68.58 o                         
   1  15   2       2484.65       2242.18        49.81 o                         
   2  15   2       1161.32       1110.24        25.68 o                         
   3  15   2       1558.39       1604.72        53.75 o                         
   4  15   2          3.81          8.30         8.26 o                         
   5  15   2        472.66        445.09        38.13 o                         
   6  15   2        146.90        117.60        14.96 o                         
   7  15   2        136.25        157.44        17.73 o                         
   8  15   2        377.57        381.29        30.05 o                         
   9  15   2          1.22         -9.80        20.92 o                         
  -6  16   2        700.23        626.74        31.91 o                         
  -5  16   2        277.87        239.24        14.74 o                         
  -4  16   2        786.93        747.22        20.63 o                         
  -3  16   2        313.16        303.36        15.36 o                         
  -2  16   2        939.67        912.22        75.07 o                         
  -1  16   2        278.11        287.63        16.04 o                         
   0  16   2       1003.72        973.98        81.02 o                         
   1  16   2        310.49        284.60        13.71 o                         
   2  16   2       1612.71       1558.57        33.05 o                         
   3  16   2        595.32        634.82        26.61 o                         
   4  16   2        866.05        831.28        22.89 o                         
   5  16   2          0.48          2.14        15.75 o                         
   6  16   2        121.30         85.79        19.20 o                         
   7  16   2          8.44         11.12        21.18 o                         
   8  16   2       1162.51       1166.11        44.62 o                         
   9  16   2        165.69        179.52        30.58 o                         
  -5  17   2          1.54        -15.09        14.34 o                         
  -4  17   2         87.32        101.68        12.56 o                         
  -3  17   2        204.14        210.06        13.17 o                         
  -2  17   2          3.60         13.50        13.90 o                         
  -1  17   2        539.39        527.11        15.93 o                         
   0  17   2         32.05         33.63        26.48 o                         
   1  17   2        327.93        311.50        16.83 o                         
   2  17   2        376.49        352.56        17.34 o                         
   3  17   2        872.24        902.25        30.85 o                         
   4  17   2         26.91         38.55        13.54 o                         
   5  17   2          4.38          1.95         9.78 o                         
   6  17   2        201.40        199.84        15.72 o                         
   7  17   2         11.67         19.33        21.98 o                         
   8  17   2        394.64        431.46        25.82 o                         
  -3  18   2        758.01        745.09        22.07 o                         
  -2  18   2        641.57        557.40        19.68 o                         
  -1  18   2          3.05         27.79        13.65 o                         
   0  18   2        612.06        578.82        21.05 o                         
   1  18   2         44.07         40.11        10.86 o                         
   2  18   2        221.47        187.12        12.65 o                         
   3  18   2          4.72         10.86        18.14 o                         
   4  18   2         63.74         64.01        13.20 o                         
   5  18   2        267.02        223.96        15.33 o                         
  -2  19   2         38.24         34.27        13.72 o                         
  -1  19   2          7.50          1.12        10.48 o                         
   0  19   2         20.26         19.38        11.33 o                         
   1  19   2        117.20        115.98        13.29 o                         
   2  19   2       1116.82       1138.10        96.51 o                         
   3  19   2        114.49        102.74        16.55 o                         
   4  19   2        359.23        276.83        20.52 o                         
   5  19   2        266.20        222.41        18.42 o                         
  -2 -18   3          4.93         -5.03        21.71 o                         
  -1 -18   3       1265.75       1248.41        34.35 o                         
   0 -18   3          3.14         12.46        11.97 o                         
  -5 -17   3         62.73         42.23        25.29 o                         
  -4 -17   3        161.91        193.50        21.28 o                         
  -3 -17   3         70.77         42.72        16.02 o                         
  -2 -17   3        327.70        353.88        25.75 o                         
  -1 -17   3        348.03        373.48        29.92 o                         
   0 -17   3         80.34         83.41        16.95 o                         
   1 -17   3          0.09         -8.21        20.39 o                         
   2 -17   3          0.05          0.01        16.77 o                         
   3 -17   3        813.00        781.22        85.72 o                         
  -5 -16   3         75.88         95.79        20.23 o                         
  -4 -16   3         73.38         52.16        18.93 o                         
  -3 -16   3        708.11        693.87        29.92 o                         
  -2 -16   3         11.16         19.59        11.78 o                         
  -1 -16   3        317.79        290.47        31.11 o                         
   0 -16   3        534.28        522.79        26.87 o                         
   1 -16   3          1.32         -2.12        14.56 o                         
   2 -16   3         34.51         23.92        18.34 o                         
   3 -16   3         12.16         34.82        18.73 o                         
   4 -16   3        183.37        150.01        24.69 o                         
  -7 -15   3       1221.09       1274.93        70.30 o                         
  -6 -15   3        389.81        361.16        27.93 o                         
  -5 -15   3        369.07        402.74        32.70 o                         
  -4 -15   3        378.12        377.85        23.43 o                         
  -3 -15   3       1910.93       1963.94        59.43 o                         
  -2 -15   3        188.52        187.62        25.29 o                         
  -1 -15   3        206.04        202.70        11.53 o                         
   0 -15   3         45.40         44.08        12.17 o                         
   1 -15   3       3201.02       3241.23        84.08 o                         
   2 -15   3        262.92        254.61        12.84 o                         
   3 -15   3        836.62        824.55        21.14 o                         
   4 -15   3        187.24        176.35        18.01 o                         
   5 -15   3        848.68        781.07        23.10 o                         
   6 -15   3        361.28        334.96        24.69 o                         
  -8 -14   3       1233.06       1261.69        43.82 o                         
  -7 -14   3         39.69         48.72        23.17 o                         
  -6 -14   3         33.05         21.71        20.79 o                         
  -5 -14   3        364.39        324.68        19.51 o                         
  -4 -14   3         41.58         41.31        20.12 o                         
  -3 -14   3        517.84        483.36        23.04 o                         
  -2 -14   3        103.61         90.95        22.77 o                         
   0 -14   3         77.24         95.80        10.96 o                         
   1 -14   3        116.43        131.89        16.05 o                         
   2 -14   3        158.67        131.99        21.98 o                         
   3 -14   3          5.90         11.12         8.80 o                         
   4 -14   3         78.24         73.55        13.32 o                         
   5 -14   3         85.45         82.94        14.06 o                         
   6 -14   3        562.73        518.70        19.10 o                         
   7 -14   3        113.90        121.86        12.65 o                         
  -9 -13   3        999.45        933.13        66.73 o                         
  -7 -13   3        920.36        855.31        55.21 o                         
  -5 -13   3        644.54        623.30        35.22 o                         
  -4 -13   3        465.13        487.86        23.31 o                         
  -3 -13   3        881.60       1023.12        37.73 o                         
  -2 -13   3          8.17          6.62        12.31 o                         
  -1 -13   3       4318.91       4400.31       169.13 o                         
   0 -13   3         17.30         28.00        10.69 o                         
   1 -13   3        167.90        162.40        12.97 o                         
   2 -13   3         36.40         33.97         6.62 o                         
   3 -13   3         36.33         31.40         8.68 o                         
   4 -13   3        656.88        676.65        29.66 o                         
   5 -13   3        134.97        120.94        18.20 o                         
   6 -13   3       1056.66       1072.25        20.45 o                         
   7 -13   3        262.47        217.72        12.45 o                         
  -9 -12   3          1.18         10.19        28.33 o                         
  -8 -12   3        648.75        677.45        39.45 o                         
  -7 -12   3        166.91        143.38        16.95 o                         
  -6 -12   3        870.30        920.52        44.62 o                         
  -5 -12   3         69.45         82.48        16.55 o                         
  -4 -12   3         10.04         22.11        10.59 o                         
  -3 -12   3       4085.46       3874.92       224.14 o                         
  -2 -12   3        877.48        983.32        32.63 o                         
  -1 -12   3        808.33        823.32        27.13 o                         
   0 -12   3       1083.74       1114.37        63.68 o                         
   1 -12   3         34.19         28.87         7.44 o                         
   2 -12   3       3989.14       4117.60        88.94 o                         
   3 -12   3       1300.72       1380.71        47.79 o                         
   4 -12   3        211.71        194.35        11.78 o                         
   5 -12   3         17.18         14.67         7.03 o                         
   6 -12   3          4.76          0.23        10.10 o                         
   7 -12   3         17.93         14.13         8.78 o                         
   8 -12   3        105.91         97.00        10.30 o                         
 -10 -11   3          0.64          8.05        18.64 o                         
  -9 -11   3         26.23         39.19        20.39 o                         
  -8 -11   3        413.18        430.67        17.34 o                         
  -7 -11   3         26.92          4.90        15.62 o                         
  -6 -11   3        570.63        541.48        34.16 o                         
  -5 -11   3        755.70        766.28        36.54 o                         
  -4 -11   3         13.56         21.98         7.60 o                         
  -3 -11   3         19.96         21.05         9.46 o                         
  -2 -11   3          2.50         -9.14         9.93 o                         
  -1 -11   3         41.28         24.88         9.86 o                         
   0 -11   3        104.93         86.45        11.56 o                         
   1 -11   3        756.34        696.12        31.24 o                         
   2 -11   3        528.47        489.32        16.55 o                         
   3 -11   3       2026.10       2155.04        74.34 o                         
   4 -11   3       2266.04       2192.70        95.32 o                         
   5 -11   3        291.24        285.56        11.00 o                         
   6 -11   3        262.48        292.53        10.31 o                         
   7 -11   3       2048.72       2117.25        37.23 o                         
   8 -11   3          5.88          0.62         8.86 o                         
   9 -11   3          2.92          1.53        11.75 o                         
 -10 -10   3          4.94         -8.64        18.88 o                         
  -9 -10   3        177.50        182.44        19.06 o                         
  -8 -10   3         91.50         91.53        11.22 o                         
  -7 -10   3        260.94        224.98        12.71 o                         
  -5 -10   3        120.96        114.51         8.42 o                         
  -4 -10   3        624.03        624.73        22.90 o                         
  -3 -10   3       1307.73       1721.36        81.82 o                         
  -2 -10   3         41.24         30.71        12.44 o                         
  -1 -10   3       2203.63       2359.12        59.28 o                         
   0 -10   3        953.75       1070.65        45.68 o                         
   1 -10   3        120.60        109.49         7.94 o                         
   2 -10   3       3775.69       3851.73       171.91 o                         
   3 -10   3        374.92        373.40        14.72 o                         
   4 -10   3          1.24         -0.35         7.91 o                         
   5 -10   3        397.80        433.66        18.48 o                         
   6 -10   3         76.54         60.77        15.89 o                         
   7 -10   3        373.49        330.22        10.27 o                         
   8 -10   3        605.42        567.69        30.98 o                         
   9 -10   3        263.86        277.44        16.35 o                         
 -11  -9   3        557.69        518.05        40.38 o                         
 -10  -9   3         30.83         55.08        18.01 o                         
  -9  -9   3       1738.81       1717.35        50.76 o                         
  -8  -9   3        102.19         83.01        15.75 o                         
  -7  -9   3       2314.61       2602.29        95.19 o                         
  -6  -9   3       1591.36       1675.95       122.40 o                         
  -5  -9   3          5.72          6.62         7.68 o                         
  -4  -9   3       2372.47       2359.62        84.86 o                         
  -3  -9   3       4888.69       4998.58       169.33 o                         
  -2  -9   3       1358.07       1371.21        39.87 o                         
  -1  -9   3       4626.00       4726.76       120.34 o                         
   0  -9   3         24.60         31.86         8.66 o                         
   1  -9   3       9192.08       9810.65       170.19 o                         
   2  -9   3       1796.77       1803.18        48.19 o                         
   3  -9   3        521.48        581.59        17.91 o                         
   4  -9   3       5901.34       5929.95       113.06 o                         
   5  -9   3       2224.20       2256.75        60.50 o                         
   6  -9   3         47.30         46.18         8.21 o                         
   7  -9   3       1327.08       1378.96        51.37 o                         
   8  -9   3        193.89        172.99        10.01 o                         
   9  -9   3       4047.48       3968.10       205.67 o                         
  10  -9   3        188.79        177.01        14.43 o                         
 -11  -8   3        201.68        195.41        16.02 o                         
 -10  -8   3         61.63         75.47        11.61 o                         
  -9  -8   3        224.83        261.15        25.49 o                         
  -8  -8   3        165.90        147.35        12.58 o                         
  -7  -8   3       1921.55       2043.71        61.77 o                         
  -6  -8   3       3559.67       3583.98        77.85 o                         
  -5  -8   3        400.27        481.34        17.66 o                         
  -4  -8   3       1673.99       1627.92        58.32 o                         
  -3  -8   3        176.40        172.80         8.00 o                         
  -2  -8   3       2158.28       2009.97        78.24 o                         
  -1  -8   3       2777.40       3015.97        90.75 o                         
   0  -8   3       2805.88       2715.20        68.83 o                         
   1  -8   3        227.15        241.43        16.28 o                         
   2  -8   3       2212.09       2220.18        52.90 o                         
   3  -8   3        135.72        140.62         7.03 o                         
   4  -8   3         29.07         34.56         5.84 o                         
   5  -8   3        374.58        368.18        17.21 o                         
   6  -8   3        437.96        436.90        24.69 o                         
   7  -8   3        290.51        303.28        15.14 o                         
   8  -8   3         60.83         64.41        10.39 o                         
   9  -8   3        321.43        355.65        19.79 o                         
  10  -8   3         85.34         82.98         9.25 o                         
 -11  -7   3        965.76        958.25        49.12 o                         
 -10  -7   3         29.59         39.70        14.84 o                         
  -9  -7   3        175.79        164.03        17.21 o                         
  -8  -7   3        176.45        164.43        13.37 o                         
  -7  -7   3        218.74        214.24         8.96 o                         
  -6  -7   3        538.58        533.83        13.06 o                         
  -5  -7   3       5941.23       6146.55       122.99 o                         
  -4  -7   3         94.78         84.71         5.46 o                         
  -3  -7   3         11.71         15.91         6.41 o                         
  -2  -7   3         27.30         43.03         7.02 o                         
  -1  -7   3       5761.55       5975.64       153.18 o                         
   0  -7   3       1856.92       1920.40       156.29 o                         
   1  -7   3       4746.97       4724.40       115.58 o                         
   2  -7   3          5.39          9.46         7.94 o                         
   3  -7   3       6252.93       6436.39       364.08 o                         
   4  -7   3       3576.71       3589.82        76.72 o                         
   5  -7   3        602.69        609.00        22.77 o                         
   6  -7   3       3253.85       3266.46        54.65 o                         
   7  -7   3       4209.19       4351.32        59.30 o                         
   8  -7   3        471.48        480.37        19.26 o                         
   9  -7   3         11.57         13.26         8.84 o                         
  10  -7   3          0.10          6.84        23.50 o                         
  11  -7   3          5.20         11.26        11.19 o                         
 -11  -6   3        183.93        186.06        19.96 o                         
 -10  -6   3       1980.94       2002.04        49.96 o                         
  -9  -6   3        616.46        693.76        26.52 o                         
  -8  -6   3       2094.75       2052.21        85.13 o                         
  -7  -6   3       1583.58       1505.72        31.08 o                         
  -6  -6   3        446.10        515.40        27.41 o                         
  -5  -6   3        373.67        400.62        11.12 o                         
  -4  -6   3        481.16        472.62        18.14 o                         
  -3  -6   3       3797.33       3903.77        95.22 o                         
  -2  -6   3        353.67        369.36        14.83 o                         
  -1  -6   3         35.14         38.89         4.59 o                         
   0  -6   3       2503.65       2879.00        73.46 o                         
   1  -6   3       1337.62       1251.50        31.11 o                         
   2  -6   3      13532.46      13366.81       260.00 o                         
   3  -6   3        242.12        183.49        10.17 o                         
   4  -6   3        758.16        810.53        22.84 o                         
   5  -6   3         21.32         13.39         4.89 o                         
   6  -6   3          0.87          0.78         7.00 o                         
   7  -6   3          1.64         14.03        11.25 o                         
   8  -6   3         61.70         70.39         6.46 o                         
   9  -6   3        456.41        431.79        22.28 o                         
  10  -6   3         15.85         18.35        10.89 o                         
  11  -6   3        831.74        919.03        33.56 o                         
 -12  -5   3        153.59        144.25        18.71 o                         
 -11  -5   3        220.65        228.06        16.95 o                         
 -10  -5   3        262.54        258.30        19.73 o                         
  -9  -5   3        801.09        805.17        23.47 o                         
  -8  -5   3       1415.55       1409.66        40.42 o                         
  -7  -5   3        554.69        556.30        15.56 o                         
  -6  -5   3         10.05         13.96         7.85 o                         
  -5  -5   3        121.90        129.30         6.16 o                         
  -4  -5   3       2713.00       2765.71        47.08 o                         
  -3  -5   3       2786.57       2761.27       177.21 o                         
  -2  -5   3         44.18         37.73         5.69 o                         
  -1  -5   3        680.22        626.53        15.68 o                         
   0  -5   3       7569.17       7792.60       257.10 o                         
   2  -5   3         87.00         90.16         5.43 o                         
   3  -5   3      10430.23      10507.56       491.17 o                         
   4  -5   3         13.36         19.66         3.32 o                         
   5  -5   3       5643.49       5701.76       200.11 o                         
   6  -5   3        810.13        877.40        19.92 o                         
   7  -5   3         39.40         76.16        12.05 o                         
   8  -5   3       1692.64       1655.18        35.14 o                         
   9  -5   3       2435.54       2586.88        56.29 o                         
  10  -5   3         61.46         57.36         8.19 o                         
  11  -5   3       2264.72       2212.08        34.55 o                         
  12  -5   3        266.32        258.43        36.54 o                         
 -12  -4   3         97.49         33.31        39.98 o                         
 -11  -4   3        533.20        518.30        15.91 o                         
 -10  -4   3         55.16         45.31        16.18 o                         
  -9  -4   3       1475.10       1491.00        76.52 o                         
  -8  -4   3       1665.82       1680.11        96.58 o                         
  -7  -4   3       2790.03       2783.86        53.36 o                         
  -6  -4   3        506.46        474.63        29.99 o                         
  -5  -4   3        299.69        321.49         7.50 o                         
  -4  -4   3         39.49         40.94         4.39 o                         
  -3  -4   3      10191.03      10111.47       265.11 o                         
  -2  -4   3        508.17        556.71        21.32 o                         
  -1  -4   3          4.51          9.65         4.77 o                         
   0  -4   3       3263.26       2722.55        71.62 o                         
   1  -4   3        617.49        633.76        16.95 o                         
   2  -4   3       3907.48       4121.22       140.73 o                         
   3  -4   3      10916.91      11441.41       141.86 o                         
   4  -4   3       1723.30       1782.51        62.62 o                         
   5  -4   3        204.10        227.63        20.26 o                         
   6  -4   3        978.41       1145.68        23.04 o                         
   7  -4   3        372.53        395.42        11.42 o                         
   8  -4   3       2710.88       2858.48       107.50 o                         
   9  -4   3         12.49          7.08         7.86 o                         
  10  -4   3        456.07        513.61        14.94 o                         
  11  -4   3        791.08        749.32        47.33 o                         
  12  -4   3        156.45        144.59        11.50 o                         
 -12  -3   3        738.72        786.01        29.52 o                         
 -11  -3   3       2009.90       1985.07        35.50 o                         
 -10  -3   3         12.84         22.54         7.74 o                         
  -9  -3   3       2454.37       2491.77        46.97 o                         
  -8  -3   3       6133.36       6312.64       172.51 o                         
  -7  -3   3       5341.42       5077.03       204.41 o                         
  -6  -3   3       4049.45       4071.54        71.88 o                         
  -5  -3   3      13297.92      12967.46       273.85 o                         
  -4  -3   3       1183.04       1170.98        32.85 o                         
  -3  -3   3      29387.62      29042.45       406.44 o                         
  -2  -3   3        836.67        675.80        11.29 o                         
   0  -3   3       2533.63       2553.14        95.65 o                         
   1  -3   3         99.09         73.48         7.81 o                         
   2  -3   3      14276.07      13575.68       562.93 o                         
   3  -3   3      10716.39      10678.58       154.42 o                         
   4  -3   3       1694.23       1714.47        33.55 o                         
   5  -3   3       5148.57       5194.71       188.00 o                         
   6  -3   3        356.27        390.24         9.46 o                         
   7  -3   3       3427.05       3623.24        87.05 o                         
   8  -3   3       1097.97       1129.30        24.27 o                         
   9  -3   3       3494.69       3699.69        55.78 o                         
  10  -3   3        299.03        246.92         9.17 o                         
  11  -3   3        234.01        217.08        10.39 o                         
  12  -3   3         68.77         49.25        11.37 o                         
 -12  -2   3        397.56        386.27        16.53 o                         
 -11  -2   3          8.79          2.40         9.86 o                         
 -10  -2   3        100.79         89.93         9.83 o                         
  -9  -2   3       3053.97       3075.53        77.98 o                         
  -8  -2   3        155.28        157.71        13.50 o                         
  -7  -2   3         16.39         12.33         5.88 o                         
  -6  -2   3        165.77        168.14         8.08 o                         
  -5  -2   3        965.26        932.21        17.21 o                         
  -4  -2   3       3765.42       3802.42        78.11 o                         
  -3  -2   3       5501.02       5203.33        95.98 o                         
  -2  -2   3        408.08        409.93         8.77 o                         
  -1  -2   3         41.49         31.66         3.08 o                         
   0  -2   3        974.39        818.50        39.19 o                         
   1  -2   3      10098.13       8823.52       287.82 o                         
   2  -2   3       5960.09       5618.20        83.40 o                         
   3  -2   3      10218.45       9610.26       189.12 o                         
   4  -2   3       1046.22       1025.64        28.20 o                         
   5  -2   3        834.22        821.52        25.68 o                         
   6  -2   3       1456.83       1559.41        35.70 o                         
   7  -2   3        882.13        857.77        19.92 o                         
   8  -2   3       5730.04       5766.19       234.86 o                         
   9  -2   3       3840.11       3709.67        91.28 o                         
  10  -2   3       1426.87       1374.41        27.68 o                         
  11  -2   3         51.54         37.29        11.41 o                         
  12  -2   3         15.40         22.24        17.08 o                         
 -12  -1   3        198.10        215.73        16.42 o                         
 -11  -1   3        164.18        202.19        13.08 o                         
 -10  -1   3        680.07        680.30        20.65 o                         
  -9  -1   3       1767.18       1824.41        71.29 o                         
  -8  -1   3       1646.60       1621.62        34.32 o                         
  -7  -1   3       2739.70       2741.19        72.42 o                         
  -6  -1   3        655.34        622.27        28.60 o                         
  -5  -1   3      10382.36      10302.07       346.34 o                         
  -4  -1   3       1859.31       2001.95        43.82 o                         
  -3  -1   3       3575.48       3414.51        52.32 o                         
  -2  -1   3        965.59        934.42        19.33 o                         
  -1  -1   3      11827.82      10869.69       270.08 o                         
   0  -1   3        341.08        256.85         6.94 o                         
   1  -1   3        256.97        166.01         4.70 o                         
   2  -1   3      13627.03      12098.33       658.85 o                         
   3  -1   3       2489.66       2337.50        56.89 o                         
   4  -1   3       2641.94       2497.07       185.28 o                         
   5  -1   3       2321.73       2336.76        83.47 o                         
   6  -1   3       3924.48       4041.74       150.40 o                         
   7  -1   3        278.92        299.51         7.51 o                         
   8  -1   3       1321.08       1360.59        23.96 o                         
   9  -1   3         69.68         63.90        49.91 o                         
  10  -1   3        254.89        252.77        18.80 o                         
  11  -1   3        867.08        902.25        30.71 o                         
  12  -1   3        269.84        272.28        24.10 o                         
 -12   0   3        821.56        758.74        31.11 o                         
 -11   0   3        876.55        860.66        25.09 o                         
 -10   0   3         48.21         35.42         6.35 o                         
  -9   0   3       2366.11       2544.60        69.97 o                         
  -8   0   3          1.65          5.37         7.25 o                         
  -7   0   3       1745.89       1911.58        40.45 o                         
  -6   0   3       1334.75       1382.36        51.24 o                         
  -5   0   3       1698.70       1813.64        49.19 o                         
  -4   0   3         35.98         38.07         6.55 o                         
  -3   0   3        692.18        741.00        21.25 o                         
  -2   0   3      20142.40      18572.49       292.51 o                         
  -1   0   3        102.55         88.83         2.78 o                         
   0   0   3          3.14          1.35         0.99 o                         
   1   0   3      18657.69      13704.54       448.01 o                         
   2   0   3       1868.35       1676.90        24.55 o                         
   3   0   3      14943.75      14314.80       183.31 o                         
   4   0   3       1255.06       1066.42        47.00 o                         
   5   0   3        524.21        572.63        18.08 o                         
   6   0   3       8789.44       8653.39       142.45 o                         
   7   0   3       6328.49       6498.33       105.45 o                         
   8   0   3         93.80        106.58         9.00 o                         
   9   0   3        235.21        250.22        20.79 o                         
  10   0   3        235.03        248.37        12.99 o                         
  11   0   3         37.81         39.79        14.01 o                         
  12   0   3        213.52        191.76        26.21 o                         
  13   0   3          1.53         -8.47        14.03 o                         
 -12   1   3          1.69         14.17        13.31 o                         
 -11   1   3        320.04        288.39        26.01 o                         
 -10   1   3       1326.18       1339.75        26.14 o                         
  -9   1   3       4232.38       4466.01        89.25 o                         
  -8   1   3         20.27         25.55         4.58 o                         
  -7   1   3        358.54        442.96        13.62 o                         
  -6   1   3        840.88        895.88        19.12 o                         
  -5   1   3       1503.12       1456.57        28.75 o                         
  -4   1   3        760.65        757.23        12.84 o                         
  -3   1   3      24060.43      24297.19       552.80 o                         
  -2   1   3        241.23        278.09         6.60 o                         
   0   1   3       1019.34        971.23        33.10 o                         
   2   1   3      10271.47       8611.49       139.86 o                         
   3   1   3       4883.50       4346.93       195.15 o                         
   4   1   3      11666.14      10960.86       245.69 o                         
   6   1   3       8275.21       7845.27       216.26 o                         
   7   1   3       5019.01       5168.29        91.61 o                         
   8   1   3         29.15         24.76         6.81 o                         
   9   1   3       4285.75       4389.38        70.20 o                         
  10   1   3       4886.40       4928.63       130.27 o                         
  11   1   3       1693.33       1590.98        80.69 o                         
  12   1   3        513.21        471.14        22.70 o                         
  13   1   3        353.13        311.92        18.52 o                         
 -12   2   3        228.35        218.59        11.65 o                         
 -11   2   3        725.66        770.38        18.75 o                         
 -10   2   3        472.77        539.23        15.58 o                         
  -9   2   3         32.23         26.73         6.39 o                         
  -8   2   3          4.73          5.22         4.85 o                         
  -7   2   3       1928.09       2100.35        45.15 o                         
  -6   2   3        984.29       1059.85        61.76 o                         
  -5   2   3       1569.76       1605.38        22.69 o                         
  -4   2   3       2081.98       1987.38        36.75 o                         
  -3   2   3        244.34        258.32        19.92 o                         
  -2   2   3       5669.01       4657.46        58.52 o                         
  -1   2   3       2967.32       2344.04       124.91 o                         
   0   2   3        836.60        666.41        10.81 o                         
   2   2   3        210.69        187.73         7.94 o                         
   3   2   3       1324.35       1137.25        31.38 o                         
   4   2   3       5591.41       5479.96       137.56 o                         
   5   2   3       7071.05       6722.47       113.46 o                         
   6   2   3      15089.79      15098.27       283.73 o                         
   8   2   3         22.13         20.87         5.26 o                         
   9   2   3       1326.81       1296.09        26.24 o                         
  10   2   3          1.57          0.17         5.61 o                         
  11   2   3       1854.27       1798.67        51.24 o                         
  12   2   3         79.04         86.18        11.22 o                         
  13   2   3        121.13        128.93        10.96 o                         
 -12   3   3        818.86        815.20        22.12 o                         
 -11   3   3       2612.06       2621.36        61.63 o                         
 -10   3   3        191.12        178.18         9.76 o                         
  -9   3   3        994.71       1022.87        23.21 o                         
  -8   3   3       1600.62       1653.61        31.59 o                         
  -7   3   3      13805.72      13843.53       228.98 o                         
  -6   3   3       2817.99       2920.31        47.49 o                         
  -5   3   3      14668.11      14819.49       200.70 o                         
  -4   3   3       1525.48       1546.78        25.92 o                         
  -3   3   3      36934.15      33306.51      1061.91 o                         
  -2   3   3        711.87        640.11        15.62 o                         
  -1   3   3          3.67         -7.74         5.16 o                         
   0   3   3      10936.65       9302.79       226.19 o                         
   1   3   3         42.54         26.14         1.59 o                         
   2   3   3       1438.09       1514.85        32.30 o                         
   3   3   3       3634.55       3084.27       165.36 o                         
   4   3   3       1521.00       1451.48        31.86 o                         
   5   3   3       6317.61       5715.39       109.72 o                         
   6   3   3          1.57          4.38         5.27 o                         
   8   3   3       1280.66       1289.79        52.69 o                         
   9   3   3         53.14         50.57         9.93 o                         
  10   3   3         96.58        103.24        11.19 o                         
  11   3   3        431.98        480.09        21.78 o                         
  12   3   3         51.64         62.10        13.04 o                         
  13   3   3       2799.52       2821.74        53.15 o                         
 -11   4   3         61.53         53.79        11.15 o                         
 -10   4   3        270.29        269.09        11.33 o                         
  -9   4   3        921.83        922.43        18.43 o                         
  -8   4   3          6.09         -0.89         6.24 o                         
  -7   4   3        348.64        368.35        12.09 o                         
  -6   4   3       2183.74       2276.87        95.72 o                         
  -5   4   3       2629.07       2776.84        48.35 o                         
  -4   4   3       1470.17       1245.01        46.87 o                         
  -3   4   3       1085.56       1084.98        19.43 o                         
  -2   4   3      10990.57      10141.48       200.57 o                         
  -1   4   3       3773.85       3377.43        58.88 o                         
   0   4   3      11633.35      11355.51       843.14 o                         
   1   4   3       2785.77       2570.31        37.16 o                         
   2   4   3          5.46          8.64         2.29 o                         
   3   4   3       1146.73        957.50        26.72 o                         
   4   4   3         38.60         29.76         3.85 o                         
   5   4   3         24.60         21.32        10.33 o                         
   6   4   3       2502.41       2872.37        74.01 o                         
   7   4   3       1301.02       1458.03        80.69 o                         
   8   4   3       2759.83       2928.38        60.24 o                         
   9   4   3        139.54        126.68        13.64 o                         
  10   4   3        558.95        610.06        34.16 o                         
  11   4   3       1120.98       1043.49        29.77 o                         
  12   4   3        516.64        539.38        19.18 o                         
  13   4   3        362.89        334.68        20.79 o                         
 -11   5   3        565.53        548.06        16.49 o                         
 -10   5   3         10.88         12.42         8.44 o                         
  -9   5   3       5743.72       5645.88        89.60 o                         
  -8   5   3       2093.04       1998.97        41.74 o                         
  -7   5   3        731.88        754.53        26.16 o                         
  -6   5   3       1168.32       1180.27        37.07 o                         
  -5   5   3        260.52        285.57        12.58 o                         
  -4   5   3         10.56          1.23         4.54 o                         
  -3   5   3         46.83         74.91         6.49 o                         
  -2   5   3       3095.51       2963.19        57.68 o                         
  -1   5   3       2943.25       2913.49        36.16 o                         
   0   5   3         15.16         17.73         3.38 o                         
   1   5   3      10597.44      10685.33       676.46 o                         
   2   5   3        603.16        680.04        34.36 o                         
   3   5   3       2387.35       2002.96        69.11 o                         
   4   5   3       7286.94       6752.79       451.99 o                         
   5   5   3         12.02         20.41         3.94 o                         
   6   5   3         85.66         82.45        15.69 o                         
   7   5   3       5014.68       5236.49       178.73 o                         
   8   5   3         80.76         80.56        12.02 o                         
   9   5   3       4199.75       4432.87        80.60 o                         
  10   5   3          7.77          5.78         7.91 o                         
  11   5   3       1760.35       1797.81        77.58 o                         
  12   5   3          0.21          2.41        16.95 o                         
  13   5   3        303.60        209.18        37.20 o                         
 -11   6   3        231.14        235.26        13.90 o                         
 -10   6   3        124.07        153.21        12.41 o                         
  -9   6   3        928.37        979.64        24.85 o                         
  -8   6   3          0.69          8.96         5.94 o                         
  -7   6   3        125.39        137.03         8.61 o                         
  -6   6   3        700.69        795.44        15.45 o                         
  -5   6   3        155.30        117.73         6.12 o                         
  -4   6   3       3023.07       3005.90       152.58 o                         
  -3   6   3         92.58         84.72         4.43 o                         
  -2   6   3       1537.45       1559.19        34.55 o                         
  -1   6   3        111.34        109.82         3.71 o                         
   0   6   3        630.38        498.73        20.06 o                         
   1   6   3        251.49        187.11         6.26 o                         
   2   6   3       1817.98       1731.48        37.65 o                         
   3   6   3      26962.13      23866.77      1163.52 o                         
   4   6   3       3411.05       3218.28       139.08 o                         
   5   6   3        101.01        117.83        11.25 o                         
   6   6   3         22.66         20.67         5.46 o                         
   8   6   3       1404.64       1564.10        38.52 o                         
   9   6   3        471.03        489.05        32.77 o                         
  10   6   3       1076.91       1082.98        35.04 o                         
  11   6   3         76.93         92.64        22.31 o                         
  12   6   3        141.78        130.27        21.98 o                         
  13   6   3        224.32        250.02        19.34 o                         
 -11   7   3        993.87        889.74        57.26 o                         
 -10   7   3        193.82        202.56        31.24 o                         
  -9   7   3        100.53         88.95        10.70 o                         
  -8   7   3        939.33        899.12        22.18 o                         
  -7   7   3        756.45        759.27        16.22 o                         
  -6   7   3       2144.54       2106.70        46.64 o                         
  -5   7   3       1078.47       1234.70        32.37 o                         
  -4   7   3        234.98        246.04         6.41 o                         
  -3   7   3       9575.10       9501.16       138.89 o                         
  -2   7   3       4353.08       4016.50        79.44 o                         
  -1   7   3      20676.24      19723.89       365.34 o                         
   0   7   3       1839.17       1806.41        47.11 o                         
   1   7   3      10937.01      10768.24       383.21 o                         
   2   7   3      24748.80      24322.96       384.74 o                         
   3   7   3       5897.65       5954.02       144.49 o                         
   4   7   3        484.47        508.63        20.79 o                         
   5   7   3      18578.43      18374.54       424.30 o                         
   6   7   3        100.50         86.92         6.65 o                         
   7   7   3      11000.71      11117.07       269.68 o                         
   8   7   3          3.47          3.31        14.30 o                         
   9   7   3       1520.55       1540.91        51.04 o                         
  10   7   3       1933.68       1989.12       116.11 o                         
  11   7   3        500.23        471.84        23.83 o                         
  12   7   3          5.36          6.25        11.17 o                         
 -10   8   3        158.84        156.20        11.41 o                         
  -9   8   3        883.26        802.83        25.42 o                         
  -8   8   3         83.24         69.82         9.84 o                         
  -7   8   3        339.13        383.87        36.01 o                         
  -6   8   3       1033.19       1081.43        41.57 o                         
  -5   8   3       2538.26       2650.20        43.57 o                         
  -4   8   3       4005.34       4135.29       138.61 o                         
  -3   8   3       2988.64       3062.98        56.69 o                         
  -2   8   3         40.11         42.90         3.84 o                         
  -1   8   3       5587.23       5763.35        99.05 o                         
   0   8   3       8287.42       7790.20       146.16 o                         
   1   8   3      24467.69      25096.53      1068.47 o                         
   2   8   3       3929.82       3838.90        64.32 o                         
   3   8   3       5649.97       5705.46       462.97 o                         
   5   8   3       1333.80       1399.75        52.63 o                         
   6   8   3       2088.84       1875.86        49.65 o                         
   7   8   3        346.46        318.80        15.75 o                         
   8   8   3          6.23         -0.13        10.27 o                         
   9   8   3       1864.46       1994.80        72.88 o                         
  10   8   3         31.03         20.94         7.22 o                         
  11   8   3          4.21         12.84        23.70 o                         
  12   8   3         40.30         39.94        12.15 o                         
 -10   9   3        265.12        243.86        16.42 o                         
  -9   9   3        242.58        231.24        13.35 o                         
  -8   9   3         42.55         49.61         6.88 o                         
  -7   9   3       6299.29       6227.13       108.44 o                         
  -6   9   3          8.21         10.82         8.76 o                         
  -5   9   3        749.86        758.87        33.23 o                         
  -4   9   3       2591.22       2800.91        59.80 o                         
  -3   9   3       3505.95       3225.09       150.93 o                         
  -2   9   3        600.81        645.85        18.57 o                         
  -1   9   3         81.16        108.24         5.85 o                         
   0   9   3        592.81        591.83        39.39 o                         
   1   9   3       5829.78       5691.12        97.27 o                         
   2   9   3         22.12         15.41         3.41 o                         
   3   9   3       6031.02       6005.47       115.81 o                         
   4   9   3        157.54        189.45        14.03 o                         
   5   9   3        304.74        313.93        14.02 o                         
   6   9   3       2247.75       2213.71        58.28 o                         
   7   9   3       1199.88       1223.70        25.79 o                         
   8   9   3        843.72        777.85        21.29 o                         
   9   9   3        467.45        372.15        25.95 o                         
  10   9   3       1650.60       1762.80        86.25 o                         
  11   9   3       1835.22       1996.36        44.16 o                         
 -10  10   3          2.54          6.27        11.42 o                         
  -9  10   3         26.30         16.12        11.64 o                         
  -8  10   3        977.22       1064.69        50.11 o                         
  -7  10   3         60.74         60.24         7.54 o                         
  -6  10   3        581.15        590.08        12.27 o                         
  -5  10   3       1944.68       2002.58        41.50 o                         
  -4  10   3         28.37         30.75         6.23 o                         
  -3  10   3        226.89        223.83        10.52 o                         
  -2  10   3       2053.55       2197.02        37.27 o                         
  -1  10   3        363.90        481.24        24.76 o                         
   0  10   3          0.11          0.26         4.32 o                         
   1  10   3      13358.16      13501.42       355.41 o                         
   2  10   3        232.18        234.86        21.32 o                         
   3  10   3         37.64         43.23         4.48 o                         
   4  10   3       3285.63       3511.96        72.55 o                         
   5  10   3       4085.71       4007.88       162.05 o                         
   6  10   3       3962.08       4349.38       118.50 o                         
   7  10   3        465.99        427.30        15.30 o                         
   8  10   3         45.35         39.45        10.06 o                         
   9  10   3       1706.83       1705.34        51.37 o                         
  10  10   3         85.12         97.27        22.37 o                         
  11  10   3        579.48        587.09        37.67 o                         
  12  10   3         21.37         25.17        18.45 o                         
  -9  11   3       2316.25       2296.83        38.42 o                         
  -8  11   3         41.04         58.03         8.51 o                         
  -7  11   3        378.23        414.12        15.62 o                         
  -6  11   3        299.40        274.85        13.97 o                         
  -5  11   3       1029.11       1073.19        30.38 o                         
  -4  11   3        177.23        166.73         8.40 o                         
  -3  11   3         74.27         67.69         9.33 o                         
  -2  11   3        133.40        140.69         8.84 o                         
  -1  11   3       5208.45       5506.69       110.21 o                         
   0  11   3       2768.35       2912.24       148.48 o                         
   1  11   3         60.62         70.77         5.91 o                         
   2  11   3        655.22        766.20        20.64 o                         
   3  11   3        577.34        659.95        26.61 o                         
   4  11   3         56.25         47.57         5.75 o                         
   5  11   3       3431.99       3589.67        98.90 o                         
   6  11   3        587.02        580.92        16.16 o                         
   7  11   3       1352.93       1458.16        71.95 o                         
   8  11   3        629.98        606.22        26.61 o                         
   9  11   3       2688.21       2708.32        71.93 o                         
  10  11   3        339.29        352.55        20.99 o                         
  11  11   3        427.10        437.92        26.54 o                         
  -9  12   3          3.26         10.19         9.78 o                         
  -8  12   3        261.66        254.48        11.00 o                         
  -7  12   3        279.12        262.09        11.58 o                         
  -6  12   3          1.00         -2.22         7.46 o                         
  -5  12   3        992.68       1019.45        21.04 o                         
  -4  12   3       1968.77       2274.36        72.68 o                         
  -3  12   3         34.03         25.22         6.22 o                         
  -2  12   3        301.05        328.61        13.15 o                         
  -1  12   3       1636.50       1698.85        54.28 o                         
   0  12   3       1291.81       1338.35        36.67 o                         
   1  12   3        878.86        891.00        41.50 o                         
   2  12   3        160.38        181.15         7.09 o                         
   3  12   3        212.23        232.87         8.80 o                         
   4  12   3       1824.83       1680.33        34.70 o                         
   5  12   3         13.41         21.23         5.21 o                         
   6  12   3       1611.07       1649.83        71.89 o                         
   7  12   3         78.87        104.41        12.28 o                         
   8  12   3        807.97        813.94        47.13 o                         
   9  12   3        454.22        488.68        87.44 o                         
  10  12   3        117.57        123.83        12.48 o                         
  11  12   3       1340.45       1346.03        47.79 o                         
  -8  13   3        275.72        304.90        20.79 o                         
  -7  13   3       3380.65       3429.02       101.35 o                         
  -6  13   3         66.23         77.70         9.92 o                         
  -5  13   3       1132.58       1154.54        38.14 o                         
  -4  13   3        804.14        781.87        17.67 o                         
  -3  13   3       4371.26       4168.52        87.20 o                         
  -2  13   3          3.23          7.52         7.15 o                         
  -1  13   3       1133.26       1250.77        23.64 o                         
   0  13   3        770.51        795.42        20.17 o                         
   1  13   3       3866.66       3880.20       207.59 o                         
   2  13   3         12.66          7.68         6.49 o                         
   3  13   3       6773.84       6425.87       176.94 o                         
   4  13   3          5.81          2.59         5.54 o                         
   5  13   3       3070.32       3239.73       204.41 o                         
   6  13   3          2.78          7.02         6.49 o                         
   7  13   3       2213.43       2068.92       170.12 o                         
   8  13   3       1167.38       1147.62        39.00 o                         
   9  13   3         39.96         39.59        19.86 o                         
  10  13   3        193.28        141.26        18.40 o                         
  11  13   3       1938.07       1755.78        76.26 o                         
  -7  14   3        103.22         96.92         9.30 o                         
  -6  14   3         24.37         33.81         6.60 o                         
  -5  14   3       1895.73       1943.03        37.85 o                         
  -4  14   3       1193.78       1221.90        27.90 o                         
  -3  14   3          3.60         -0.73         8.61 o                         
  -2  14   3        701.11        702.92        22.97 o                         
  -1  14   3        402.25        412.18        19.53 o                         
   0  14   3       2990.06       3066.25        66.77 o                         
   1  14   3         29.21         30.33         6.15 o                         
   2  14   3       2209.29       2170.87        38.32 o                         
   3  14   3        329.69        378.38        14.96 o                         
   4  14   3        707.18        760.59        37.60 o                         
   5  14   3        555.48        549.16        17.34 o                         
   6  14   3        111.01        103.75         8.84 o                         
   7  14   3        171.82        199.13        12.91 o                         
   8  14   3        752.07        748.77        53.29 o                         
   9  14   3         41.27         20.26        18.53 o                         
  10  14   3         67.40         73.21        29.66 o                         
  -7  15   3         16.92          9.92        14.84 o                         
  -6  15   3          1.76          0.80         7.57 o                         
  -5  15   3       1352.97       1293.80        61.03 o                         
  -4  15   3         41.94         43.20        11.09 o                         
  -3  15   3        376.89        423.84        12.25 o                         
  -2  15   3        171.06        173.72        10.37 o                         
  -1  15   3       1416.40       1519.03        30.02 o                         
   0  15   3        521.02        526.92        17.48 o                         
   1  15   3       2208.67       2163.10        94.73 o                         
   2  15   3          1.66         14.77         7.12 o                         
   3  15   3        628.58        594.14        46.34 o                         
   4  15   3          9.17         -1.66         8.33 o                         
   5  15   3        715.82        724.87        21.23 o                         
   6  15   3        194.06        191.57        11.39 o                         
   7  15   3         29.07         30.29        10.39 o                         
   8  15   3         59.22         83.41        20.79 o                         
   9  15   3        558.26        507.46        27.01 o                         
  10  15   3        209.34        168.87        23.52 o                         
  -6  16   3         26.53         25.76         9.82 o                         
  -5  16   3       1100.44       1084.84        19.79 o                         
  -4  16   3        572.05        573.32        19.39 o                         
  -3  16   3         45.21         62.89        11.25 o                         
  -2  16   3        147.83        158.17        19.13 o                         
  -1  16   3       1489.64       1514.68        33.38 o                         
   0  16   3        376.30        361.32        18.60 o                         
   1  16   3        522.67        562.75        18.73 o                         
   2  16   3        885.16        845.59        25.82 o                         
   3  16   3          1.24         -2.70        10.26 o                         
   4  16   3        918.88        930.23        25.48 o                         
   5  16   3        512.64        524.77        23.37 o                         
   6  16   3        723.30        727.92        35.55 o                         
   7  16   3        301.62        304.14        16.16 o                         
   8  16   3         30.12         35.48        16.95 o                         
   9  16   3        213.09        196.60        30.19 o                         
  -5  17   3        458.43        486.06        15.77 o                         
  -4  17   3        256.63        247.89        13.77 o                         
  -3  17   3        182.21        183.42        17.21 o                         
  -2  17   3        695.29        677.60        50.71 o                         
  -1  17   3        869.61        936.63        36.01 o                         
   0  17   3        263.89        278.82        10.96 o                         
   1  17   3          8.95         -6.91        20.65 o                         
   2  17   3        518.44        468.35        15.98 o                         
   3  17   3        552.74        531.23        21.80 o                         
   4  17   3         61.04         62.68        12.15 o                         
   5  17   3        420.78        396.56        31.77 o                         
   7  17   3        195.48        229.57        26.61 o                         
   8  17   3         26.07         27.14        21.84 o                         
  -4  18   3         48.13         54.64        14.81 o                         
  -3  18   3         60.27         67.82        14.04 o                         
  -2  18   3        227.48        207.19        13.64 o                         
  -1  18   3        282.80        259.21        13.31 o                         
   0  18   3         31.74         49.21        24.62 o                         
   1  18   3         66.24         62.49        12.84 o                         
   2  18   3         21.92         33.86         9.51 o                         
   3  18   3          7.96          8.22        10.67 o                         
   4  18   3         22.23         19.06        10.33 o                         
   5  18   3         47.46         39.38        14.94 o                         
   6  18   3        730.32        754.92       125.38 o                         
   7  18   3        367.08        333.49        16.95 o                         
  -2  19   3         41.28         27.80        23.30 o                         
  -1  19   3        292.62        285.22        12.99 o                         
   0  19   3          0.57          9.93        14.17 o                         
   1  19   3       1759.25       1729.74        42.84 o                         
   2  19   3        346.64        327.71        16.30 o                         
   3  19   3        474.85        438.61        20.39 o                         
   4  19   3         19.89          6.07        14.85 o                         
   5  19   3         58.40         62.06        22.64 o                         
   1  20   3         57.14         61.76        34.36 o                         
   2  20   3          0.08         -8.80        14.22 o                         
   3  20   3         28.61         21.47        19.45 o                         
  -4 -17   4          4.18        -17.76        17.73 o                         
  -3 -17   4         74.80         83.31        18.65 o                         
  -2 -17   4        942.18        935.25        52.29 o                         
  -1 -17   4        450.21        414.12        23.24 o                         
   1 -17   4        297.31        261.34        25.72 o                         
   2 -17   4        429.53        430.70        24.36 o                         
  -5 -16   4        114.97        127.10        28.46 o                         
  -4 -16   4        102.17         93.08        21.99 o                         
  -3 -16   4       1785.59       1776.07        53.02 o                         
  -2 -16   4        627.95        635.61        36.14 o                         
  -1 -16   4         24.56         24.23        14.83 o                         
   0 -16   4       2139.80       2249.60        85.66 o                         
   1 -16   4        233.28        218.99        20.92 o                         
   2 -16   4        926.98        930.47        28.36 o                         
   3 -16   4        594.56        587.78        27.34 o                         
   4 -16   4       2602.29       2593.61        43.29 o                         
  -7 -15   4        105.06         89.50        30.98 o                         
  -6 -15   4        173.96        138.94        22.18 o                         
  -5 -15   4        116.65        111.87        20.26 o                         
  -4 -15   4       1932.97       1926.55        55.75 o                         
  -3 -15   4         70.34         64.74        17.21 o                         
  -2 -15   4          5.67          0.56        12.96 o                         
  -1 -15   4        548.83        568.09        26.88 o                         
   0 -15   4         23.70         29.52        22.77 o                         
   1 -15   4         81.62         74.98        16.22 o                         
   2 -15   4          7.84         -3.92        12.00 o                         
   3 -15   4        130.47        113.57         9.26 o                         
   4 -15   4        372.23        359.97        30.19 o                         
   5 -15   4        107.25        101.98        13.80 o                         
  -8 -14   4       1056.31       1114.21        58.52 o                         
  -6 -14   4         10.69          5.60        17.44 o                         
  -5 -14   4        954.27        914.00        53.62 o                         
  -4 -14   4       1876.14       2050.37        59.90 o                         
  -3 -14   4         92.93         94.00        16.15 o                         
  -2 -14   4       2273.72       2215.22        64.68 o                         
  -1 -14   4        118.98        113.46        15.75 o                         
   0 -14   4        117.40        123.11        11.45 o                         
   1 -14   4        735.91        767.48        85.92 o                         
   2 -14   4        384.84        353.27        18.53 o                         
   3 -14   4         39.05         25.82        25.42 o                         
   4 -14   4        366.88        360.81        13.01 o                         
   5 -14   4          4.21          8.34        16.55 o                         
   6 -14   4       3077.92       2791.49        79.59 o                         
  -8 -13   4         71.82         78.51        27.01 o                         
  -7 -13   4        388.63        333.10        31.91 o                         
  -6 -13   4         14.66        -16.02        18.14 o                         
  -5 -13   4         14.65          7.68        18.67 o                         
  -4 -13   4        988.73       1003.53        54.68 o                         
  -3 -13   4         76.32         76.92        14.17 o                         
  -2 -13   4         17.47          8.21         8.03 o                         
  -1 -13   4         53.18         64.87        20.12 o                         
   0 -13   4         31.55         42.76        20.52 o                         
   1 -13   4       2164.24       2144.35        87.25 o                         
   2 -13   4        148.64        164.17        22.51 o                         
   3 -13   4         54.90         60.80        11.98 o                         
   4 -13   4          3.86          0.08         8.09 o                         
   5 -13   4        512.60        479.84        21.28 o                         
   6 -13   4        391.67        347.30        41.37 o                         
   7 -13   4         20.98         12.90        10.55 o                         
  -9 -12   4         18.15        -12.97        29.26 o                         
  -8 -12   4         14.34         31.13         9.96 o                         
  -7 -12   4        101.24         95.41        11.73 o                         
  -6 -12   4       1157.96       1151.28        50.04 o                         
  -5 -12   4        125.83        123.26        19.06 o                         
  -4 -12   4        486.25        512.92        24.36 o                         
  -3 -12   4         40.74         49.78        12.31 o                         
  -2 -12   4        380.71        385.93        27.80 o                         
  -1 -12   4        433.05        524.21        54.08 o                         
   0 -12   4       2571.04       2572.18       183.23 o                         
   1 -12   4        466.47        428.63        21.38 o                         
   3 -12   4        860.24        891.52        33.31 o                         
   4 -12   4       3622.68       3617.02       252.67 o                         
   5 -12   4          1.06          7.31        11.17 o                         
   6 -12   4        773.13        777.30        19.76 o                         
   7 -12   4        775.03        703.47        26.88 o                         
   8 -12   4        259.67        243.18        17.13 o                         
 -10 -11   4          6.76         29.92        26.74 o                         
  -9 -11   4        120.82        132.24        17.73 o                         
  -8 -11   4         58.91         70.56        12.84 o                         
  -7 -11   4        299.09        285.44        24.76 o                         
  -6 -11   4        281.19        261.61        21.71 o                         
  -5 -11   4          5.22         -1.59        14.43 o                         
  -4 -11   4       5575.31       5467.54       279.08 o                         
  -3 -11   4        273.33        247.71        13.64 o                         
  -2 -11   4        218.27        240.56        13.97 o                         
  -1 -11   4        105.11        116.04        12.26 o                         
   0 -11   4          4.89        -12.58        14.70 o                         
   1 -11   4       2616.49       2811.88       120.15 o                         
   2 -11   4        771.79        797.99        18.34 o                         
   3 -11   4       1391.90       1315.82        40.38 o                         
   4 -11   4         56.39         62.48         8.60 o                         
   5 -11   4        606.10        579.39        13.77 o                         
   6 -11   4       1028.00       1031.54        22.31 o                         
   7 -11   4        977.27        990.98        23.71 o                         
   8 -11   4         20.60         11.28         8.86 o                         
   9 -11   4        298.72        298.16        15.87 o                         
 -10 -10   4       1282.33       1290.20        53.09 o                         
  -9 -10   4         68.64         49.12        14.56 o                         
  -8 -10   4       2316.91       2455.66        75.82 o                         
  -7 -10   4        819.91        946.72        24.78 o                         
  -6 -10   4        713.62        735.83        37.60 o                         
  -5 -10   4       2320.40       2336.72        95.98 o                         
  -4 -10   4       3757.77       3638.68        96.91 o                         
  -3 -10   4        878.29        947.13        39.19 o                         
  -2 -10   4      15150.96      15359.59       528.51 o                         
  -1 -10   4        272.72        276.60        11.19 o                         
   0 -10   4       6111.48       6050.83       123.02 o                         
   2 -10   4       4861.28       5017.91       171.98 o                         
   3 -10   4       2003.18       2003.51        37.81 o                         
   4 -10   4       1355.76       1420.09        44.26 o                         
   5 -10   4       1298.67       1370.35        53.02 o                         
   6 -10   4       1664.59       1721.19        29.68 o                         
   7 -10   4        154.20        158.73        14.37 o                         
   8 -10   4       2637.95       2793.83        80.36 o                         
   9 -10   4        171.82        178.18        14.46 o                         
 -10  -9   4         78.37         69.70        11.82 o                         
  -9  -9   4          0.15          7.16        10.82 o                         
  -8  -9   4       2314.04       2202.68        42.99 o                         
  -7  -9   4        211.20        196.22        12.84 o                         
  -4  -9   4        597.72        579.35        21.84 o                         
  -3  -9   4       1042.62       1155.20       111.28 o                         
  -2  -9   4        314.85        285.30        17.08 o                         
  -1  -9   4       2866.73       3021.14       362.29 o                         
   0  -9   4        117.50        100.70         6.93 o                         
   1  -9   4        978.14        950.67        96.65 o                         
   2  -9   4        243.47        271.11        10.83 o                         
   3  -9   4          9.56         14.96         9.66 o                         
   4  -9   4        330.96        354.50        10.77 o                         
   5  -9   4       1238.85       1310.46        31.05 o                         
   6  -9   4        555.08        650.90        34.89 o                         
   7  -9   4         11.64         18.40         8.61 o                         
   8  -9   4         69.23         59.49         9.27 o                         
   9  -9   4         95.55         80.53         7.62 o                         
  10  -9   4        162.41        149.80        11.02 o                         
 -11  -8   4          4.86         -6.75        18.67 o                         
 -10  -8   4        202.37        217.21        21.05 o                         
  -9  -8   4        536.47        519.16        20.54 o                         
  -8  -8   4       2051.57       2062.99        41.28 o                         
  -7  -8   4        354.60        383.35        14.20 o                         
  -6  -8   4        536.66        564.92        21.18 o                         
  -5  -8   4          8.99         20.52         7.28 o                         
  -4  -8   4       3966.00       4506.62       168.80 o                         
  -3  -8   4       1854.83       2046.75        57.68 o                         
  -2  -8   4         14.04         20.52         7.41 o                         
  -1  -8   4         17.89         24.89        11.12 o                         
   0  -8   4        318.59        314.91        11.98 o                         
   1  -8   4        772.93        745.22        88.83 o                         
   2  -8   4       1176.88       1171.53        44.09 o                         
   3  -8   4       5660.96       5572.65       148.66 o                         
   4  -8   4       1191.30       1207.80        22.39 o                         
   5  -8   4        758.41        878.85        40.25 o                         
   6  -8   4       4361.39       4437.38       109.22 o                         
   7  -8   4        563.44        586.88        14.31 o                         
   8  -8   4        132.71        143.54         7.95 o                         
   9  -8   4         68.34         75.00        30.38 o                         
  10  -8   4         25.29         33.57        12.20 o                         
 -11  -7   4        512.50        504.41        28.86 o                         
 -10  -7   4        375.84        379.26        18.00 o                         
  -9  -7   4        289.80        265.28        11.57 o                         
  -8  -7   4       1569.31       1596.57        41.47 o                         
  -7  -7   4         20.40         27.72         7.17 o                         
  -6  -7   4       2234.48       2130.03        73.48 o                         
  -5  -7   4       2761.81       2705.87        73.74 o                         
  -4  -7   4       1151.35       1183.89        32.84 o                         
  -3  -7   4         30.24         23.90         6.74 o                         
  -2  -7   4         88.22        105.38         7.68 o                         
   1  -7   4       2274.37       2472.06       235.13 o                         
   3  -7   4        230.07        242.29        11.32 o                         
   4  -7   4          5.87         -0.79         5.99 o                         
   5  -7   4        457.09        463.02        11.18 o                         
   6  -7   4       1327.96       1374.89        19.99 o                         
   7  -7   4        310.84        350.19        13.07 o                         
   8  -7   4       1258.23       1227.92        23.15 o                         
   9  -7   4        128.50        166.55        10.61 o                         
  10  -7   4        442.93        456.68        16.39 o                         
  11  -7   4        296.30        273.12        21.05 o                         
 -11  -6   4        129.91         90.46        20.97 o                         
 -10  -6   4        959.27        930.79        27.07 o                         
  -9  -6   4       1835.28       1868.64        37.76 o                         
  -8  -6   4        198.02        194.90        11.78 o                         
  -7  -6   4        557.22        569.01        33.56 o                         
  -6  -6   4        818.26        793.94        59.58 o                         
  -5  -6   4        294.67        317.84         9.20 o                         
  -4  -6   4        218.83        226.52         7.55 o                         
  -3  -6   4        140.58        177.99         9.34 o                         
  -2  -6   4      11763.80      12134.47       283.77 o                         
  -1  -6   4        151.04        165.78         7.81 o                         
   0  -6   4      18743.89      18930.59       355.10 o                         
   2  -6   4      16060.59      14882.82       495.41 o                         
   3  -6   4       5762.45       5656.62       237.25 o                         
   4  -6   4       3325.22       3416.25        62.39 o                         
   5  -6   4        579.85        621.83        12.87 o                         
   6  -6   4        100.31        121.87         9.13 o                         
   7  -6   4       5212.32       5339.14       105.08 o                         
   8  -6   4       5604.84       5965.74       118.38 o                         
   9  -6   4        373.72        387.18        32.24 o                         
  10  -6   4        539.98        552.98        21.17 o                         
  11  -6   4        347.08        341.18        16.76 o                         
 -11  -5   4        225.32        142.55        94.33 o                         
 -10  -5   4        420.70        396.78        21.05 o                         
  -9  -5   4       1865.95       1847.41        35.24 o                         
  -8  -5   4        176.20        155.37        11.36 o                         
  -7  -5   4        293.46        314.03        12.71 o                         
  -6  -5   4         90.86         83.97        11.05 o                         
  -5  -5   4          0.35         -0.48         7.28 o                         
  -4  -5   4       3554.02       3534.88        97.77 o                         
  -3  -5   4       5723.22       6089.35       143.21 o                         
  -2  -5   4         11.19          3.31         5.16 o                         
  -1  -5   4       4204.38       3932.70        77.85 o                         
   0  -5   4        434.95        490.35        13.86 o                         
   1  -5   4       1757.98       1684.10        71.62 o                         
   2  -5   4       6893.79       6767.47       234.07 o                         
   3  -5   4        116.84        110.77         6.55 o                         
   4  -5   4        294.23        289.34        10.78 o                         
   5  -5   4         35.11         33.25         4.90 o                         
   6  -5   4       1368.89       1412.57        22.77 o                         
   7  -5   4       1008.14       1110.42        22.20 o                         
   8  -5   4        906.22        897.63        18.27 o                         
   9  -5   4        851.26        971.77        41.90 o                         
  10  -5   4       1770.55       1838.70        62.89 o                         
  11  -5   4        118.08        103.73        10.11 o                         
 -12  -4   4       1515.32       1458.65        98.37 o                         
 -10  -4   4       1584.48       1551.92        35.36 o                         
  -9  -4   4       1503.70       1490.50        30.68 o                         
  -8  -4   4       5405.24       5505.27        76.30 o                         
  -7  -4   4       1384.52       1465.31        27.39 o                         
  -6  -4   4       8854.68       9240.66       903.18 o                         
  -5  -4   4       1101.63       1136.31        31.97 o                         
  -4  -4   4      28310.64      29310.57       443.91 o                         
  -3  -4   4       1543.58       1535.40        39.92 o                         
  -2  -4   4      35371.24      34850.18       774.47 o                         
  -1  -4   4        590.29        517.10        25.75 o                         
   0  -4   4       3941.99       3876.41        79.16 o                         
   1  -4   4      13848.81      13045.89       442.32 o                         
   2  -4   4       2402.93       2223.24        69.44 o                         
   3  -4   4       3306.37       3384.42       185.22 o                         
   4  -4   4       1552.73       1732.20        33.08 o                         
   5  -4   4       2324.33       2458.38       102.34 o                         
   6  -4   4       7611.39       7877.95       119.29 o                         
   7  -4   4       2935.95       3030.32       145.04 o                         
   8  -4   4        308.90        362.54        22.11 o                         
   9  -4   4       1130.28       1081.19        35.68 o                         
  10  -4   4        387.20        354.79        21.38 o                         
  11  -4   4         37.59         26.86        10.24 o                         
  12  -4   4        346.85        316.28        36.41 o                         
 -12  -3   4         33.06         24.07        14.69 o                         
 -11  -3   4         93.97        110.87        19.24 o                         
 -10  -3   4        443.82        382.95        18.14 o                         
  -9  -3   4        977.27        977.99        29.46 o                         
  -8  -3   4          4.03          3.51         6.36 o                         
  -7  -3   4       1165.22       1102.31        36.47 o                         
  -6  -3   4        788.48        782.62        21.18 o                         
  -5  -3   4         36.35         48.54         3.87 o                         
  -4  -3   4       3354.20       3295.61        58.59 o                         
  -3  -3   4        329.27        280.76        15.16 o                         
  -2  -3   4        414.98        370.07        20.79 o                         
  -1  -3   4       4986.41       4549.60       270.28 o                         
   0  -3   4       1728.89       1693.40       115.78 o                         
   1  -3   4       2831.26       2682.00        46.20 o                         
   2  -3   4       6126.78       6297.03       117.97 o                         
   3  -3   4        742.04        865.55        67.32 o                         
   4  -3   4        288.56        307.37        35.15 o                         
   5  -3   4        513.84        510.27         9.60 o                         
   6  -3   4        641.11        641.79        20.52 o                         
   7  -3   4       1662.50       1695.52        31.93 o                         
   8  -3   4       2657.05       2925.84        49.12 o                         
   9  -3   4       1508.58       1522.06        47.93 o                         
  10  -3   4        420.48        415.51        10.95 o                         
  11  -3   4         24.03         41.23        13.32 o                         
  12  -3   4         42.74         35.75        13.25 o                         
 -12  -2   4        500.98        478.44        16.24 o                         
 -11  -2   4         21.64         23.17        13.37 o                         
 -10  -2   4       1026.75       1014.29        23.70 o                         
  -9  -2   4        662.76        648.27        42.10 o                         
  -8  -2   4       5328.67       5447.28        95.32 o                         
  -7  -2   4       2973.11       2988.29       149.01 o                         
  -6  -2   4       1479.40       1442.40        32.90 o                         
  -5  -2   4         40.31         44.29         3.78 o                         
  -4  -2   4       3188.73       3415.18        71.09 o                         
  -3  -2   4         13.21         10.06         2.90 o                         
  -2  -2   4      21765.95      19829.17       662.95 o                         
  -1  -2   4        239.85        199.25         6.75 o                         
   0  -2   4       5053.42       4155.20        68.29 o                         
   1  -2   4      13478.15      11475.19       360.11 o                         
   2  -2   4          4.49         23.73         2.83 o                         
   3  -2   4        711.46        588.27        11.63 o                         
   4  -2   4       2409.81       2246.16        38.90 o                         
   5  -2   4       3144.07       3136.36        64.74 o                         
   6  -2   4         18.47         21.13         5.33 o                         
   7  -2   4        533.67        602.99        11.90 o                         
   8  -2   4        173.61        132.39        14.43 o                         
   9  -2   4        220.90        222.35        14.36 o                         
  10  -2   4        425.91        423.39        28.60 o                         
  11  -2   4        114.86         90.00        11.92 o                         
  12  -2   4        652.79        580.67        36.41 o                         
 -12  -1   4          9.55          9.96        15.78 o                         
 -11  -1   4        803.97        805.45        87.91 o                         
 -10  -1   4        323.13        325.44        15.95 o                         
  -9  -1   4        871.36        850.82        38.99 o                         
  -8  -1   4       2223.90       2174.43        44.44 o                         
  -7  -1   4        831.42        896.47        60.77 o                         
  -6  -1   4       2735.76       2749.49       100.15 o                         
  -5  -1   4        160.47        141.67         4.71 o                         
  -4  -1   4        881.80        817.28        17.10 o                         
  -3  -1   4       3926.20       3899.25       151.65 o                         
  -2  -1   4       2405.75       2356.34        37.53 o                         
  -1  -1   4         85.00         84.62         4.24 o                         
   0  -1   4       5830.50       4939.99       148.35 o                         
   1  -1   4       2370.53       2208.30        73.08 o                         
   2  -1   4      16710.32      14845.59       517.32 o                         
   3  -1   4       1044.84       1190.72       104.13 o                         
   4  -1   4        360.14        451.89        16.81 o                         
   5  -1   4       8058.15       8116.75       208.52 o                         
   6  -1   4       9379.49       9368.57       214.08 o                         
   7  -1   4        374.45        394.40        11.39 o                         
   8  -1   4       2014.74       2050.89        49.85 o                         
   9  -1   4       1296.01       1307.80        30.67 o                         
  10  -1   4         44.67         52.16         9.14 o                         
  11  -1   4        629.42        624.90        18.42 o                         
  12  -1   4         86.52         66.31         9.88 o                         
 -12   0   4        426.86        419.81        17.21 o                         
 -11   0   4        536.99        528.10        15.36 o                         
 -10   0   4       2834.81       2620.48        93.80 o                         
  -9   0   4        420.53        415.93        15.35 o                         
  -8   0   4         22.76         18.61         8.31 o                         
  -7   0   4       1687.44       1656.48        28.84 o                         
  -6   0   4       1866.79       1938.69        33.20 o                         
  -5   0   4       1692.18       1831.49        30.42 o                         
  -4   0   4         76.75         82.88         3.39 o                         
  -3   0   4        339.41        363.73         6.29 o                         
  -1   0   4        312.97        263.33         6.09 o                         
   0   0   4         40.26         53.82         1.88 o                         
   1   0   4        695.35        617.67        10.99 o                         
   2   0   4      12055.27      10670.82       153.26 o                         
   3   0   4      34375.14      30689.34       555.52 o                         
   4   0   4       5227.92       4897.13       150.20 o                         
   5   0   4       4616.27       4334.94       263.72 o                         
   7   0   4       3125.88       3359.18       117.70 o                         
   8   0   4       4938.66       5094.45        79.72 o                         
   9   0   4       1810.35       1927.89        40.25 o                         
  10   0   4        744.74        703.40        39.06 o                         
  11   0   4          3.83          5.61         8.24 o                         
  12   0   4       1759.03       1732.91        42.17 o                         
  13   0   4        113.37        107.90        17.46 o                         
 -12   1   4        171.09        165.36        22.64 o                         
 -11   1   4        276.96        291.96        24.96 o                         
 -10   1   4          0.78         -0.16         6.63 o                         
  -9   1   4        833.93        837.39        20.22 o                         
  -8   1   4         57.21         80.75         6.88 o                         
  -7   1   4       1161.34       1078.74        32.10 o                         
  -6   1   4       2456.78       2598.83        43.51 o                         
  -5   1   4       1651.56       1595.81        30.10 o                         
  -4   1   4        850.69        881.52        85.53 o                         
  -3   1   4      14606.57      14994.24       276.24 o                         
  -2   1   4       4969.90       5008.98       104.06 o                         
  -1   1   4        553.16        479.77        18.40 o                         
   0   1   4      12365.90      10396.73       238.75 o                         
   1   1   4          3.68          2.59         0.98 o                         
   2   1   4       4011.51       3336.70        54.15 o                         
   3   1   4       3703.84       3375.41        79.40 o                         
   4   1   4       2591.53       2343.37       105.71 o                         
   5   1   4       6370.85       5873.56       185.75 o                         
   6   1   4        441.28        404.25        15.44 o                         
   7   1   4         82.31         81.42         8.08 o                         
   8   1   4         20.66         16.90         4.24 o                         
   9   1   4        231.13        210.00        19.73 o                         
  10   1   4        211.59        203.44        19.20 o                         
  11   1   4          7.84          7.67        10.53 o                         
  12   1   4        277.84        268.56        13.19 o                         
  13   1   4         30.33         29.91        10.11 o                         
 -12   2   4       1687.68       1607.21        28.54 o                         
 -11   2   4        473.60        486.17        15.57 o                         
 -10   2   4        254.81        258.71        17.54 o                         
  -9   2   4        772.75        823.03        18.49 o                         
  -8   2   4       4821.41       4964.14        80.27 o                         
  -7   2   4        890.89        918.88        19.99 o                         
  -6   2   4       1120.53       1212.64        24.69 o                         
  -5   2   4        204.91        223.68         7.92 o                         
  -4   2   4      31699.80      31836.01       448.83 o                         
  -3   2   4         69.18         82.40         3.11 o                         
  -2   2   4       6832.98       7051.34       194.62 o                         
  -1   2   4       7038.38       6035.43       206.53 o                         
   0   2   4       1153.33        916.72        69.04 o                         
   1   2   4       7937.48       6816.99       155.69 o                         
   2   2   4       4645.99       4563.04        95.39 o                         
   6   2   4       7820.40       7051.07       134.76 o                         
   7   2   4       2329.01       2271.84       119.09 o                         
   8   2   4       1963.20       1987.31        64.87 o                         
   9   2   4         36.65         42.93        12.31 o                         
  10   2   4       2486.21       2566.48        56.62 o                         
  11   2   4         98.95         82.57        11.19 o                         
  12   2   4       1279.80       1333.65        56.07 o                         
  13   2   4        517.51        531.64        30.27 o                         
 -11   3   4        188.82        186.51        14.74 o                         
 -10   3   4         55.91         54.03         7.97 o                         
  -9   3   4          6.46         14.26         6.77 o                         
  -8   3   4         15.78          7.55         6.31 o                         
  -7   3   4        282.10        283.97         7.86 o                         
  -6   3   4        184.64        191.63        11.72 o                         
  -5   3   4       1467.40       1588.43        34.94 o                         
  -4   3   4        107.54        121.47         8.34 o                         
  -3   3   4       7756.40       7994.12       192.37 o                         
  -2   3   4       2513.90       2469.18       192.83 o                         
  -1   3   4       1468.66       1423.61        37.07 o                         
   0   3   4       6405.28       5174.38        77.28 o                         
   1   3   4         28.47         49.36         3.18 o                         
   2   3   4       7124.39       6278.04       362.82 o                         
   3   3   4        704.56        551.60        46.47 o                         
   4   3   4       6957.11       6186.17       394.59 o                         
   5   3   4       9847.25      10272.40       838.83 o                         
   6   3   4        116.28         97.71         9.53 o                         
   7   3   4       2827.45       2879.92        63.71 o                         
   8   3   4        707.81        730.63        15.55 o                         
   9   3   4        405.15        450.08        15.23 o                         
  10   3   4       3699.88       3877.54        65.41 o                         
  11   3   4         17.07         21.22         7.30 o                         
  12   3   4        175.26        169.68        34.55 o                         
  13   3   4        321.55        309.69        15.90 o                         
 -11   4   4        250.39        258.56        33.36 o                         
 -10   4   4       2420.00       2424.37       112.33 o                         
  -9   4   4        936.49        918.10        24.56 o                         
  -8   4   4         49.92         48.34         7.63 o                         
  -7   4   4       1810.51       1764.39        50.12 o                         
  -6   4   4         43.77         57.62         5.70 o                         
  -5   4   4        420.20        452.47         9.13 o                         
  -4   4   4       3054.67       3093.79        65.14 o                         
  -3   4   4       3279.29       3259.49        68.10 o                         
  -2   4   4        496.12        404.17        21.05 o                         
  -1   4   4      10751.25      10914.78       354.28 o                         
   0   4   4       4889.53       4610.93       139.67 o                         
   1   4   4       5774.41       5482.11        75.82 o                         
   2   4   4       4500.52       3947.00        74.11 o                         
   3   4   4       3863.62       3496.93        57.97 o                         
   4   4   4       1079.19        948.74        79.37 o                         
   5   4   4        262.48        318.77        14.10 o                         
   6   4   4        306.81        308.01        20.19 o                         
   7   4   4        172.38        183.96        11.19 o                         
   8   4   4       7945.67       7910.09       563.06 o                         
   9   4   4         11.25         24.12        12.13 o                         
  10   4   4        946.49       1008.46        48.98 o                         
  11   4   4         15.99         23.17         8.47 o                         
  12   4   4       1098.03       1130.46        26.44 o                         
  13   4   4        527.38        538.47        25.37 o                         
 -11   5   4        198.45        180.55        13.31 o                         
 -10   5   4        123.84        106.49        11.74 o                         
  -9   5   4          0.79         -1.27         6.88 o                         
  -8   5   4        622.99        598.32        18.97 o                         
  -7   5   4       3756.96       3961.38       135.57 o                         
  -6   5   4        205.77        186.22        12.25 o                         
  -5   5   4       2170.52       2407.54        66.86 o                         
  -4   5   4        360.18        363.77         9.27 o                         
  -3   5   4        191.01        144.67         7.22 o                         
  -2   5   4       5421.04       5056.35       443.71 o                         
  -1   5   4       4822.20       4490.23        91.40 o                         
   0   5   4       3162.55       2972.39       221.95 o                         
   1   5   4       8578.67       7617.12       109.74 o                         
   2   5   4          5.07         10.41         1.90 o                         
   3   5   4       9951.32       9682.81       137.77 o                         
   4   5   4        448.35        442.75        23.76 o                         
   5   5   4        193.98        189.75         8.47 o                         
   6   5   4       3221.62       3553.02        78.97 o                         
   8   5   4       1193.27       1164.89        87.38 o                         
   9   5   4        251.80        254.06        12.44 o                         
  10   5   4         74.72        105.43        14.91 o                         
  11   5   4         81.60         85.62        15.36 o                         
  12   5   4        471.51        494.82        21.83 o                         
  13   5   4        217.69        177.44        21.62 o                         
 -11   6   4         16.93         19.56        10.12 o                         
 -10   6   4        128.33        112.84        10.78 o                         
  -9   6   4         42.02         26.73         7.29 o                         
  -8   6   4         59.62         50.03        10.86 o                         
  -7   6   4       1397.15       1360.33        39.06 o                         
  -6   6   4       1300.66       1400.04        24.14 o                         
  -5   6   4       1600.78       1748.88        27.76 o                         
  -4   6   4      10774.44      11085.24       218.51 o                         
  -3   6   4       1243.69       1218.79        33.03 o                         
  -2   6   4      20302.95      18567.48       414.19 o                         
  -1   6   4       1496.48       1559.95        26.44 o                         
   0   6   4       1697.36       1489.56        48.19 o                         
   1   6   4       6146.53       6022.67       182.44 o                         
   2   6   4       5393.30       4795.78       242.01 o                         
   3   6   4       1931.50       1901.54       105.65 o                         
   4   6   4      12427.67      11633.53       380.23 o                         
   5   6   4        331.25        337.13        13.23 o                         
   7   6   4         32.87         40.35         6.46 o                         
   8   6   4       1139.64       1184.76        29.56 o                         
   9   6   4        506.93        479.74        15.29 o                         
  10   6   4        907.46        941.20        66.06 o                         
  11   6   4        550.92        542.28        32.24 o                         
  12   6   4        535.42        537.90        29.72 o                         
  13   6   4        327.10        302.51        20.15 o                         
 -11   7   4         33.07         23.96        18.80 o                         
 -10   7   4          9.82         12.03         8.70 o                         
  -9   7   4        563.34        468.63       262.14 o                         
  -8   7   4         21.11         22.51         6.39 o                         
  -7   7   4        565.38        615.95        19.39 o                         
  -6   7   4       1785.78       1827.01        55.07 o                         
  -5   7   4        305.09        275.71         9.06 o                         
  -4   7   4        542.58        425.10        12.41 o                         
  -3   7   4        393.43        418.09         7.72 o                         
  -2   7   4       6509.44       6317.41       239.83 o                         
  -1   7   4        245.66        205.49         5.61 o                         
   0   7   4        502.60        484.48        28.80 o                         
   1   7   4       6212.08       6541.75       194.35 o                         
   2   7   4        231.16        226.92         7.81 o                         
   3   7   4       9561.00       8948.90       536.52 o                         
   5   7   4        743.67        828.12        21.51 o                         
   6   7   4        164.90        181.15        11.19 o                         
   7   7   4         75.32         73.95         8.56 o                         
   8   7   4       1366.67       1348.71       153.91 o                         
   9   7   4       1823.20       2018.93        99.49 o                         
  10   7   4          6.22          5.21         8.69 o                         
  11   7   4        398.20        416.21        14.77 o                         
  12   7   4          3.81         14.08        13.28 o                         
  13   7   4        149.21        140.82        16.29 o                         
 -10   8   4        706.27        585.97        29.66 o                         
  -9   8   4        119.52        115.68        12.97 o                         
  -8   8   4       1038.90       1017.99        29.59 o                         
  -7   8   4       1003.12       1027.14        22.73 o                         
  -6   8   4       2081.12       2195.14        77.71 o                         
  -5   8   4        188.71        188.36         7.95 o                         
  -4   8   4       4234.92       4597.67        74.21 o                         
  -3   8   4        153.84        170.02        11.56 o                         
  -2   8   4       2242.60       2146.98        35.91 o                         
  -1   8   4       4253.40       4100.41        58.95 o                         
   0   8   4       8090.25       8124.03       958.85 o                         
   1   8   4        146.88        201.52         5.58 o                         
   2   8   4       4260.40       4262.59        85.33 o                         
   3   8   4      11338.68      10712.35       260.94 o                         
   4   8   4       2656.80       2592.72        46.56 o                         
   5   8   4         86.25         87.21         6.00 o                         
   6   8   4       1161.89       1174.84        54.94 o                         
   7   8   4        648.22        659.81        26.54 o                         
   8   8   4         37.53         42.05         6.55 o                         
   9   8   4        558.17        614.17        32.97 o                         
  10   8   4        495.53        487.68        32.83 o                         
  11   8   4        988.24       1022.33        27.94 o                         
  12   8   4          1.24          9.08        15.20 o                         
 -10   9   4        107.44        110.16         9.79 o                         
  -9   9   4        569.34        559.82        19.13 o                         
  -8   9   4         73.04         63.91         9.92 o                         
  -7   9   4       1149.97       1125.80        44.81 o                         
  -6   9   4         17.45         15.10        11.14 o                         
  -5   9   4         44.77         45.51         5.15 o                         
  -4   9   4         56.79         51.98         4.71 o                         
  -3   9   4         79.70         88.90         7.92 o                         
  -2   9   4       6686.97       6979.39       151.92 o                         
  -1   9   4        142.19        145.10        10.19 o                         
   0   9   4      11773.83      11920.16       279.08 o                         
   1   9   4          7.92          1.97         4.04 o                         
   2   9   4       4225.40       4035.78        71.25 o                         
   3   9   4       9344.59       8576.34       200.31 o                         
   4   9   4        143.08        181.03         7.08 o                         
   5   9   4      15025.42      15012.72       428.95 o                         
   6   9   4       3110.67       3299.34        91.48 o                         
   7   9   4       1405.15       1460.41        45.81 o                         
   8   9   4        713.65        729.49        19.53 o                         
   9   9   4         34.23         34.30         8.37 o                         
  10   9   4        972.66       1067.48        41.84 o                         
  11   9   4        999.30       1019.55        36.67 o                         
  12   9   4          0.56         14.19        17.74 o                         
 -10  10   4        715.78        612.34        16.87 o                         
  -9  10   4        120.10        111.48         9.95 o                         
  -8  10   4          0.12         -3.71         8.75 o                         
  -7  10   4         46.17         46.91         7.77 o                         
  -6  10   4         49.71         50.65         9.60 o                         
  -5  10   4        717.04        736.91        18.25 o                         
  -4  10   4        302.33        300.34        20.72 o                         
  -3  10   4        556.24        646.24        26.15 o                         
  -2  10   4       6757.17       6992.81       172.51 o                         
  -1  10   4       2283.35       2485.02        80.16 o                         
   0  10   4        318.11        339.99        11.36 o                         
   1  10   4        342.33        361.25        10.60 o                         
   2  10   4       1036.83       1204.05        24.80 o                         
   3  10   4       1589.62       1564.73        35.00 o                         
   4  10   4       2303.73       2657.92       134.97 o                         
   6  10   4          8.60         15.17        12.25 o                         
   7  10   4        112.37        126.57        11.25 o                         
   8  10   4       1863.05       1908.03        57.59 o                         
   9  10   4          1.41         19.46        16.15 o                         
  10  10   4         26.58         30.05        20.52 o                         
  11  10   4        636.30        603.79        28.36 o                         
  12  10   4         81.48         85.42        13.09 o                         
  -9  11   4        125.78         92.94        10.70 o                         
  -8  11   4         37.52         38.80        13.97 o                         
  -7  11   4         22.55         21.30         6.20 o                         
  -6  11   4         75.27         82.12        13.11 o                         
  -5  11   4        145.19        137.11         9.12 o                         
  -4  11   4       1580.46       1634.72        87.84 o                         
  -3  11   4          7.95         19.09         8.27 o                         
  -2  11   4        581.09        615.68        12.99 o                         
  -1  11   4        690.20        657.23        30.38 o                         
   0  11   4        545.24        535.42        13.57 o                         
   1  11   4       1991.22       1777.96        31.26 o                         
   2  11   4        191.43        247.46        10.92 o                         
   3  11   4          2.93          6.88         6.49 o                         
   4  11   4        507.94        527.05        18.80 o                         
   5  11   4       1830.64       1872.11        41.10 o                         
   6  11   4       1033.95       1002.31        24.79 o                         
   7  11   4        640.01        632.59        47.59 o                         
   8  11   4        133.72        144.72        11.67 o                         
   9  11   4        183.14        170.12        15.23 o                         
  10  11   4       2451.12       2341.35        68.31 o                         
  11  11   4        189.29        208.71        25.95 o                         
  12  11   4         35.47         38.03        17.60 o                         
  -9  12   4         11.18          8.22         7.75 o                         
  -8  12   4       1076.51       1061.17        98.04 o                         
  -7  12   4         22.67         24.63        13.09 o                         
  -6  12   4       1629.34       1753.55        63.42 o                         
  -5  12   4        233.42        236.18        12.12 o                         
  -4  12   4       4405.90       4699.61        97.60 o                         
  -3  12   4        333.43        305.29        22.77 o                         
  -2  12   4         99.36        115.51        10.66 o                         
  -1  12   4        738.97        706.34        13.80 o                         
   0  12   4       1745.87       1939.67        45.15 o                         
   1  12   4        211.16        227.85         8.34 o                         
   2  12   4       3622.84       3751.24       103.13 o                         
   3  12   4        106.36        143.12         9.93 o                         
   4  12   4        841.30        837.75        25.33 o                         
   5  12   4        856.77        865.55        17.10 o                         
   6  12   4       1256.45       1246.38        26.96 o                         
   7  12   4        886.67        837.23        21.75 o                         
   8  12   4        283.66        279.21        27.14 o                         
   9  12   4        175.74        158.68        16.22 o                         
  10  12   4       2003.73       2192.76        88.44 o                         
  11  12   4          0.89         -3.90        18.30 o                         
  -8  13   4          0.04          5.36        11.19 o                         
  -7  13   4        285.87        289.64        21.02 o                         
  -6  13   4        638.79        597.92        24.43 o                         
  -5  13   4          2.98          9.15         5.27 o                         
  -4  13   4        237.24        228.79        23.76 o                         
  -3  13   4          3.57         12.70         9.94 o                         
  -2  13   4        879.66        878.58        25.02 o                         
  -1  13   4        183.38        199.32         9.27 o                         
   0  13   4       1431.64       1507.19        37.07 o                         
   1  13   4       1552.91       1504.22        58.85 o                         
   2  13   4        131.81        117.03         7.81 o                         
   3  13   4         22.94         25.63         6.13 o                         
   4  13   4        469.53        478.70        12.08 o                         
   5  13   4        610.62        630.02        43.36 o                         
   6  13   4        171.82        166.73         8.57 o                         
   7  13   4       2155.42       2445.28        68.71 o                         
   8  13   4        292.98        269.61        16.55 o                         
   9  13   4         41.80         52.02        16.81 o                         
  10  13   4        271.64        259.68        16.57 o                         
  11  13   4        203.23        185.65        16.22 o                         
  -8  14   4        123.66        122.93        10.52 o                         
  -7  14   4         44.89         60.94        14.94 o                         
  -6  14   4        775.57        750.94        18.04 o                         
  -5  14   4         75.01         89.99        11.67 o                         
  -4  14   4        395.71        402.91        13.78 o                         
  -3  14   4         64.40         58.43        13.48 o                         
  -2  14   4        294.44        337.73        28.20 o                         
  -1  14   4       1155.25       1182.48        23.29 o                         
   0  14   4       1545.89       1629.13        72.82 o                         
   1  14   4        101.71         97.79        16.55 o                         
   2  14   4        177.45        158.10        10.12 o                         
   3  14   4         75.85         99.39         7.07 o                         
   4  14   4        335.26        354.13        13.95 o                         
   5  14   4         30.36         31.28         7.83 o                         
   6  14   4        118.88        128.19        13.15 o                         
   7  14   4       1177.62       1282.15        37.60 o                         
   8  14   4       1514.17       1453.58       134.51 o                         
   9  14   4        218.59        221.26        17.00 o                         
  10  14   4        111.01         88.83        20.52 o                         
  -7  15   4        350.86        352.82        35.48 o                         
  -6  15   4        336.78        323.64        14.34 o                         
  -5  15   4        537.72        486.02        17.32 o                         
  -4  15   4          2.56          3.46         9.59 o                         
  -3  15   4         27.49         32.57        10.19 o                         
  -2  15   4       5403.67       5482.06       220.70 o                         
  -1  15   4        795.34        768.30        24.61 o                         
   0  15   4         27.98         37.73         8.21 o                         
   1  15   4       3169.82       3150.21        66.43 o                         
   2  15   4       1572.83       1455.39        72.62 o                         
   3  15   4       1784.98       1852.82        38.53 o                         
   4  15   4        199.57        192.49        13.29 o                         
   5  15   4        691.30        705.73        17.57 o                         
   6  15   4       1221.60       1195.63        38.53 o                         
   7  15   4        393.25        377.73        22.24 o                         
   8  15   4        331.17        323.17        19.99 o                         
   9  15   4        128.00        116.90        18.14 o                         
  10  15   4         15.24         -5.24        20.98 o                         
  -6  16   4         35.61         28.78        10.50 o                         
  -5  16   4         17.95         19.44        13.23 o                         
  -4  16   4        278.23        269.81        10.84 o                         
  -3  16   4        413.69        394.77        15.69 o                         
  -2  16   4        712.53        719.23        19.96 o                         
  -1  16   4       1223.97       1274.36        37.40 o                         
   0  16   4        163.93        167.29        11.63 o                         
   1  16   4        997.13        939.02        37.20 o                         
   2  16   4        765.53        732.92        27.54 o                         
   3  16   4         30.32         26.50         8.38 o                         
   4  16   4       1150.95       1125.94        27.10 o                         
   5  16   4       1363.22       1383.23        31.11 o                         
   6  16   4       1154.43       1030.67        53.75 o                         
   7  16   4         40.01         33.46        15.95 o                         
   8  16   4         43.34         40.12        18.40 o                         
   9  16   4         10.26         20.10        20.96 o                         
  -5  17   4        127.66        135.70        12.45 o                         
  -4  17   4        750.34        737.59        28.33 o                         
  -3  17   4        394.17        357.08        14.34 o                         
  -2  17   4       1596.49       1642.70        39.25 o                         
  -1  17   4         84.01         71.68         9.51 o                         
   0  17   4          3.76          3.05         7.97 o                         
   1  17   4        121.04        109.67        10.56 o                         
   2  17   4        440.34        444.92        18.23 o                         
   3  17   4         33.57         25.07        11.13 o                         
   4  17   4         48.87         60.63         9.82 o                         
   5  17   4        723.99        763.59        76.46 o                         
   6  17   4        686.18        621.65        27.19 o                         
   7  17   4         20.74          5.56        15.75 o                         
   8  17   4        120.44        170.52        31.11 o                         
  -4  18   4       1102.34       1055.98        27.03 o                         
  -3  18   4        173.78        166.90        12.20 o                         
  -2  18   4         25.62         22.63        11.23 o                         
  -1  18   4         17.20         17.05        15.36 o                         
   0  18   4       2738.46       2651.89        84.20 o                         
   1  18   4        811.78        817.60        23.21 o                         
   2  18   4       1109.17       1012.59        27.40 o                         
   3  18   4        117.01        125.77        12.97 o                         
   4  18   4       1015.06        985.09        43.82 o                         
   5  18   4       1405.96       1376.48        70.30 o                         
   6  18   4        162.92        109.20        18.77 o                         
   7  18   4         44.53          9.66        12.97 o                         
  -2  19   4        283.41        269.83        35.28 o                         
  -1  19   4         52.85         50.30        13.26 o                         
   0  19   4         99.17         70.79        14.19 o                         
   1  19   4         15.20         11.52        14.43 o                         
   2  19   4          2.22          0.35        13.40 o                         
   3  19   4          3.54         23.43        17.21 o                         
   4  19   4          2.79          7.94        12.41 o                         
   5  19   4        153.47        143.72        14.35 o                         
   0  20   4         51.17         39.98        23.70 o                         
   1  20   4        104.62        105.61        12.78 o                         
   2  20   4        160.07        141.88        15.23 o                         
   3  20   4        106.18        111.90        17.49 o                         
   4  20   4        157.40        107.02        26.94 o                         
  -2 -17   5          1.07         14.03        17.87 o                         
  -1 -17   5        704.34        731.50        36.74 o                         
   0 -17   5        202.15        191.13        24.32 o                         
  -5 -16   5        453.88        480.13        31.21 o                         
  -4 -16   5          1.53          0.36        20.93 o                         
  -3 -16   5         44.00         48.21        14.70 o                         
  -2 -16   5        571.63        496.47        36.94 o                         
  -1 -16   5         60.29         57.59        27.41 o                         
   0 -16   5          5.78          1.06        18.40 o                         
   1 -16   5        119.70        128.27        12.10 o                         
   2 -16   5        102.31        103.27        20.52 o                         
   3 -16   5         40.10         54.64        12.69 o                         
  -6 -15   5         39.38         34.57        22.60 o                         
  -5 -15   5        229.06        198.98        21.98 o                         
  -4 -15   5        263.83        316.23        23.67 o                         
  -3 -15   5       1312.23       1257.72        69.24 o                         
  -2 -15   5          9.10          4.37        16.54 o                         
  -1 -15   5        596.39        629.38        25.49 o                         
   0 -15   5          5.17         11.12        10.91 o                         
   1 -15   5        140.82        138.30        17.08 o                         
   3 -15   5        113.25        145.35        15.66 o                         
   4 -15   5        112.10        114.72        16.08 o                         
   5 -15   5       2513.39       2747.07        82.37 o                         
  -7 -14   5        650.46        803.22        56.53 o                         
  -6 -14   5          4.04         25.82        25.42 o                         
  -5 -14   5       3165.49       3499.51       133.85 o                         
  -4 -14   5        126.11        135.05        28.20 o                         
  -3 -14   5        268.19        273.92        28.46 o                         
  -2 -14   5        551.67        586.88        18.67 o                         
  -1 -14   5        134.62        131.57        11.51 o                         
   0 -14   5         10.16         11.65        16.68 o                         
   1 -14   5        209.89        244.13        28.33 o                         
   2 -14   5       1325.65       1530.98        75.60 o                         
   3 -14   5        348.20        325.35        14.43 o                         
   4 -14   5        408.96        407.14        19.85 o                         
   5 -14   5         12.70         12.97        13.64 o                         
   6 -14   5        143.71        152.59        12.30 o                         
  -8 -13   5        140.71        127.63        29.13 o                         
  -7 -13   5        991.24        934.42        53.35 o                         
  -6 -13   5         23.77         11.92        23.17 o                         
  -5 -13   5        912.31       1029.31        72.82 o                         
  -4 -13   5          2.28         15.09        14.03 o                         
  -3 -13   5        141.05        135.13        14.71 o                         
  -2 -13   5         21.87         13.18         9.43 o                         
  -1 -13   5       2577.41       2618.58       101.81 o                         
   0 -13   5         14.79         19.06        19.33 o                         
   1 -13   5       1103.97       1102.58        38.10 o                         
   2 -13   5         43.58         49.63         7.78 o                         
   3 -13   5       3451.18       3744.83       121.80 o                         
   4 -13   5         12.47         14.64         8.83 o                         
   5 -13   5          1.00         -4.76         9.84 o                         
   6 -13   5        832.00        847.75        19.74 o                         
   7 -13   5       1111.82       1123.28        29.55 o                         
  -7 -12   5       1016.68       1129.83        54.81 o                         
  -5 -12   5       1904.51       1845.84        82.88 o                         
  -4 -12   5        206.35        224.01        24.76 o                         
  -3 -12   5         78.02         73.61        13.11 o                         
  -2 -12   5       1313.68       1427.82        62.49 o                         
  -1 -12   5        128.21        124.95        22.18 o                         
   0 -12   5        188.82        215.41        15.95 o                         
   1 -12   5         11.59         13.08         8.32 o                         
   3 -12   5        193.77        194.47         8.61 o                         
   4 -12   5         15.94         16.96         9.00 o                         
   5 -12   5        320.83        372.59        13.60 o                         
   6 -12   5          0.17         -2.36         9.62 o                         
   7 -12   5         18.31         10.58        15.24 o                         
   8 -12   5         42.80         36.85        10.87 o                         
  -9 -11   5       1743.49       1717.63       175.22 o                         
  -8 -11   5        136.72        124.98        23.30 o                         
  -7 -11   5       2264.77       2357.88        54.15 o                         
  -6 -11   5        510.20        593.64        37.60 o                         
  -5 -11   5        539.79        546.12        35.88 o                         
  -4 -11   5         22.87         28.20        11.92 o                         
  -3 -11   5      14596.21      14394.67       274.47 o                         
  -2 -11   5         39.39         31.95         8.28 o                         
  -1 -11   5       2839.92       2846.29       103.53 o                         
   0 -11   5         57.48         72.91        15.03 o                         
   1 -11   5       1914.57       2054.22        56.20 o                         
   2 -11   5       1777.90       1852.37        30.83 o                         
   3 -11   5        283.11        240.38        10.99 o                         
   4 -11   5        534.55        482.88        39.32 o                         
   5 -11   5       1182.05       1215.39        27.12 o                         
   6 -11   5        158.01        168.83        10.75 o                         
   7 -11   5        507.08        501.26        27.80 o                         
   8 -11   5         19.02          3.50         9.81 o                         
 -10 -10   5         13.45         -0.79        19.33 o                         
  -9 -10   5         29.35         18.80        15.49 o                         
  -6 -10   5       1414.15       1359.38        34.00 o                         
  -5 -10   5        949.81       1046.09        51.43 o                         
  -4 -10   5       1445.21       1420.41       115.51 o                         
  -3 -10   5        205.63        233.45        21.32 o                         
  -2 -10   5        175.34        172.24        22.24 o                         
  -1 -10   5        793.51        862.69        61.76 o                         
   0 -10   5        146.41        163.76        16.09 o                         
   2 -10   5       3499.01       3565.62        94.66 o                         
   3 -10   5        408.46        392.23        26.15 o                         
   4 -10   5         65.32         61.96         8.08 o                         
   5 -10   5        385.97        393.58        11.58 o                         
   6 -10   5          7.84          8.72         8.78 o                         
   7 -10   5         11.92         14.85         8.87 o                         
   8 -10   5        405.48        357.41        16.39 o                         
   9 -10   5        123.08        125.41        13.01 o                         
 -10  -9   5          4.63          1.08        15.15 o                         
  -9  -9   5        240.10        256.81        21.15 o                         
  -8  -9   5        727.97        753.32        67.72 o                         
  -7  -9   5       1405.92       1474.05        69.51 o                         
  -6  -9   5        435.67        464.83        17.74 o                         
  -5  -9   5       1872.03       2155.34        88.44 o                         
  -4  -9   5        633.57        689.66        61.89 o                         
  -3  -9   5       1475.70       1505.95        34.61 o                         
  -2  -9   5        443.99        453.98        23.17 o                         
  -1  -9   5        241.91        243.14        16.02 o                         
   0  -9   5         91.77        103.76        11.34 o                         
   1  -9   5       8487.80       8338.09       163.60 o                         
   2  -9   5       4745.24       4753.41       175.09 o                         
   3  -9   5       1816.43       1833.23        49.38 o                         
   4  -9   5       1730.15       1559.64        38.59 o                         
   5  -9   5        524.62        576.47        22.84 o                         
   6  -9   5        693.83        720.38        19.09 o                         
   7  -9   5         15.81         22.42        16.75 o                         
   8  -9   5          4.87          8.08        10.73 o                         
   9  -9   5          0.17         -2.09         9.16 o                         
  10  -9   5          1.10          9.92        11.98 o                         
 -10  -8   5         88.59         56.80        17.61 o                         
  -9  -8   5        417.08        378.01        16.75 o                         
  -8  -8   5          0.13          9.93        17.48 o                         
  -7  -8   5       4444.39       4535.68       111.23 o                         
  -6  -8   5         42.87         48.72        10.72 o                         
  -5  -8   5        142.32        152.12        17.08 o                         
  -4  -8   5        267.71        293.78        14.30 o                         
  -3  -8   5         17.75         16.55        12.18 o                         
  -2  -8   5       2986.85       2965.70        80.63 o                         
  -1  -8   5       1139.10       1160.40        34.13 o                         
   0  -8   5        866.35        902.94        33.10 o                         
   1  -8   5          4.87          9.78        15.95 o                         
   2  -8   5        130.81        101.54        10.72 o                         
   3  -8   5        969.90        985.92        30.32 o                         
   4  -8   5       1910.17       2021.89        40.44 o                         
   5  -8   5       1367.37       1432.48        30.91 o                         
   6  -8   5         41.25         32.44         7.01 o                         
   7  -8   5        140.48        128.45        14.03 o                         
   8  -8   5         46.38         58.18         8.14 o                         
   9  -8   5        676.53        725.19        17.74 o                         
  10  -8   5         62.36         50.23        11.84 o                         
 -11  -7   5        391.69        297.22        30.19 o                         
 -10  -7   5        336.87        367.78        22.24 o                         
  -9  -7   5       1073.14       1254.54        41.04 o                         
  -8  -7   5       1819.62       1813.71       113.53 o                         
  -7  -7   5        157.57        137.29        12.05 o                         
  -6  -7   5         43.89         46.49         8.79 o                         
  -5  -7   5       1220.26       1155.03        63.42 o                         
  -4  -7   5        394.58        434.76        16.62 o                         
  -3  -7   5        671.77        742.69        29.06 o                         
  -2  -7   5       2896.12       3053.18        75.87 o                         
  -1  -7   5       2351.65       2836.63       110.02 o                         
   0  -7   5       1518.32       1432.58        33.97 o                         
   1  -7   5       6139.33       5768.31       198.85 o                         
   2  -7   5       1165.02       1162.62        41.84 o                         
   3  -7   5        690.05        625.07        30.78 o                         
   4  -7   5        175.73        175.42         9.40 o                         
   5  -7   5        138.21        147.62        10.85 o                         
   6  -7   5       2292.21       2510.78       126.17 o                         
   7  -7   5       4490.89       4647.88        83.01 o                         
   8  -7   5        205.31        190.85        16.22 o                         
   9  -7   5       1748.83       1703.60        38.20 o                         
  10  -7   5        225.02        205.00        12.02 o                         
  11  -7   5       1027.16       1054.24        30.98 o                         
 -11  -6   5          7.18         -2.42        14.23 o                         
 -10  -6   5        753.47        724.46        83.14 o                         
  -9  -6   5        459.61        455.82        40.11 o                         
  -8  -6   5          1.17         -1.76        10.48 o                         
  -7  -6   5       1182.85       1229.53        30.19 o                         
  -6  -6   5        237.81        240.07         9.20 o                         
  -5  -6   5       1268.40       1196.16        34.95 o                         
  -4  -6   5         70.10         79.08         6.49 o                         
  -3  -6   5        509.47        555.86        15.58 o                         
  -2  -6   5       2181.04       2221.59        85.79 o                         
  -1  -6   5         52.65         54.34         8.41 o                         
   0  -6   5        816.41        895.72        22.34 o                         
   1  -6   5         19.52         26.11         7.34 o                         
   2  -6   5         41.20         40.89         5.16 o                         
   3  -6   5       4265.91       4214.61        86.12 o                         
   4  -6   5        102.03        152.92         7.93 o                         
   5  -6   5        306.12        281.32         9.14 o                         
   6  -6   5          4.96          4.18         4.79 o                         
   7  -6   5       1011.24       1088.89        20.17 o                         
   8  -6   5        389.57        371.04        20.59 o                         
   9  -6   5          9.79         -0.50         8.91 o                         
  10  -6   5        327.80        305.05        11.38 o                         
  11  -6   5         33.47         23.64         9.13 o                         
 -11  -5   5       1785.66       1735.24        43.53 o                         
 -10  -5   5        105.91         95.32        12.97 o                         
  -9  -5   5        109.69         89.73        10.45 o                         
  -8  -5   5       2173.39       2242.21        71.76 o                         
  -7  -5   5       1048.25       1147.83        26.62 o                         
  -6  -5   5        376.46        412.65        11.89 o                         
  -5  -5   5       3289.23       3327.98        61.76 o                         
  -4  -5   5         40.46         36.54         5.01 o                         
  -3  -5   5      12624.27      13442.32       370.50 o                         
  -1  -5   5       2976.06       3278.15        81.55 o                         
   0  -5   5       3480.74       3509.55       150.53 o                         
   1  -5   5       1460.27       1629.20        41.97 o                         
   3  -5   5       2800.82       2644.35       189.12 o                         
   4  -5   5         36.18         32.64         3.88 o                         
   5  -5   5       9721.81       9661.49       306.88 o                         
   6  -5   5       1881.04       1912.14       157.41 o                         
   7  -5   5       1190.60       1279.00        71.56 o                         
   8  -5   5        309.87        304.45        22.18 o                         
   9  -5   5        625.37        636.43        14.39 o                         
  10  -5   5         19.17         12.26         8.73 o                         
  11  -5   5         90.33         85.05        11.05 o                         
 -11  -4   5        107.61        102.61        11.52 o                         
 -10  -4   5       1653.10       1537.93        33.33 o                         
  -9  -4   5        414.69        455.59        14.56 o                         
  -8  -4   5        624.74        584.20        24.49 o                         
  -7  -4   5          0.38         -0.29         5.99 o                         
  -6  -4   5       3029.64       2855.04        53.69 o                         
  -5  -4   5       1166.05       1176.78        33.30 o                         
  -4  -4   5         66.42         64.27         3.94 o                         
  -3  -4   5          1.50          0.10         4.43 o                         
  -2  -4   5      11976.34      11695.17       492.89 o                         
  -1  -4   5       1020.34        952.60        24.83 o                         
   0  -4   5       1340.81       1635.62        43.44 o                         
   1  -4   5         63.76        126.96        16.42 o                         
   2  -4   5        237.13        302.75        12.11 o                         
   3  -4   5      16967.11      16973.80       772.17 o                         
   4  -4   5       1877.17       2179.70        55.60 o                         
   5  -4   5        657.10        749.95        25.49 o                         
   6  -4   5         37.25         42.92         6.68 o                         
   7  -4   5        217.05        216.94        12.78 o                         
   8  -4   5       2712.64       2793.49        47.94 o                         
   9  -4   5        778.87        802.60        17.74 o                         
  10  -4   5          5.26         18.32         8.65 o                         
  11  -4   5        239.57        192.72        13.01 o                         
  12  -4   5         93.37         97.01        14.20 o                         
 -11  -3   5         92.93         89.50        14.83 o                         
 -10  -3   5         39.91         34.59         8.68 o                         
  -9  -3   5        372.46        384.10        11.42 o                         
  -8  -3   5       1239.75       1257.85        30.85 o                         
  -7  -3   5         26.79         30.89         6.37 o                         
  -6  -3   5        584.39        608.75        20.19 o                         
  -5  -3   5          0.33         -4.81         6.75 o                         
  -4  -3   5        241.80        246.17        10.13 o                         
  -3  -3   5      20256.06      19959.84       283.09 o                         
  -2  -3   5       1686.23       1595.64        34.60 o                         
  -1  -3   5        578.71        489.21        29.52 o                         
   0  -3   5       5188.72       5046.78       117.56 o                         
   1  -3   5       1750.83       1654.16        31.58 o                         
   2  -3   5      16175.65      14530.63       191.08 o                         
   3  -3   5      12508.23      12000.87       223.63 o                         
   4  -3   5       3755.42       3522.82       105.25 o                         
   5  -3   5         69.67         67.85         5.97 o                         
   6  -3   5        561.17        472.28        13.25 o                         
   7  -3   5        171.89        193.28         9.38 o                         
   8  -3   5          0.18         -0.44         5.85 o                         
   9  -3   5       1630.54       1649.42        28.55 o                         
  10  -3   5        623.29        647.63        27.87 o                         
  11  -3   5        185.93        184.68        28.93 o                         
  12  -3   5         12.32         10.65        14.12 o                         
 -11  -2   5         63.02         61.64         9.12 o                         
 -10  -2   5         12.74          2.34         7.79 o                         
  -9  -2   5        989.83        969.08        20.86 o                         
  -8  -2   5       1409.96       1556.23        63.42 o                         
  -7  -2   5       1434.59       1551.85        30.14 o                         
  -6  -2   5       2110.06       2132.52        46.46 o                         
  -5  -2   5        776.25        785.80        17.72 o                         
  -4  -2   5      13213.36      13360.52       217.65 o                         
  -3  -2   5       2034.69       1955.08        40.70 o                         
  -2  -2   5          3.88          3.57         3.97 o                         
  -1  -2   5       4062.40       3905.16       140.07 o                         
   0  -2   5       6108.19       5887.78       317.94 o                         
   1  -2   5      10271.74       9010.58       286.23 o                         
   2  -2   5         90.13         99.01         3.18 o                         
   3  -2   5       1628.36       1699.53        34.55 o                         
   4  -2   5       1949.02       2033.37        66.39 o                         
   5  -2   5        469.22        484.03        18.01 o                         
   6  -2   5          2.48          6.62         5.83 o                         
   7  -2   5       1714.54       1705.52        31.44 o                         
   8  -2   5       4946.72       5169.11       293.25 o                         
   9  -2   5        476.39        482.93        11.91 o                         
  10  -2   5        108.22        107.88        16.09 o                         
  11  -2   5         57.99         72.02         9.48 o                         
  12  -2   5         67.55         50.61        10.72 o                         
 -12  -1   5        323.35        322.83        18.20 o                         
 -11  -1   5         94.13         65.04        11.00 o                         
 -10  -1   5          1.93          5.62         8.05 o                         
  -9  -1   5        662.44        649.61        16.99 o                         
  -8  -1   5        258.97        273.19         7.62 o                         
  -7  -1   5         78.90         77.72         5.56 o                         
  -6  -1   5        186.19        194.69         7.68 o                         
  -5  -1   5        127.71        148.85         6.42 o                         
  -4  -1   5        256.00        264.70         6.27 o                         
  -3  -1   5      40820.20      40629.82       757.23 o                         
  -2  -1   5       3655.21       3407.05        56.40 o                         
  -1  -1   5      19057.74      18191.27      1991.24 o                         
   0  -1   5        173.49        103.40         3.84 o                         
   2  -1   5       7518.64       7140.30       115.59 o                         
   3  -1   5       3222.12       3176.31        84.86 o                         
   4  -1   5       4252.72       4551.76        73.68 o                         
   5  -1   5       6544.86       6376.34        97.85 o                         
   6  -1   5         21.47         20.54         6.42 o                         
   7  -1   5       6777.85       7259.84       170.92 o                         
   8  -1   5         37.06         38.74         6.80 o                         
   9  -1   5       1245.12       1327.40        28.94 o                         
  10  -1   5        394.93        380.71        16.22 o                         
  11  -1   5        498.93        480.58        15.75 o                         
  12  -1   5         23.62         23.50        12.76 o                         
 -12   0   5         58.59         59.84        10.34 o                         
 -11   0   5        128.83         99.66        13.37 o                         
 -10   0   5        841.33        876.83        47.79 o                         
  -9   0   5         18.32         16.15        15.89 o                         
  -8   0   5        222.88        212.86        29.46 o                         
  -7   0   5       1244.58       1272.82        22.06 o                         
  -6   0   5         86.50        107.63         8.34 o                         
  -5   0   5       1126.56       1166.11        23.13 o                         
  -4   0   5       2107.81       2188.01        45.68 o                         
  -3   0   5        249.61        232.12         5.09 o                         
  -2   0   5       4611.62       4249.62        80.69 o                         
  -1   0   5       4847.29       4490.86       137.36 o                         
   0   0   5         70.76         52.58         2.10 o                         
   1   0   5          9.81         11.39         3.77 o                         
   2   0   5       1523.04       1480.20        46.07 o                         
   3   0   5       1675.21       1612.59        24.27 o                         
   4   0   5      11049.71      11397.96       745.63 o                         
   5   0   5       3219.70       2990.76        62.31 o                         
   6   0   5       1586.55       1752.42        28.56 o                         
   7   0   5        340.83        361.71        17.45 o                         
   8   0   5       2084.50       2119.32        97.24 o                         
   9   0   5       1235.60       1304.94        63.02 o                         
  10   0   5          7.10          8.23         6.25 o                         
  11   0   5        678.65        544.27       340.51 o                         
  12   0   5        367.76        343.28        13.37 o                         
  13   0   5        418.86        450.61        29.51 o                         
 -11   1   5        224.78        227.76        10.92 o                         
 -10   1   5         61.99         67.74         8.68 o                         
  -9   1   5        588.90        613.82        18.79 o                         
  -8   1   5        278.28        284.82         9.12 o                         
  -7   1   5       5861.77       6191.00       143.58 o                         
  -6   1   5         16.14         12.86         3.89 o                         
  -5   1   5       9943.07       9809.94       339.12 o                         
  -4   1   5       1375.36       1343.20        28.07 o                         
  -3   1   5       2269.00       2152.62        30.86 o                         
  -2   1   5       4075.49       3995.03        60.78 o                         
  -1   1   5       7771.52       6899.39       101.40 o                         
   0   1   5       1340.00       1233.02       172.04 o                         
   1   1   5        870.41        951.30        15.50 o                         
   2   1   5      18622.25      17018.34       273.90 o                         
   3   1   5      11951.91      10685.33       192.89 o                         
   4   1   5      17273.51      17661.76       252.09 o                         
   5   1   5       6109.40       5542.05       204.81 o                         
   6   1   5       1629.28       1725.74        49.60 o                         
   7   1   5        830.81        777.35        16.89 o                         
   8   1   5       2171.55       1516.39       710.55 o                         
   9   1   5         47.31         62.59        11.34 o                         
  10   1   5        101.49        110.62        10.31 o                         
  11   1   5          3.97         12.46        10.32 o                         
  12   1   5        218.02        225.46        15.26 o                         
  13   1   5        770.64        730.38        19.40 o                         
 -11   2   5          3.21         11.47        11.00 o                         
 -10   2   5        133.16        122.68        13.97 o                         
  -9   2   5         29.96         51.76        23.76 o                         
  -8   2   5          2.76          4.37         5.29 o                         
  -7   2   5       1669.35       1713.92        35.11 o                         
  -6   2   5        769.54        831.21        19.04 o                         
  -5   2   5       1448.32       1549.20        42.63 o                         
  -4   2   5          6.98         14.89         3.09 o                         
  -3   2   5          4.28          6.62         3.71 o                         
  -2   2   5        158.09        140.41         5.63 o                         
  -1   2   5      15102.91      13731.34       755.89 o                         
   0   2   5       5106.62       4154.74       345.21 o                         
   1   2   5       3466.11       2854.01        39.31 o                         
   2   2   5         35.79         32.54         2.32 o                         
   3   2   5      31382.99      28381.67       632.47 o                         
   5   2   5       5739.65       5680.71       241.28 o                         
   7   2   5        381.85        439.54        29.52 o                         
   8   2   5       3059.77       3123.40        48.79 o                         
   9   2   5        913.98        978.60        43.36 o                         
  10   2   5        237.74        220.66        14.30 o                         
  11   2   5       1605.91       1633.29       111.14 o                         
  12   2   5         61.72         74.13        13.16 o                         
  13   2   5          0.96          2.18        15.96 o                         
 -11   3   5        206.77        205.04        21.71 o                         
 -10   3   5        286.30        272.79        18.01 o                         
  -9   3   5        301.87        315.12         9.67 o                         
  -8   3   5       1917.31       1856.40        58.25 o                         
  -7   3   5        323.28        304.70         9.73 o                         
  -6   3   5         10.63         12.44         4.48 o                         
  -5   3   5       1720.69       1851.54        29.06 o                         
  -4   3   5        499.78        436.47        27.80 o                         
  -3   3   5       5940.66       5926.17        82.95 o                         
  -2   3   5      37053.34      34124.39       476.94 o                         
  -1   3   5        267.89        306.55        12.05 o                         
   0   3   5      11852.63       9848.42       168.07 o                         
   1   3   5       6722.17       6183.53       100.45 o                         
   2   3   5      26205.74      19677.13       634.42 o                         
   5   3   5        820.64        788.92        29.66 o                         
   6   3   5        419.58        375.09         9.24 o                         
   7   3   5       3026.20       3513.02       128.95 o                         
   8   3   5        315.61        335.79        27.80 o                         
   9   3   5        392.10        429.74        21.32 o                         
  10   3   5        147.86        125.98        12.46 o                         
  11   3   5        237.19        217.22        14.56 o                         
  12   3   5       1680.55       1658.24        47.65 o                         
  13   3   5         78.45         70.89        13.56 o                         
 -11   4   5         15.52          6.22        27.27 o                         
 -10   4   5        172.52        165.42         9.10 o                         
  -9   4   5        675.34        633.13        18.93 o                         
  -8   4   5        507.13        503.80        12.59 o                         
  -7   4   5         21.29         15.85         7.28 o                         
  -6   4   5        444.05        453.06        13.47 o                         
  -5   4   5        620.17        583.90        25.42 o                         
  -4   4   5        456.64        469.59        16.55 o                         
  -3   4   5      16617.26      16223.21       260.51 o                         
  -2   4   5        478.96        398.83        16.62 o                         
  -1   4   5        299.44        299.37        10.71 o                         
   0   4   5      12928.46      12381.15       199.60 o                         
   1   4   5      21620.36      20566.40       663.68 o                         
   2   4   5      16787.08      15819.56       726.04 o                         
   3   4   5      25968.08      24873.74       811.83 o                         
   4   4   5        598.56        523.74        53.16 o                         
   5   4   5       6045.16       5604.11       144.90 o                         
   6   4   5        807.27        824.50        20.86 o                         
   7   4   5         40.09         28.62         8.27 o                         
   8   4   5        398.98        442.58        13.33 o                         
   9   4   5         95.75        113.28         9.77 o                         
  10   4   5         37.48         35.97         6.53 o                         
  11   4   5        748.62        807.85        31.64 o                         
  12   4   5         38.98         40.11        12.97 o                         
  13   4   5        631.51        655.64        59.25 o                         
 -11   5   5         45.46         37.79        11.63 o                         
 -10   5   5          0.84          3.71        10.08 o                         
  -9   5   5       1402.91       1377.33        24.96 o                         
  -8   5   5        280.06        292.92        24.36 o                         
  -7   5   5       1470.07       1539.86        25.46 o                         
  -6   5   5          0.05         -0.31         4.90 o                         
  -5   5   5      12808.39      12838.50       518.64 o                         
  -4   5   5       5441.49       5546.67       326.68 o                         
  -3   5   5      18468.95      19066.30       301.79 o                         
  -2   5   5       1967.98       1849.23       134.44 o                         
  -1   5   5       4785.01       4112.17       107.30 o                         
   0   5   5       2619.00       2192.65       112.86 o                         
   1   5   5        475.45        451.67         7.86 o                         
   2   5   5      19876.24      19362.06       512.95 o                         
   3   5   5      15291.27      14063.61       441.73 o                         
   4   5   5         17.87         18.82         4.23 o                         
   5   5   5      11090.49      11876.47       383.14 o                         
   6   5   5      11834.83      11502.60       371.89 o                         
   7   5   5        755.05        822.85        39.65 o                         
   8   5   5         40.42         39.19        13.37 o                         
   9   5   5        373.52        422.26        20.41 o                         
  10   5   5       2831.11       2804.10       115.18 o                         
  11   5   5       1054.44       1076.21        24.85 o                         
  12   5   5         35.03         44.34        12.76 o                         
  13   5   5       2932.41       2917.06       129.81 o                         
 -11   6   5         34.90         33.31        10.06 o                         
 -10   6   5         83.10         79.34        10.44 o                         
  -9   6   5        204.57        212.86        18.47 o                         
  -8   6   5          5.32          3.91         5.54 o                         
  -7   6   5          0.71          3.36         8.12 o                         
  -6   6   5       2845.13       2872.93        46.48 o                         
  -5   6   5         10.90         22.75         6.18 o                         
  -4   6   5        704.37        643.82        17.48 o                         
  -3   6   5       2175.37       2215.74        46.50 o                         
  -2   6   5         78.29         76.30         9.07 o                         
  -1   6   5        395.01        368.76        13.57 o                         
   0   6   5        222.79        256.41         5.33 o                         
   1   6   5       9101.39       8948.83       226.79 o                         
   2   6   5       6523.63       5864.80       135.64 o                         
   3   6   5      10590.75      10199.34       145.83 o                         
   4   6   5       3283.55       3400.65        93.80 o                         
   5   6   5      10177.10      10182.88       310.72 o                         
   6   6   5          0.61         -3.05        11.12 o                         
   7   6   5        481.90        452.47        15.62 o                         
   8   6   5       5439.92       5327.58       193.42 o                         
   9   6   5        707.10        764.82        22.17 o                         
  10   6   5         12.64         16.55        14.17 o                         
  11   6   5        170.22        195.15        24.49 o                         
  12   6   5         92.57         96.58         9.97 o                         
  13   6   5         60.63         66.73        22.90 o                         
 -11   7   5       2815.40       2889.93       104.39 o                         
 -10   7   5         70.80         60.06        28.53 o                         
  -9   7   5        593.52        552.38        14.59 o                         
  -8   7   5        941.77        920.52        32.30 o                         
  -7   7   5       6845.55       5492.77      3513.41 o                         
  -6   7   5         12.51         15.59         4.72 o                         
  -5   7   5        165.87        213.79         7.66 o                         
  -4   7   5          3.05          9.53         4.09 o                         
  -3   7   5       2594.80       2520.34        53.75 o                         
  -2   7   5          0.18          5.46         4.50 o                         
  -1   7   5       1117.84        960.72        30.71 o                         
   0   7   5         31.94         63.20         4.14 o                         
   1   7   5       6651.25       6075.55       121.01 o                         
   2   7   5       2244.84       2118.24        34.22 o                         
   3   7   5       2523.84       2501.62        69.77 o                         
   4   7   5       1270.99       1278.64        32.17 o                         
   5   7   5         49.35         68.71        12.05 o                         
   6   7   5         32.78         31.42         5.13 o                         
   7   7   5       1572.81       1652.85        39.97 o                         
   8   7   5         31.72         44.39         9.42 o                         
   9   7   5        181.89        216.59        12.05 o                         
  10   7   5       1932.46       2136.78        41.18 o                         
  11   7   5        199.39        142.59        25.02 o                         
  12   7   5         41.31         38.79        19.06 o                         
  13   7   5        345.25        339.30        15.82 o                         
 -10   8   5          8.75         11.67         9.19 o                         
  -9   8   5         14.83         17.04         9.79 o                         
  -8   8   5          4.55          6.07         6.71 o                         
  -7   8   5       1138.08       1032.42        51.57 o                         
  -6   8   5       3534.36       3696.20        52.40 o                         
  -5   8   5        517.76        523.68        14.94 o                         
  -4   8   5        798.83        791.70        25.68 o                         
  -3   8   5       8077.63       7524.92       204.15 o                         
  -2   8   5       1570.86       1619.88        33.71 o                         
  -1   8   5       2304.67       2333.92        65.14 o                         
   0   8   5        109.90         83.87         4.31 o                         
   1   8   5       2290.57       2333.59        45.12 o                         
   2   8   5       5191.29       4982.23        97.95 o                         
   3   8   5        180.09        173.02         5.38 o                         
   4   8   5      16189.65      16825.41       562.53 o                         
   5   8   5          3.22          8.22         6.05 o                         
   6   8   5       5347.84       5470.14       139.28 o                         
   7   8   5        308.98        323.62        19.46 o                         
   8   8   5         52.63         53.45        18.47 o                         
   9   8   5        734.94        769.46        43.69 o                         
  10   8   5         50.24         50.41         8.75 o                         
  11   8   5        109.07        113.32        12.27 o                         
  12   8   5         72.04         62.58        18.27 o                         
 -10   9   5        125.56        129.42        13.11 o                         
  -9   9   5       1516.31       1514.97        64.14 o                         
  -8   9   5        108.94         94.77         8.20 o                         
  -7   9   5       1308.33       1278.06        45.01 o                         
  -6   9   5          0.59         -5.24         6.16 o                         
  -5   9   5       2518.73       2626.81        49.34 o                         
  -4   9   5         52.65         59.90         5.66 o                         
  -3   9   5       4900.91       5049.67       145.23 o                         
  -2   9   5        116.48         93.02         6.95 o                         
  -1   9   5       1750.92       1793.27        27.33 o                         
   0   9   5         35.72         54.93        10.00 o                         
   1   9   5        773.25        699.05        12.79 o                         
   2   9   5       5252.06       5534.06        69.63 o                         
   3   9   5       1996.87       2127.45        34.53 o                         
   4   9   5        501.81        513.54        15.61 o                         
   5   9   5       6158.71       6158.72       162.38 o                         
   6   9   5        747.09        796.60        29.52 o                         
   7   9   5       1664.39       1628.68        63.55 o                         
   8   9   5         85.61        111.30        17.61 o                         
   9   9   5        339.93        334.29        27.41 o                         
  10   9   5       1016.06       1032.92        37.33 o                         
  11   9   5        201.28        231.90        18.87 o                         
  12   9   5         37.72         22.08        14.43 o                         
 -10  10   5         28.81         17.59        11.18 o                         
  -9  10   5         72.60         81.07         9.92 o                         
  -8  10   5        165.07        153.66        14.70 o                         
  -7  10   5         14.47          4.91         8.97 o                         
  -6  10   5        244.02        249.13        15.82 o                         
  -5  10   5       1182.10       1286.54        23.10 o                         
  -4  10   5         18.12         22.51        14.56 o                         
  -3  10   5        524.51        517.92        17.14 o                         
  -2  10   5        746.29        794.23        18.33 o                         
  -1  10   5       5735.80       6000.09       140.27 o                         
   0  10   5       4773.00       5041.88        70.01 o                         
   1  10   5       1976.76       2168.94        35.69 o                         
   2  10   5         98.78        135.91         9.07 o                         
   3  10   5       3140.88       2956.26        52.24 o                         
   4  10   5       3230.32       3365.66        70.96 o                         
   5  10   5       1152.91       1253.47        29.85 o                         
   6  10   5       1969.16       2034.67       125.84 o                         
   7  10   5        549.16        540.82        20.65 o                         
   8  10   5       1818.06       2006.13        60.11 o                         
   9  10   5       1282.08       1276.81        33.75 o                         
  10  10   5         96.48        131.60        24.62 o                         
  11  10   5        312.86        280.61        14.59 o                         
  12  10   5        906.61        878.34        43.62 o                         
  -9  11   5        250.43        300.73        29.06 o                         
  -8  11   5         39.46         38.29         9.16 o                         
  -7  11   5       4215.59       4440.68        74.01 o                         
  -6  11   5        756.08        845.25        39.98 o                         
  -5  11   5       2295.65       2413.06        76.06 o                         
  -4  11   5         79.89         61.99        12.25 o                         
  -3  11   5       1748.06       1761.35        39.72 o                         
  -2  11   5       7039.58       7358.27       123.26 o                         
  -1  11   5       1301.74       1446.24        25.35 o                         
   0  11   5       1096.67       1216.76        31.30 o                         
   1  11   5       2265.48       2493.43        51.30 o                         
   2  11   5         80.36        117.63        16.81 o                         
   3  11   5       5719.57       5893.91       292.39 o                         
   4  11   5          0.97          1.85         5.30 o                         
   5  11   5       1811.58       1834.90        76.85 o                         
   6  11   5       1016.85       1031.69       107.30 o                         
   7  11   5       1678.29       1814.56        73.35 o                         
   8  11   5        830.31        842.39        21.45 o                         
   9  11   5       1387.07       1326.04        35.28 o                         
  10  11   5        188.70        201.63        30.98 o                         
  11  11   5       3497.79       3380.09        74.93 o                         
  12  11   5        227.43        244.53        24.62 o                         
  -9  12   5        172.22        153.63        12.31 o                         
  -8  12   5        812.66        790.26        29.51 o                         
  -7  12   5         30.59         29.00         8.09 o                         
  -6  12   5        139.02        157.25        11.70 o                         
  -5  12   5       3986.64       4015.55        92.74 o                         
  -4  12   5        880.41        869.02        41.84 o                         
  -3  12   5       2178.93       2287.39        51.60 o                         
  -2  12   5         61.06         80.53         5.90 o                         
  -1  12   5        260.03        267.63        18.27 o                         
   0  12   5       4829.60       5076.65       101.92 o                         
   1  12   5       2708.36       2856.18       175.22 o                         
   2  12   5        793.08        831.38        21.98 o                         
   3  12   5        247.60        247.84         8.70 o                         
   4  12   5        252.95        289.59        61.03 o                         
   5  12   5       2261.56       2473.08       106.58 o                         
   6  12   5          1.53          6.46         9.71 o                         
   7  12   5        372.17        338.79        21.84 o                         
   8  12   5        111.28        104.70        14.83 o                         
   9  12   5        288.08        305.74        18.97 o                         
  10  12   5        371.35        362.75        33.23 o                         
  11  12   5        128.77        137.82        31.51 o                         
  -8  13   5          2.40          0.67         9.45 o                         
  -7  13   5        347.03        338.92        17.48 o                         
  -6  13   5        179.14        149.17        12.25 o                         
  -5  13   5        415.74        441.78        14.30 o                         
  -4  13   5         54.84         51.07         7.74 o                         
  -3  13   5       1910.58       1981.78        33.68 o                         
  -2  13   5         34.84         35.30         6.35 o                         
  -1  13   5        226.57        273.97        12.25 o                         
   0  13   5        271.78        284.34        10.48 o                         
   1  13   5       1361.66       1473.38        28.50 o                         
   2  13   5        407.01        428.90        10.43 o                         
   3  13   5        830.69        806.94        21.71 o                         
   4  13   5       1357.30       1399.76        32.77 o                         
   5  13   5        521.84        603.57        37.73 o                         
   6  13   5       1142.23       1180.01        41.70 o                         
   7  13   5       2443.30       2573.83        67.65 o                         
   8  13   5        151.82        154.63        21.84 o                         
   9  13   5        974.82       1041.66        64.21 o                         
  10  13   5        191.76        187.91        26.74 o                         
  11  13   5        130.85        114.25        19.79 o                         
  -7  14   5         39.14         44.50        10.22 o                         
  -6  14   5        456.68        430.39        14.55 o                         
  -5  14   5         40.33         44.34         6.88 o                         
  -4  14   5          3.88         11.05         8.33 o                         
  -3  14   5       1007.36       1000.00        40.18 o                         
  -2  14   5         87.01         98.40        25.02 o                         
  -1  14   5        512.51        521.90        13.20 o                         
   0  14   5       1996.80       2078.36        36.47 o                         
   1  14   5        443.97        441.77        10.52 o                         
   2  14   5       1129.33       1163.99        30.25 o                         
   3  14   5        162.33        174.02         9.47 o                         
   4  14   5         13.57         10.19         6.88 o                         
   5  14   5       1340.99       1320.92        36.86 o                         
   6  14   5        116.35        119.15         7.41 o                         
   7  14   5        380.63        329.79        19.99 o                         
   8  14   5        173.88        180.19        16.68 o                         
   9  14   5          3.44         11.42        17.81 o                         
  10  14   5        150.99         76.52        28.33 o                         
  11  14   5          3.04          4.24        18.40 o                         
  -7  15   5          4.41         -2.46        10.68 o                         
  -6  15   5          3.52          5.23         7.68 o                         
  -5  15   5       1727.09       1777.23        64.81 o                         
  -4  15   5        316.60        285.87        12.97 o                         
  -3  15   5        173.31        168.91         7.47 o                         
  -2  15   5        382.20        399.17        14.40 o                         
  -1  15   5        758.68        697.77        19.51 o                         
   0  15   5        247.81        242.08        12.38 o                         
   1  15   5        876.12        870.00        26.41 o                         
   2  15   5         18.73         19.79         7.94 o                         
   3  15   5       2833.59       2849.88        54.24 o                         
   4  15   5          1.99         17.74        10.46 o                         
   5  15   5       4937.28       4867.25       119.81 o                         
   6  15   5        233.03        235.68        10.46 o                         
   7  15   5        202.15        209.58        14.01 o                         
   8  15   5        297.96        242.82        18.64 o                         
   9  15   5        616.41        594.97        39.32 o                         
  10  15   5        432.65        409.22        42.89 o                         
  -6  16   5        259.19        252.94        12.86 o                         
  -5  16   5          0.39          4.99         7.29 o                         
  -4  16   5         71.98         83.46        12.18 o                         
  -3  16   5       1159.93       1225.93        37.60 o                         
  -2  16   5         25.53         19.33        11.92 o                         
  -1  16   5        220.08        221.82        10.30 o                         
   0  16   5        510.01        499.51        18.34 o                         
   1  16   5        502.90        497.20        17.93 o                         
   2  16   5       1532.35       1534.50        60.30 o                         
   3  16   5          0.13          3.13         7.25 o                         
   4  16   5       1273.17       1376.35        70.96 o                         
   5  16   5        972.35        990.16        27.54 o                         
   6  16   5        190.38        195.10        14.70 o                         
   7  16   5        215.32        212.02        11.87 o                         
   8  16   5          8.48         -2.19        15.70 o                         
   9  16   5         12.09         11.20        19.72 o                         
  -5  17   5        628.43        565.14        18.48 o                         
  -4  17   5        574.62        538.16        25.75 o                         
  -3  17   5       1318.21       1233.16        50.64 o                         
  -2  17   5        255.71        258.52        12.30 o                         
  -1  17   5       2182.65       2262.74        55.03 o                         
   0  17   5        434.39        431.81        17.48 o                         
   1  17   5       2577.28       2608.93        67.72 o                         
   2  17   5         68.00         59.42         8.19 o                         
   3  17   5       4588.15       4730.72       252.54 o                         
   4  17   5        351.16        337.90        13.33 o                         
   5  17   5        712.18        719.87        25.35 o                         
   6  17   5        539.93        479.66        25.84 o                         
   7  17   5       2302.60       2129.26        97.57 o                         
   8  17   5         32.71         34.69        18.27 o                         
   9  17   5        869.22        861.08        37.07 o                         
  -4  18   5        434.63        416.53        14.23 o                         
  -3  18   5        135.50        123.11        14.15 o                         
  -2  18   5          9.87         -0.53        10.59 o                         
  -1  18   5         91.12         77.33        11.13 o                         
   0  18   5         37.94         40.98         8.62 o                         
   1  18   5          2.98          7.94        15.49 o                         
   2  18   5         48.46         46.49        16.48 o                         
   3  18   5         32.48         19.46         9.40 o                         
   4  18   5        712.11        685.36        28.33 o                         
   5  18   5          1.92          0.14        12.11 o                         
   6  18   5         95.83         83.94        12.84 o                         
   7  18   5        350.82        344.28        19.38 o                         
  -3  19   5       1139.22       1089.65        30.91 o                         
  -2  19   5          6.52         -0.45        11.78 o                         
  -1  19   5         45.09         39.27        18.20 o                         
   0  19   5          3.83          6.77         9.73 o                         
   1  19   5        827.04        779.06        22.68 o                         
   2  19   5          9.02         14.35        10.05 o                         
   3  19   5        202.54        162.18        13.37 o                         
   4  19   5         28.87         25.42        13.90 o                         
   5  19   5        921.06        929.85        27.43 o                         
   6  19   5        156.21        158.67        22.57 o                         
   0  20   5        119.73         96.08        16.36 o                         
   1  20   5         11.65         10.29        14.17 o                         
   2  20   5          3.20          1.81        11.67 o                         
   3  20   5         50.87         46.73        20.79 o                         
   4  20   5        658.98        682.97        23.23 o                         
  -3 -16   6          2.80          3.05        16.81 o                         
  -2 -16   6        145.76        166.68        23.96 o                         
  -1 -16   6        258.23        231.42        23.83 o                         
   0 -16   6         23.48         19.97        13.75 o                         
   1 -16   6          5.84         11.55        10.05 o                         
   2 -16   6          0.19        -19.86        29.66 o                         
  -5 -15   6          1.20         -3.43        20.98 o                         
  -4 -15   6        878.61        962.46        47.00 o                         
  -3 -15   6       1800.72       1746.91        77.05 o                         
  -2 -15   6         37.63         35.90        13.48 o                         
  -1 -15   6         79.51         82.48        18.53 o                         
   0 -15   6        320.26        300.93        25.95 o                         
   1 -15   6       1323.79       1242.36        64.34 o                         
   2 -15   6        628.85        647.39        23.79 o                         
   3 -15   6          4.73          2.45        10.95 o                         
   4 -15   6         35.12         30.21        12.89 o                         
  -6 -14   6        438.04        457.55        26.61 o                         
  -5 -14   6         57.29         46.34        20.92 o                         
  -4 -14   6         19.75         14.56        17.61 o                         
  -3 -14   6          4.44         -9.53        12.84 o                         
  -2 -14   6        290.21        310.19        21.18 o                         
  -1 -14   6         45.13         46.34        24.36 o                         
   0 -14   6        614.70        603.41        31.18 o                         
   1 -14   6         15.21         14.32        13.68 o                         
   2 -14   6       1582.13       1671.98        39.83 o                         
   3 -14   6         18.81         28.88        10.99 o                         
   4 -14   6         21.88         31.35        10.64 o                         
   5 -14   6        624.95        627.43        32.77 o                         
  -7 -13   6         28.91          3.84        19.33 o                         
  -6 -13   6          7.14         -0.77        16.60 o                         
  -5 -13   6        655.55        632.48        48.19 o                         
  -4 -13   6        355.98        382.85        18.29 o                         
  -3 -13   6         92.18        128.29        17.48 o                         
  -2 -13   6        517.01        512.57        19.04 o                         
  -1 -13   6         15.90         16.11        10.91 o                         
   0 -13   6        114.89        103.66        16.68 o                         
   1 -13   6        571.87        614.07        53.68 o                         
   3 -13   6        475.56        518.15        19.05 o                         
   4 -13   6          6.29         -1.27         9.96 o                         
   5 -13   6         10.93          3.38        18.07 o                         
   6 -13   6          0.82          2.42         9.32 o                         
   7 -13   6         31.03         18.36        15.56 o                         
  -7 -12   6       1723.72       1766.64        87.64 o                         
  -6 -12   6        907.90       1064.05       139.87 o                         
  -5 -12   6        264.10        245.72        19.99 o                         
  -4 -12   6       2117.28       2096.53       123.06 o                         
  -3 -12   6         47.21         43.29        13.90 o                         
  -2 -12   6       2724.59       2777.25        85.46 o                         
  -1 -12   6        115.01        127.43        12.45 o                         
   0 -12   6       1597.30       1744.26        69.51 o                         
   1 -12   6        767.31        821.08        24.17 o                         
   2 -12   6         59.23         81.55        20.65 o                         
   3 -12   6        932.19        905.21        38.86 o                         
   4 -12   6       1244.43       1268.91        42.70 o                         
   5 -12   6        288.20        263.74        18.07 o                         
   6 -12   6        209.00        193.36         9.97 o                         
   7 -12   6        105.52         91.03        15.77 o                         
  -9 -11   6        777.12        860.81        52.82 o                         
  -8 -11   6        358.57        316.02        33.10 o                         
  -7 -11   6        159.96        105.25        23.96 o                         
  -6 -11   6        266.58        276.83        16.42 o                         
  -5 -11   6          4.74          3.57        12.84 o                         
  -4 -11   6         68.42         75.73        13.50 o                         
  -3 -11   6        126.48        121.73        15.29 o                         
  -2 -11   6        509.92        521.69        18.74 o                         
  -1 -11   6        122.57        137.69        15.49 o                         
   1 -11   6       3858.52       3996.58       141.92 o                         
   2 -11   6         95.18        111.95        14.98 o                         
   3 -11   6        159.38        129.94        10.72 o                         
   4 -11   6        481.49        459.64        15.77 o                         
   5 -11   6         77.23         84.73         7.25 o                         
   6 -11   6        247.72        241.09        24.62 o                         
   7 -11   6        588.10        685.04        26.61 o                         
   8 -11   6         48.06         19.20        10.46 o                         
  -9 -10   6        653.41        701.68        44.35 o                         
  -8 -10   6       1161.29       1203.61        41.32 o                         
  -6 -10   6        136.09        148.24        15.17 o                         
  -5 -10   6        111.37        123.98        12.39 o                         
  -4 -10   6         11.51         -0.63         9.06 o                         
  -3 -10   6        139.20        164.43        15.62 o                         
  -2 -10   6          2.72          1.06        15.23 o                         
  -1 -10   6        300.96        279.94        13.85 o                         
   0 -10   6       1024.77       1139.86       136.83 o                         
   1 -10   6        452.50        462.49        13.94 o                         
   2 -10   6        634.83        719.08        16.38 o                         
   3 -10   6       6862.20       6478.68       110.41 o                         
   4 -10   6        233.54        250.84        10.09 o                         
   5 -10   6         23.67         24.10        15.49 o                         
   6 -10   6       1495.91       1543.97        30.26 o                         
   7 -10   6        163.29        161.35        10.45 o                         
   8 -10   6        190.28        181.68        13.23 o                         
   9 -10   6          3.19         -0.25         9.81 o                         
 -10  -9   6         46.94         74.80        26.08 o                         
  -9  -9   6         96.07         98.23        22.24 o                         
  -8  -9   6       1232.06       1204.90        53.88 o                         
  -7  -9   6         82.25         76.39        18.93 o                         
  -6  -9   6        128.95        144.17        19.20 o                         
  -5  -9   6       1281.81       1352.65        58.38 o                         
  -4  -9   6         16.04         22.77        10.46 o                         
  -3  -9   6       3040.51       3105.05       153.51 o                         
  -2  -9   6        437.01        384.95        18.06 o                         
  -1  -9   6        122.26        135.06        12.13 o                         
   0  -9   6        890.99        929.13        43.03 o                         
   1  -9   6        760.60        775.47        21.58 o                         
   2  -9   6       1283.58       1155.69        35.24 o                         
   3  -9   6         89.16        103.71         6.46 o                         
   4  -9   6        419.14        435.30        12.18 o                         
   5  -9   6        683.71        619.45        14.37 o                         
   6  -9   6        278.21        275.65        18.27 o                         
   7  -9   6        159.32        139.09        14.23 o                         
   8  -9   6         79.15         70.79         9.76 o                         
   9  -9   6        290.90        270.36        16.31 o                         
  10  -9   6       1658.70       1677.21        35.29 o                         
 -10  -8   6       1132.84       1154.95        41.26 o                         
  -9  -8   6        564.65        554.73        60.30 o                         
  -8  -8   6          1.34         -0.91         9.84 o                         
  -7  -8   6          0.48          6.22         8.08 o                         
  -6  -8   6          0.91         -3.53        10.19 o                         
  -5  -8   6       2137.33       2289.64        64.43 o                         
  -4  -8   6        160.53        154.53         9.92 o                         
  -2  -8   6       2180.33       2254.24        62.36 o                         
  -1  -8   6       1706.93       1640.37        64.61 o                         
   0  -8   6       9614.85      10041.82       190.26 o                         
   1  -8   6         10.55         10.12         9.60 o                         
   2  -8   6        235.36        260.30        18.47 o                         
   3  -8   6       3510.98       3576.70       328.73 o                         
   4  -8   6       3497.63       3654.51        55.47 o                         
   5  -8   6          4.03          4.54         7.20 o                         
   6  -8   6        901.70        968.37        19.13 o                         
   7  -8   6       1046.68        997.70        24.78 o                         
   8  -8   6       4141.42       3945.98        65.88 o                         
   9  -8   6        404.93        432.05        15.74 o                         
  10  -8   6        882.16        879.12        18.85 o                         
 -10  -7   6         57.36         52.96        17.61 o                         
  -9  -7   6         18.64         14.56        18.67 o                         
  -8  -7   6       2291.07       2397.88        47.66 o                         
  -7  -7   6        777.11        796.78        72.62 o                         
  -6  -7   6        253.21        280.78        26.15 o                         
  -5  -7   6         24.56         24.10        12.84 o                         
  -4  -7   6       2051.97       2086.02        54.71 o                         
  -3  -7   6       6129.74       6666.87       170.57 o                         
  -2  -7   6        486.31        481.89        18.72 o                         
  -1  -7   6       1431.05       1501.34        40.38 o                         
   0  -7   6          5.27          6.75        13.37 o                         
   1  -7   6          0.14          8.76         9.53 o                         
   2  -7   6       5125.47       5059.35       185.08 o                         
   3  -7   6       1286.14       1293.51        35.32 o                         
   4  -7   6       2260.68       2422.28        51.55 o                         
   5  -7   6        552.71        607.68        13.86 o                         
   6  -7   6         87.85         96.45        10.15 o                         
   7  -7   6        751.22        786.66        17.97 o                         
   8  -7   6        689.97        683.22        17.61 o                         
   9  -7   6        623.98        561.58        19.91 o                         
  10  -7   6        443.95        425.79        19.86 o                         
  11  -7   6        267.85        222.52        10.78 o                         
 -11  -6   6        188.69        232.61        40.51 o                         
 -10  -6   6        889.96        948.20        38.77 o                         
  -9  -6   6       1406.21       1519.44        73.48 o                         
  -8  -6   6       1108.58       1128.24        39.19 o                         
  -7  -6   6        427.09        435.61        12.15 o                         
  -6  -6   6       2258.20       2435.08        92.54 o                         
  -5  -6   6        316.69        353.62        12.18 o                         
  -4  -6   6       5860.36       6600.53       224.80 o                         
  -3  -6   6         10.79         19.44         8.74 o                         
  -2  -6   6      14988.75      14918.83       336.94 o                         
  -1  -6   6        748.75        691.76        16.58 o                         
   0  -6   6          0.05          1.09         5.27 o                         
   2  -6   6       2776.08       2540.97       188.33 o                         
   3  -6   6       2190.68       2244.39        65.34 o                         
   4  -6   6       4156.48       4170.78       158.27 o                         
   5  -6   6        678.10        663.93        14.55 o                         
   6  -6   6       4257.75       4281.70        59.04 o                         
   7  -6   6        503.85        576.94        21.38 o                         
   8  -6   6        468.83        520.82        27.41 o                         
   9  -6   6        336.92        327.01        16.15 o                         
  10  -6   6         72.31         89.40        14.12 o                         
  11  -6   6         20.77         22.96         8.89 o                         
 -11  -5   6         64.54         39.98        18.93 o                         
 -10  -5   6       1187.35       1284.12        78.91 o                         
  -9  -5   6        676.20        649.24        17.82 o                         
  -8  -5   6        306.15        321.73        12.53 o                         
  -7  -5   6       2380.82       2496.20        50.18 o                         
  -6  -5   6         58.15         54.18         5.48 o                         
  -5  -5   6         31.85         25.65         4.42 o                         
  -4  -5   6        744.64        770.67        15.50 o                         
  -3  -5   6        125.81        127.18        12.18 o                         
  -2  -5   6          3.17          4.24         6.75 o                         
  -1  -5   6         12.86         24.26         4.26 o                         
   0  -5   6        625.52        577.08        26.28 o                         
   1  -5   6        137.63        139.95        11.85 o                         
   2  -5   6      13047.14      12113.85       285.83 o                         
   3  -5   6         69.76         86.99         5.46 o                         
   4  -5   6         64.35         88.84         5.90 o                         
   5  -5   6       1206.17       1208.37        24.85 o                         
   6  -5   6        562.08        577.49        15.75 o                         
   7  -5   6       5793.08       6194.62       211.10 o                         
   8  -5   6        230.33        209.66        11.04 o                         
   9  -5   6         35.90         35.17         7.14 o                         
  10  -5   6        833.60        878.08        19.82 o                         
  11  -5   6         20.64         17.30         9.12 o                         
 -11  -4   6         55.14         58.32        20.88 o                         
 -10  -4   6        209.53        264.15        13.59 o                         
  -9  -4   6        218.79        227.35        21.38 o                         
  -8  -4   6       1098.98       1225.29        32.83 o                         
  -7  -4   6        660.16        655.51        27.27 o                         
  -6  -4   6       2370.66       2220.54        43.66 o                         
  -5  -4   6         16.33         23.49         4.82 o                         
  -4  -4   6        829.15        787.73        16.95 o                         
  -3  -4   6        132.28        118.36        14.89 o                         
  -2  -4   6        677.00        701.49        22.74 o                         
  -1  -4   6       8153.86       8385.70       272.33 o                         
   0  -4   6      14284.51      13534.60       427.36 o                         
   1  -4   6       8623.14       8642.01       271.40 o                         
   2  -4   6       2637.66       2483.27        94.26 o                         
   3  -4   6       4155.47       3807.73        69.29 o                         
   4  -4   6       1611.74       1739.81        28.27 o                         
   5  -4   6         28.68         27.20         6.18 o                         
   6  -4   6       3129.62       3365.62        97.37 o                         
   7  -4   6       1944.77       1982.93        33.08 o                         
   8  -4   6        791.35        925.60        19.57 o                         
   9  -4   6        146.97        174.42         9.61 o                         
  10  -4   6        648.36        613.77        21.27 o                         
  11  -4   6        588.61        581.69        20.12 o                         
  12  -4   6        474.89        485.85        25.35 o                         
 -11  -3   6          5.39          6.09        20.13 o                         
 -10  -3   6        329.98        341.16        30.52 o                         
  -9  -3   6        834.22        889.09        23.76 o                         
  -8  -3   6        572.11        546.84        13.35 o                         
  -7  -3   6        788.53        879.35        23.83 o                         
  -6  -3   6          1.91         -0.49         4.60 o                         
  -5  -3   6        614.10        595.86        24.89 o                         
  -4  -3   6        620.74        626.30        39.72 o                         
  -3  -3   6         58.08         68.08         4.13 o                         
  -2  -3   6       3902.32       3924.46        92.96 o                         
  -1  -3   6       1153.50       1101.81        30.19 o                         
   0  -3   6       1014.10        948.59        45.01 o                         
   1  -3   6       2106.63       2411.75        51.50 o                         
   2  -3   6         83.28         98.76         7.55 o                         
   3  -3   6        806.44        750.06        66.59 o                         
   4  -3   6       1169.09       1194.71        19.80 o                         
   5  -3   6        871.84        954.54        21.14 o                         
   6  -3   6        534.70        586.56        13.08 o                         
   7  -3   6       6692.17       7204.37       103.20 o                         
   8  -3   6        192.69        221.33         9.50 o                         
   9  -3   6       1189.96       1190.56        32.44 o                         
  10  -3   6         13.23         29.24        10.51 o                         
  11  -3   6        104.67         92.80        11.14 o                         
  12  -3   6       1124.34       1109.05        24.39 o                         
 -11  -2   6          4.79         -3.43        10.29 o                         
 -10  -2   6       2214.44       2109.30        83.27 o                         
  -9  -2   6        229.14        212.95         9.92 o                         
  -8  -2   6          0.14          2.70         7.61 o                         
  -7  -2   6        586.96        608.44        28.33 o                         
  -6  -2   6       4718.09       5035.68       175.35 o                         
  -5  -2   6        226.34        218.59         8.46 o                         
  -4  -2   6      15942.54      16450.34       365.14 o                         
  -3  -2   6       1827.52       1783.75        27.83 o                         
  -2  -2   6      47976.14      46670.10       834.96 o                         
  -1  -2   6       2931.49       2906.82       152.05 o                         
   0  -2   6      10191.71       9369.10       292.72 o                         
   1  -2   6       7642.28       7523.30       175.29 o                         
   2  -2   6      10528.02      10083.56       170.82 o                         
   3  -2   6      30749.47      31885.37       702.02 o                         
   4  -2   6      13925.17      13912.55       205.07 o                         
   5  -2   6        431.11        468.31        12.07 o                         
   6  -2   6       5852.24       6096.84       114.06 o                         
   7  -2   6       1482.80       1465.31        75.33 o                         
   8  -2   6       6914.54       7010.94       166.55 o                         
   9  -2   6       4333.85       4508.03       177.67 o                         
  10  -2   6        209.45        212.03         9.22 o                         
  11  -2   6          9.45          9.12        17.54 o                         
  12  -2   6        352.70        299.34        39.59 o                         
 -11  -1   6         68.12         85.51        11.36 o                         
 -10  -1   6        553.29        531.01        16.68 o                         
  -9  -1   6         59.94         64.38         7.59 o                         
  -8  -1   6        875.88        872.13        17.35 o                         
  -7  -1   6       1273.39       1295.83        52.96 o                         
  -6  -1   6        258.57        252.94         9.49 o                         
  -5  -1   6        261.62        264.15         7.42 o                         
  -4  -1   6          9.98         10.10         3.40 o                         
  -3  -1   6       6830.75       6558.65       174.62 o                         
  -2  -1   6       6027.49       5978.37       122.16 o                         
  -1  -1   6          0.13          5.28         2.54 o                         
   0  -1   6         78.37         48.18         4.21 o                         
   1  -1   6        381.18        396.14        15.62 o                         
   2  -1   6       1986.36       1740.37        30.91 o                         
   3  -1   6      12386.96      13200.39       195.22 o                         
   4  -1   6        115.86        116.13         5.43 o                         
   5  -1   6       3654.12       3715.92        73.97 o                         
   6  -1   6       4082.19       4506.62        95.59 o                         
   7  -1   6        135.30        147.32         8.80 o                         
   8  -1   6       1058.31       1148.14        31.77 o                         
   9  -1   6         88.72         92.15         9.40 o                         
  10  -1   6       1848.75       1898.22        34.68 o                         
  11  -1   6          8.75          0.36        10.16 o                         
  12  -1   6          1.41         -9.30        11.16 o                         
 -11   0   6         95.21         86.76        12.71 o                         
 -10   0   6        911.25        923.68        35.02 o                         
  -9   0   6          1.23          0.75         6.47 o                         
  -8   0   6      13904.71      13875.64       205.22 o                         
  -7   0   6          8.18          2.18         5.84 o                         
  -6   0   6       5478.87       5745.30       151.46 o                         
  -5   0   6        943.30        997.66        22.09 o                         
  -4   0   6       7953.52       8103.12       120.95 o                         
  -3   0   6       4156.71       4104.51        57.73 o                         
  -2   0   6        670.57        586.39        11.90 o                         
  -1   0   6       2473.41       2332.48        80.63 o                         
   0   0   6       2058.87       2047.19        35.94 o                         
   1   0   6       2669.76       2541.61        52.43 o                         
   2   0   6       6198.54       5658.41       125.18 o                         
   3   0   6       5026.43       4677.68       105.71 o                         
   4   0   6       1602.21       1696.32        84.00 o                         
   5   0   6       3031.88       3109.24       161.78 o                         
   6   0   6       1714.93       1770.11        83.27 o                         
   7   0   6         89.81         66.29         6.08 o                         
   8   0   6        980.96        933.81        17.73 o                         
   9   0   6        204.70        183.75         8.78 o                         
  10   0   6        536.42        566.18        13.82 o                         
  11   0   6        849.60        855.74        38.13 o                         
 -11   1   6         13.45         18.62         8.56 o                         
 -10   1   6          0.55         -1.52         8.46 o                         
  -9   1   6         31.18         26.44         7.39 o                         
  -8   1   6       1336.74       1283.99        24.01 o                         
  -7   1   6       2768.16       2901.26        65.40 o                         
  -6   1   6        287.91        279.35         7.82 o                         
  -5   1   6         13.36         28.40         8.34 o                         
  -4   1   6        875.17        934.14        17.21 o                         
  -3   1   6       2417.69       2319.32        79.90 o                         
  -2   1   6         17.86         21.74         4.04 o                         
  -1   1   6       8416.47       8499.31       111.88 o                         
   0   1   6        154.94        225.86         8.74 o                         
   1   1   6         15.66         12.90         2.41 o                         
   2   1   6       1315.46       1090.42        14.37 o                         
   3   1   6        534.68        525.35         8.37 o                         
   4   1   6       8120.47       7729.69       150.53 o                         
   5   1   6       8298.65       8771.61       426.17 o                         
   6   1   6        272.68        305.16         7.00 o                         
   7   1   6        929.72        969.77        52.69 o                         
   8   1   6        128.39        125.00         8.45 o                         
   9   1   6        804.65        797.50        15.44 o                         
  10   1   6       1937.39       2002.72        33.47 o                         
  11   1   6          7.43          9.71         6.96 o                         
  12   1   6          8.02          9.52        22.71 o                         
  13   1   6          4.03          8.26         9.59 o                         
 -11   2   6        437.49        437.06        20.59 o                         
 -10   2   6        834.99        812.61        32.34 o                         
  -9   2   6        291.04        276.18        13.23 o                         
  -8   2   6         71.37         66.80         6.46 o                         
  -7   2   6          4.72          5.56         4.61 o                         
  -6   2   6       2350.51       2368.95        39.66 o                         
  -5   2   6       1921.29       1948.17        33.53 o                         
  -4   2   6       3036.76       3062.30        56.01 o                         
  -3   2   6       5588.19       5609.70       100.29 o                         
  -2   2   6       3459.58       3254.36        46.99 o                         
  -1   2   6       1375.23       1130.11        22.03 o                         
   0   2   6      26578.14      23815.56       528.91 o                         
   1   2   6       1643.36       1469.48        55.14 o                         
   2   2   6       7208.05       6407.84       153.07 o                         
   3   2   6       2046.41       1998.13        42.30 o                         
   4   2   6       6195.04       6067.53       103.25 o                         
   5   2   6        264.46        256.23        11.25 o                         
   6   2   6       3795.77       3374.14        82.74 o                         
   8   2   6       1502.02       1520.65        66.06 o                         
   9   2   6        205.52        223.48        19.06 o                         
  10   2   6        780.73        842.64        19.66 o                         
  11   2   6        476.37        470.37        27.01 o                         
  12   2   6        445.31        422.30        13.52 o                         
  13   2   6        601.92        512.01        26.89 o                         
 -11   3   6         99.25         91.92         9.78 o                         
 -10   3   6         50.59         52.62         9.93 o                         
  -9   3   6       1666.38       1653.47        52.76 o                         
  -8   3   6        183.89        190.42         7.35 o                         
  -7   3   6       1149.80       1250.31        41.04 o                         
  -6   3   6         41.88         52.18         5.28 o                         
  -5   3   6        964.95        985.31        36.28 o                         
  -4   3   6        218.10        221.50         5.54 o                         
  -3   3   6         79.84         91.80         4.37 o                         
  -2   3   6        266.28        359.55         7.91 o                         
  -1   3   6          3.36          2.12         2.24 o                         
   0   3   6       1477.64       1402.77        85.00 o                         
   1   3   6       3655.05       3624.05        56.04 o                         
   2   3   6      22463.38      21149.37       539.30 o                         
   3   3   6        147.53        125.67         6.69 o                         
   4   3   6        473.67        362.33         6.63 o                         
   5   3   6       2303.73       2188.11        38.13 o                         
   7   3   6       3682.03       3417.43       123.26 o                         
   8   3   6          2.15          8.75         5.57 o                         
   9   3   6        227.82        243.74        17.13 o                         
  10   3   6       2080.33       2119.49        60.19 o                         
  11   3   6         11.95         18.82         6.23 o                         
  12   3   6        509.06        516.73        32.44 o                         
  13   3   6        240.38        217.92        33.50 o                         
 -11   4   6        250.83        269.74        16.45 o                         
 -10   4   6        375.56        371.97        22.77 o                         
  -9   4   6        830.86        813.08        21.43 o                         
  -8   4   6        112.74        121.46         8.17 o                         
  -7   4   6        701.19        718.39        14.49 o                         
  -6   4   6      16511.84      17380.65       464.83 o                         
  -5   4   6          0.17          3.68         3.94 o                         
  -4   4   6       6040.52       6467.90       212.82 o                         
  -3   4   6       3264.75       3327.23        51.82 o                         
  -2   4   6      32603.66      30626.69       392.11 o                         
  -1   4   6      18805.40      18331.79       292.73 o                         
   0   4   6        238.00        295.35        19.26 o                         
   1   4   6      13816.39      12625.77       534.20 o                         
   2   4   6      19615.15      18662.80       338.82 o                         
   3   4   6         25.41         28.86         4.50 o                         
   4   4   6      31721.63       2088.68     14290.57 o                         
   5   4   6       1153.80       1191.63        28.33 o                         
   6   4   6       1701.30       1453.53        52.56 o                         
   7   4   6        890.65        941.91        89.56 o                         
   8   4   6       1808.87       1803.42        45.41 o                         
   9   4   6       1666.60       1776.17        75.99 o                         
  10   4   6       3677.29       3946.40        73.62 o                         
  11   4   6         78.12         84.55         8.75 o                         
  12   4   6       3885.79       4096.26        88.46 o                         
  13   4   6        258.82        223.21        14.22 o                         
 -11   5   6        821.06        814.14        27.52 o                         
 -10   5   6        575.74        567.43        21.91 o                         
  -9   5   6        182.74        170.79        17.67 o                         
  -8   5   6          6.76         14.75         6.39 o                         
  -7   5   6       5257.43       5687.17       121.41 o                         
  -6   5   6       2584.61       2641.35        93.80 o                         
  -5   5   6         23.61         26.93         4.30 o                         
  -4   5   6       2777.70       2901.45       126.83 o                         
  -3   5   6       1612.59       1630.65        65.93 o                         
  -2   5   6      15374.13      14652.73       409.75 o                         
  -1   5   6        685.11        674.40        20.92 o                         
   0   5   6       5461.25       5397.58       106.80 o                         
   1   5   6        342.05        245.59        10.86 o                         
   2   5   6       2833.00       2771.39        43.66 o                         
   4   5   6       3339.11       3097.87        68.07 o                         
   5   5   6        128.79        118.20         6.51 o                         
   6   5   6       1336.41       1373.62        33.55 o                         
   7   5   6         62.16         60.35         7.53 o                         
   8   5   6        159.84        157.28        18.93 o                         
   9   5   6        182.00        196.83         9.92 o                         
  10   5   6        540.94        581.03        25.02 o                         
  11   5   6       1318.94       1364.29        31.35 o                         
  12   5   6        251.88        197.26        26.08 o                         
  13   5   6          0.27         12.47        17.38 o                         
 -11   6   6         54.92         55.22        14.55 o                         
 -10   6   6        379.16        374.39        14.43 o                         
  -9   6   6         61.74         56.65         8.71 o                         
  -8   6   6       5979.20       6064.21        97.57 o                         
  -7   6   6         64.39         62.40         8.94 o                         
  -6   6   6         16.65         26.01         5.43 o                         
  -5   6   6       2280.14       2447.51        51.17 o                         
  -4   6   6       4131.06       4098.14        63.88 o                         
  -3   6   6       1126.12        977.45        37.20 o                         
  -2   6   6        657.23        434.19       292.45 o                         
  -1   6   6        142.65        204.67         4.96 o                         
   0   6   6      16566.22      16196.14       737.02 o                         
   1   6   6       1308.72       1428.81        73.08 o                         
   2   6   6       5481.56       5281.59        79.82 o                         
   3   6   6       6402.83       6347.16       157.08 o                         
   4   6   6          6.76          3.15         2.01 o                         
   5   6   6       2026.64       2322.02        83.67 o                         
   6   6   6      10011.39       9927.15       165.32 o                         
   7   6   6          4.50          3.65         5.22 o                         
   8   6   6        158.67        176.32        11.25 o                         
   9   6   6       2794.72       2842.37       244.00 o                         
  10   6   6       4836.51       5030.16       101.35 o                         
  11   6   6         23.95         26.55        10.21 o                         
  13   6   6        160.08        134.49        14.24 o                         
 -10   7   6         72.02         70.47        12.05 o                         
  -9   7   6        213.77        212.98        25.29 o                         
  -8   7   6         46.86         45.86         6.90 o                         
  -7   7   6       4402.25       4277.94        69.88 o                         
  -6   7   6        656.04        657.80        31.58 o                         
  -5   7   6         50.53         63.24         4.80 o                         
  -4   7   6       1266.34       1298.87        85.66 o                         
  -3   7   6        228.88        266.75         7.86 o                         
  -2   7   6       7900.48       8747.69       146.09 o                         
  -1   7   6        739.44        895.14        62.42 o                         
   0   7   6       7646.24       7966.68       186.80 o                         
   1   7   6       4879.75       5419.70        81.46 o                         
   2   7   6         15.34          7.93         3.50 o                         
   3   7   6       3650.37       3980.41       223.81 o                         
   4   7   6       2187.45       2220.21        56.93 o                         
   5   7   6        640.06        769.30        27.10 o                         
   6   7   6       1253.99       1316.42        74.21 o                         
   7   7   6        148.71        165.85        12.18 o                         
   8   7   6       1021.93       1076.74        31.11 o                         
   9   7   6        911.87       1002.70        82.61 o                         
  10   7   6        425.77        448.15        20.92 o                         
  11   7   6       1158.27       1191.66        53.75 o                         
  12   7   6        322.28        349.51        33.89 o                         
  13   7   6        331.41        340.44        36.61 o                         
 -10   8   6       1168.36       1043.04        29.13 o                         
  -9   8   6        276.49        265.66        14.07 o                         
  -8   8   6       1220.08       1176.23        31.71 o                         
  -7   8   6         42.61         28.19        14.03 o                         
  -6   8   6       2252.50       2255.42        53.09 o                         
  -5   8   6          6.74         14.54         6.16 o                         
  -4   8   6       4629.86       4638.79       140.60 o                         
  -3   8   6        144.06        158.37         7.41 o                         
  -2   8   6      17453.92      17818.35       234.08 o                         
  -1   8   6         16.01          4.40         3.78 o                         
   0   8   6        984.89        818.05        22.51 o                         
   1   8   6        594.47        618.15        24.23 o                         
   2   8   6       4520.10       4367.20        82.64 o                         
   3   8   6         69.51         78.42         4.90 o                         
   4   8   6      22775.99      22375.43       353.08 o                         
   5   8   6        137.93        123.45         7.28 o                         
   6   8   6       2114.83       2333.67        87.11 o                         
   7   8   6        156.98        171.87         7.82 o                         
   8   8   6       3341.22       3700.62       127.36 o                         
   9   8   6       1209.07       1192.59        52.43 o                         
  10   8   6         16.45          2.91        20.39 o                         
  11   8   6         62.17         59.56        16.08 o                         
  12   8   6       1897.68       1936.04       131.60 o                         
 -10   9   6         19.16          4.00        22.44 o                         
  -9   9   6         35.75         40.81         9.77 o                         
  -8   9   6         22.19         25.50        16.37 o                         
  -7   9   6         97.22        121.32        11.48 o                         
  -6   9   6       1193.00       1223.01        26.09 o                         
  -5   9   6        138.27        149.23        10.86 o                         
  -4   9   6         72.84         76.06         6.66 o                         
  -3   9   6       1390.27       1356.35        43.03 o                         
  -2   9   6        341.19        404.17         8.46 o                         
  -1   9   6        771.02        915.43        44.35 o                         
   0   9   6       9448.02       9743.95       214.14 o                         
   1   9   6        518.95        519.23        16.35 o                         
   2   9   6        342.30        347.62         7.49 o                         
   3   9   6      11622.87      11559.67       219.64 o                         
   4   9   6       1577.52       1557.32        36.54 o                         
   5   9   6       4048.93       4262.26       232.74 o                         
   6   9   6       2321.80       2293.95        61.96 o                         
   7   9   6       4096.94       3737.74        72.00 o                         
   8   9   6       2027.59       2067.49        76.59 o                         
   9   9   6          0.46         14.30        12.05 o                         
  10   9   6       1317.04       1265.36       113.99 o                         
  11   9   6        813.39        759.89        32.50 o                         
  12   9   6         33.85         33.10        22.37 o                         
  -9  10   6        329.97        324.90        15.17 o                         
  -8  10   6       3536.16       3612.59        60.60 o                         
  -7  10   6        305.54        336.00        15.39 o                         
  -6  10   6       4015.86       4080.91        67.52 o                         
  -5  10   6       1066.18       1119.87        30.62 o                         
  -4  10   6       4409.11       4435.81       150.33 o                         
  -3  10   6        749.06        776.10        14.79 o                         
  -2  10   6       3223.52       3353.37        56.20 o                         
  -1  10   6       4675.32       4676.35        82.47 o                         
   0  10   6       3188.59       3358.71       146.69 o                         
   1  10   6        727.42        718.09        14.06 o                         
   2  10   6      15943.46      15824.11       362.82 o                         
   3  10   6        155.00        131.01        12.58 o                         
   4  10   6       3086.93       3068.28        63.34 o                         
   5  10   6         22.68         21.61         6.93 o                         
   6  10   6       4159.64       4123.86       236.65 o                         
   7  10   6        864.52        906.98        24.33 o                         
   8  10   6         93.53        113.09         9.19 o                         
   9  10   6        386.55        400.24        12.77 o                         
  10  10   6       5341.72       5131.50       193.89 o                         
  11  10   6          6.79          5.70        10.84 o                         
  12  10   6        335.93        339.09        42.17 o                         
  -9  11   6        212.66        193.14        16.49 o                         
  -8  11   6         28.51         23.25         9.45 o                         
  -7  11   6        101.69         94.73         7.94 o                         
  -6  11   6       3739.91       3977.26        64.61 o                         
  -5  11   6        176.89        168.40        10.13 o                         
  -4  11   6          3.10          4.27         4.49 o                         
  -3  11   6        438.49        402.23        12.59 o                         
  -2  11   6       2562.88       2675.54        97.57 o                         
  -1  11   6       2447.89       2473.97        42.02 o                         
   0  11   6       1381.84       1321.80        50.84 o                         
   1  11   6       1147.96       1336.25        28.74 o                         
   2  11   6       1366.41       1480.50        35.81 o                         
   3  11   6          6.56          4.74         4.64 o                         
   4  11   6        979.95       1013.03        54.08 o                         
   5  11   6         10.84          6.22         5.16 o                         
   6  11   6        219.99        220.96        14.56 o                         
   7  11   6         20.99         23.86        11.52 o                         
   8  11   6        528.51        580.38        22.36 o                         
   9  11   6         43.46         71.89        20.65 o                         
  10  11   6        496.21        458.47        35.48 o                         
  11  11   6        695.56        693.20        25.93 o                         
  12  11   6         12.60         18.48        19.84 o                         
  -9  12   6         93.54         89.72        15.26 o                         
  -8  12   6        162.67        143.97         9.67 o                         
  -7  12   6         39.66         46.08        10.46 o                         
  -6  12   6        175.90        149.47        16.95 o                         
  -5  12   6          0.11         -5.00         9.73 o                         
  -4  12   6       2886.17       3066.64        66.71 o                         
  -3  12   6         10.66         11.78         7.53 o                         
  -2  12   6        434.66        458.40        10.72 o                         
  -1  12   6       3074.70       3113.72        65.53 o                         
   0  12   6       2318.16       2424.44        80.10 o                         
   1  12   6        616.36        649.94        18.01 o                         
   2  12   6        761.45        772.59        17.72 o                         
   3  12   6       3254.55       3067.71       122.07 o                         
   4  12   6        277.61        278.83        13.59 o                         
   5  12   6         34.41         38.00         9.14 o                         
   6  12   6       1532.12       1425.86        63.81 o                         
   7  12   6        870.88        906.93        30.83 o                         
   8  12   6       1512.72       1552.56        57.46 o                         
   9  12   6          3.64          0.36        10.40 o                         
  10  12   6         95.41         98.23        16.28 o                         
  11  12   6        131.28        139.81        19.55 o                         
  12  12   6          1.98          3.83        11.95 o                         
  -8  13   6        243.75        258.40        13.76 o                         
  -7  13   6        316.74        324.33        14.86 o                         
  -6  13   6       2157.58       2032.04       108.63 o                         
  -5  13   6          1.83         -4.10         9.69 o                         
  -4  13   6        214.03        232.84        17.11 o                         
  -3  13   6        524.03        492.43        14.13 o                         
  -2  13   6       4078.92       4100.62        67.82 o                         
  -1  13   6       1186.13       1230.85        26.41 o                         
   0  13   6        194.88        186.43        20.65 o                         
   1  13   6       1353.02       1271.61        45.08 o                         
   2  13   6         71.79         84.73         7.94 o                         
   3  13   6         69.77         62.25         6.39 o                         
   4  13   6         40.37         48.80         6.38 o                         
   5  13   6          3.99          0.40         9.53 o                         
   6  13   6       1553.94       1571.30        33.14 o                         
   7  13   6        105.56        103.93        12.71 o                         
   9  13   6         41.83         44.25        14.47 o                         
  10  13   6        244.13        221.76        32.44 o                         
  11  13   6        244.69        234.86        32.97 o                         
  -7  14   6        194.10        157.56         9.63 o                         
  -6  14   6        771.79        771.42        23.20 o                         
  -5  14   6        406.03        367.06        15.69 o                         
  -4  14   6        265.23        293.24         8.56 o                         
  -3  14   6        348.67        367.45        13.25 o                         
  -2  14   6       2098.31       2244.78        50.99 o                         
  -1  14   6       1044.58       1129.53        24.89 o                         
   0  14   6          0.29          0.66         6.88 o                         
   1  14   6       3059.40       3237.38        68.71 o                         
   2  14   6       3062.23       3306.92        50.91 o                         
   3  14   6       1066.75        996.24        43.89 o                         
   4  14   6       2745.38       2654.85        70.56 o                         
   5  14   6          3.35          0.28         6.16 o                         
   6  14   6         10.59         18.26         8.61 o                         
   7  14   6        604.19        588.75        25.15 o                         
   8  14   6        397.26        408.48        23.73 o                         
   9  14   6        665.13        595.90        29.13 o                         
  10  14   6        438.31        410.74        18.78 o                         
  11  14   6        155.16        117.30        27.93 o                         
  -7  15   6        107.96         91.74        13.64 o                         
  -6  15   6        310.07        285.87        11.84 o                         
  -5  15   6        101.82        118.29        13.78 o                         
  -4  15   6          4.31          1.75         7.82 o                         
  -3  15   6         61.55         47.19         8.69 o                         
  -2  15   6       2142.63       2192.24        46.59 o                         
  -1  15   6       1437.28       1469.02        31.63 o                         
   0  15   6        234.75        248.74        10.51 o                         
   1  15   6       1225.84       1204.93        53.82 o                         
   2  15   6          3.09         14.80         6.73 o                         
   3  15   6        763.90        808.05        23.17 o                         
   4  15   6        393.26        355.07        14.83 o                         
   5  15   6        276.58        283.04        11.51 o                         
   6  15   6       1478.25       1461.96        33.16 o                         
   7  15   6        144.22        141.96        11.32 o                         
   8  15   6         10.98         -5.48        13.90 o                         
   9  15   6         31.25         36.90        12.99 o                         
  10  15   6          0.02          6.51        11.16 o                         
  -6  16   6        617.60        540.37        31.30 o                         
  -5  16   6        676.75        640.35        19.30 o                         
  -4  16   6       1190.69       1274.70        30.51 o                         
  -3  16   6        150.86        159.37         9.59 o                         
  -2  16   6       1174.35       1244.80        33.30 o                         
  -1  16   6          0.27          5.51        10.50 o                         
   0  16   6       3462.66       3444.22       217.59 o                         
   1  16   6       1212.19       1174.43        32.80 o                         
   2  16   6       1586.67       1693.67        28.26 o                         
   3  16   6         23.11         28.07         7.94 o                         
   4  16   6        238.36        261.10        24.62 o                         
   5  16   6       1166.35       1100.71        30.25 o                         
   6  16   6       2141.76       2151.49        49.91 o                         
   7  16   6          0.07         -8.63        10.46 o                         
   8  16   6       1050.88        923.04        52.29 o                         
   9  16   6          0.77         -2.78        17.08 o                         
  10  16   6       1023.47       1108.33        48.06 o                         
  -5  17   6         11.03          9.18         7.42 o                         
  -4  17   6         68.63         57.01        16.98 o                         
  -3  17   6        127.87        117.72         8.80 o                         
  -2  17   6         20.76          9.27        11.97 o                         
  -1  17   6        271.80        235.91        12.44 o                         
   0  17   6        885.27        835.38        21.66 o                         
   1  17   6        323.32        298.95        15.43 o                         
   2  17   6         53.36         39.51         8.75 o                         
   3  17   6       1721.68       1742.83        36.29 o                         
   4  17   6         77.38         65.93         9.40 o                         
   5  17   6        854.69        922.51        31.24 o                         
   6  17   6        962.66       1075.73        53.02 o                         
   7  17   6        442.57        441.13        36.94 o                         
   8  17   6        263.40        243.82        17.41 o                         
   9  17   6        318.35        332.04        24.84 o                         
  -4  18   6        789.20        760.17        27.34 o                         
  -3  18   6         26.69         31.27         9.84 o                         
  -2  18   6        207.10        207.91        13.34 o                         
  -1  18   6         27.04         19.57        12.08 o                         
   0  18   6          4.76          5.54         9.24 o                         
   1  18   6          3.69         11.45         8.86 o                         
   2  18   6         16.52         15.91        10.16 o                         
   3  18   6        445.50        422.51        17.08 o                         
   4  18   6       1129.32       1194.44        35.61 o                         
   5  18   6        164.99        194.48        17.61 o                         
   6  18   6         18.29         40.54        12.21 o                         
   7  18   6        129.98        134.51        19.04 o                         
   8  18   6         57.63         59.84        32.17 o                         
  -3  19   6        244.46        199.62        28.00 o                         
  -2  19   6        285.67        295.48        16.38 o                         
  -1  19   6        755.24        712.80        24.49 o                         
   0  19   6         20.47         10.25        11.79 o                         
   1  19   6        434.41        391.91        19.27 o                         
   2  19   6        154.82        124.08        12.77 o                         
   3  19   6         78.65         73.85        12.03 o                         
   4  19   6         87.45         93.87        11.25 o                         
   5  19   6         18.82         15.63        13.01 o                         
   6  19   6         44.18         29.92        14.70 o                         
  -1  20   6         44.89         45.07        12.50 o                         
   0  20   6        165.58        150.87        13.69 o                         
   1  20   6        471.92        480.83        31.64 o                         
   2  20   6        928.74        875.33        65.47 o                         
   3  20   6         28.82         35.60        12.31 o                         
   4  20   6        234.76        183.35        17.74 o                         
   5  20   6        400.96        393.34        18.64 o                         
  -1 -16   7          8.15         24.62        21.45 o                         
   0 -16   7         34.45         30.98        29.26 o                         
  -4 -15   7         14.10         27.01        22.28 o                         
  -3 -15   7         75.34         36.57        22.90 o                         
  -1 -15   7       2020.84       2004.94        88.83 o                         
   0 -15   7          0.32         -7.09        13.41 o                         
   2 -15   7          5.23          5.07        15.89 o                         
   3 -15   7        773.96        816.47        43.49 o                         
  -6 -14   7         18.73         34.82        17.87 o                         
  -5 -14   7       1186.33       1308.03        49.65 o                         
  -4 -14   7         90.62        109.49        21.53 o                         
  -3 -14   7          3.54         19.59        23.96 o                         
  -2 -14   7        331.90        329.92        31.77 o                         
  -1 -14   7         49.25         72.55        18.14 o                         
   0 -14   7       1855.83       1854.68        81.95 o                         
   1 -14   7        109.62         93.45        14.74 o                         
   2 -14   7         45.25         43.90        13.59 o                         
   3 -14   7         34.68         36.66         9.76 o                         
   4 -14   7        146.67        181.78        16.58 o                         
   5 -14   7         42.15         48.11        11.52 o                         
  -7 -13   7        893.69        834.20        37.60 o                         
  -6 -13   7        578.82        560.41        27.80 o                         
  -5 -13   7       1052.00       1014.87        29.54 o                         
  -4 -13   7         14.45          9.90        16.99 o                         
  -3 -13   7       5925.38       6460.32       177.27 o                         
  -1 -13   7        698.13        645.63        94.79 o                         
   0 -13   7         98.35         76.52        24.62 o                         
   1 -13   7       1560.26       1589.85        47.04 o                         
   2 -13   7       1907.83       1918.74        41.63 o                         
   4 -13   7        316.38        357.67        21.32 o                         
   5 -13   7        700.76        624.09        23.57 o                         
   6 -13   7         66.82         49.91        15.69 o                         
  -7 -12   7         55.87         38.26        28.73 o                         
  -6 -12   7         85.59         69.54        20.47 o                         
  -5 -12   7       1360.59       1303.46        36.97 o                         
  -4 -12   7        168.79        175.19        24.96 o                         
  -3 -12   7         14.50         12.41        15.21 o                         
  -2 -12   7        158.51        148.49        12.32 o                         
  -1 -12   7        136.34        130.41        17.21 o                         
   0 -12   7        242.50        248.58        16.60 o                         
   1 -12   7         13.99         21.92        11.96 o                         
   2 -12   7          5.55          7.47         7.46 o                         
   3 -12   7        282.69        293.48        17.08 o                         
   4 -12   7        108.21        103.94        11.01 o                         
   5 -12   7         29.93         22.29        13.98 o                         
   6 -12   7        266.24        246.63        12.36 o                         
   7 -12   7          0.13         13.64        10.68 o                         
  -8 -11   7         45.57         24.23        26.61 o                         
  -7 -11   7       1541.60       1592.54        72.55 o                         
  -6 -11   7         16.97         -0.40        25.29 o                         
  -5 -11   7        459.87        416.47        21.16 o                         
  -4 -11   7        515.90        584.11        39.45 o                         
  -3 -11   7         38.67         54.91        11.26 o                         
  -2 -11   7          9.39          6.09        16.81 o                         
  -1 -11   7       2041.78       2220.03       143.18 o                         
   0 -11   7        112.70        102.56        13.15 o                         
   1 -11   7       2379.33       2538.35        78.18 o                         
   2 -11   7       4572.21       4658.38        86.21 o                         
   3 -11   7       1045.35       1006.38        82.68 o                         
   4 -11   7         34.75         26.84         7.32 o                         
   5 -11   7       1341.38       1498.22        52.10 o                         
   6 -11   7         93.92        125.01        13.93 o                         
   7 -11   7         97.51        112.35        10.97 o                         
   8 -11   7        607.00        604.79        19.35 o                         
  -9 -10   7        802.76        751.59        33.89 o                         
  -7 -10   7        195.43        256.58        30.05 o                         
  -6 -10   7         26.01         27.67        14.96 o                         
  -5 -10   7          5.62          0.02        10.56 o                         
  -4 -10   7         14.15         19.20         9.93 o                         
  -3 -10   7        105.30        126.43        14.42 o                         
  -2 -10   7        481.35        456.35        28.13 o                         
  -1 -10   7        112.11        131.40         9.65 o                         
   0 -10   7       3699.84       4054.93       183.36 o                         
   1 -10   7         79.22         67.86         8.28 o                         
   2 -10   7        225.88        224.34        10.65 o                         
   3 -10   7         10.56         13.60         6.08 o                         
   4 -10   7        188.53        188.32         9.82 o                         
   5 -10   7        353.59        332.87        16.95 o                         
   6 -10   7        221.32        199.99        10.68 o                         
   7 -10   7        499.52        477.49        17.75 o                         
   8 -10   7        183.67        179.85        11.23 o                         
   9 -10   7        208.73        220.36        15.17 o                         
  -9  -9   7        610.19        663.28        43.29 o                         
  -8  -9   7         33.67         50.31        20.65 o                         
  -7  -9   7        384.21        433.58        33.50 o                         
  -6  -9   7         78.13         96.69        14.36 o                         
  -5  -9   7       3377.31       3650.86        76.17 o                         
  -4  -9   7         40.18         53.49        12.84 o                         
  -3  -9   7       4774.06       5246.42       197.79 o                         
  -2  -9   7        533.86        573.55        21.67 o                         
  -1  -9   7      13040.95      12904.23       412.27 o                         
   0  -9   7          5.94          9.09         7.51 o                         
   1  -9   7        601.76        767.74        35.08 o                         
   2  -9   7       6348.74       6491.78       207.46 o                         
   3  -9   7       2027.44       2192.06        78.71 o                         
   4  -9   7        466.41        491.36        23.69 o
[truncated: 647,758 more chars]
